# Supplementary material for: RNA-sequencing Analysis of Hybrid Females Reveals a Dominance of Expression of Alleles From Outcrossing Species Over Those From Selfing Species
Source: Genome Biol Evol. 2025 Jun 6;17(6):evaf098. doi: 10.1093/gbe/evaf098 (PMC12142003; doi:10.1093/gbe/evaf098)
Supplement: evaf098_Supplementary_Data [file evaf098_supplementary_data.zip]

Archive with 2 entries (2 files):
- Figure Suppli.pdf
- Table_S.xlsx
