# Supplementary material for: RNA-sequencing Analysis of Hybrid Females Reveals a Dominance of Expression of Alleles From Outcrossing Species Over Those From Selfing Species
Source: Genome Biol Evol. 2025 Jun 6;17(6):evaf098. doi: 10.1093/gbe/evaf098 (PMC12142003; doi:10.1093/gbe/evaf098)
Supplement: evaf098_Supplementary_Data [file evaf098_supplementary_data.zip › Table_S.xlsx]

## Sheet: Table S1
Table S1. Raw count of RNAseq data with Orthogroup annotation
gene_split	YA1_Cnig	YA2_Cnig	YA3_Cnig	YA1_Cbri	YA2_Cbri	YA1_BN	YA2_BN	YA1_NB	YA2_NB	Species	Orthogroup
ChrI.g100.CBG19469	0	0	0	826	662	387	47	282	488	cbr	OG013253
ChrI.g1005.CBG03756	2	5	0	2	6	2	0	2	0	cbr	OG007476
ChrI.g1012.CBG24498	0	0	2	572	544	376	76	312	455	cbr	OG008873
ChrI.g102.CBG19471	0	0	0	269	261	280	44	216	341	cbr	OG012084
ChrI.g1020.CBG24490	0	0	2	62	59	29	20	14	31	cbr	NA
ChrI.g1021.CBG24487	0	0	0	0	0	0	0	0	0	cbr	NA
ChrI.g1022.CBG24487	0	0	0	10	4	0	2	0	5	cbr	OG003357
ChrI.g1023.CBG24487	0	0	0	146	105	0	2	0	12	cbr	NA
ChrI.g1024.CBG24487	0	0	0	2	4	8	0	2	1	cbr	OG005820
ChrI.g104.CBG19474	0	0	0	30	22	20	2	4	3	cbr	NA
ChrI.g1042.CBG08216	0	0	0	302	243	193	20	182	213	cbr	OG015505
ChrI.g1047.CBG08223	0	0	0	12	11	8	1	3	2	cbr	OG014227
ChrI.g1048.CBG08224	0	0	0	666	654	732	134	594	738	cbr	OG008454
ChrI.g1049.CBG08226	0	0	0	24	10	4	1	0	1	cbr	OG012259
ChrI.g1050.CBG08226	0	0	0	118	87	0	0	0	10	cbr	OG007906
ChrI.g1051.CBG08227	0	0	0	10	10	0	0	0	0	cbr	OG008434
ChrI.g1052.CBG08227	0	0	4	1298	1198	866	120	740	870	cbr	OG014126
ChrI.g1054.CBG25319	0	0	0	35	40	8	0	0	10	cbr	OG012526
ChrI.g1055.CBG08234	0	0	0	52	43	12	1	7	18	cbr	NA
ChrI.g1056.CBG30956	0	0	0	539	455	324	39	203	273	cbr	OG004142
ChrI.g1058.CBG08236	0	0	0	2	2	2	0	0	0	cbr	OG014679
ChrI.g106.CBG19476	0	1	0	1114	1030	605	90	344	403	cbr	OG015742
ChrI.g1060.CBG08238	0	0	0	275	286	289	40	201	189	cbr	OG000418
ChrI.g1061.CBG08238	0	0	0	53	57	26	2	13	4	cbr	OG014174
ChrI.g1062.CBG08238	0	0	0	154	154	177	27	117	122	cbr	OG015605
ChrI.g107.CBG19477	0	0	0	24	30	9	2	4	6	cbr	OG010835
ChrI.g1071.CBG08249	0	0	0	370	347	231	37	198	208	cbr	OG015427
ChrI.g1072.CBG08250	2	0	0	2979	2680	1717	273	1117	1518	cbr	OG001034
ChrI.g1073.CBG08251	0	0	0	644	592	432	78	371	483	cbr	OG004668
ChrI.g1074.CBG08252	0	0	0	246	256	133	24	95	190	cbr	OG005384
ChrI.g1077.CBG08254	0	0	0	359	327	289	35	179	225	cbr	OG006828
ChrI.g1081.CBG25325	0	0	0	63	55	76	12	31	44	cbr	OG006564
ChrI.g1083.CBG08262	0	0	0	46	42	14	2	7	16	cbr	OG004733
ChrI.g1087.CBG31462	0	0	0	0	0	0	0	0	0	cbr	NA
ChrI.g1089.CBG08269	0	0	0	59	87	0	0	4	0	cbr	OG000920
ChrI.g109.CBG19480	0	0	0	0	0	0	0	0	0	cbr	NA
ChrI.g1090.CBG08270	0	0	0	615	539	394	48	294	435	cbr	OG015034
ChrI.g1092.CBG08273	0	0	0	786	730	599	91	420	594	cbr	OG000829
ChrI.g1096.CBG08279	4	2	9	7949	7013	5668	805	4055	5410	cbr	OG016142
ChrI.g1097.CBG23724	0	0	0	99	116	30	7	2	29	cbr	OG007561
ChrI.g110.CBG24871	0	0	0	0	0	34	4	10	6	cbr	OG014168
ChrI.g1104.CBG23733	2	0	0	452	401	327	54	246	336	cbr	OG015704
ChrI.g1113.CBG23743	2	0	0	1119	1003	1012	159	885	1024	cbr	OG002338
ChrI.g1114.CBG23744	0	0	0	713	693	592	81	468	580	cbr	OG006275
ChrI.g1116.CBG23747	0	0	0	20	19	8	0	2	4	cbr	OG001177
ChrI.g1125.CBG10826	0	0	0	876	831	846	141	741	814	cbr	OG009882
ChrI.g1126.CBG10826	0	0	0	573	539	519	71	335	505	cbr	OG015633
ChrI.g113.CBG16933	11	9	3	991	921	484	55	396	412	cbr	OG000812
ChrI.g1139.CBG10812	2	0	0	916	923	656	124	481	744	cbr	OG003831
ChrI.g114.CBG16935	0	0	0	264	245	211	24	118	215	cbr	OG008842
ChrI.g1140.CBG10812	0	0	0	558	442	258	34	174	193	cbr	OG015014
ChrI.g1145.CBG10807	0	0	0	12	10	2	0	4	0	cbr	OG011631
ChrI.g1146.CBG10805	0	0	0	267	218	88	19	63	42	cbr	OG005503
ChrI.g1147.CBG10805	0	0	0	10	8	1	0	3	7	cbr	OG007251
ChrI.g1149.CBG10801	0	0	0	43	37	12	1	13	20	cbr	OG014533
ChrI.g115.CBG29801	0	0	0	0	4	0	0	0	0	cbr	OG001057
ChrI.g1150.CBG10800	0	0	0	10	16	0	0	1	0	cbr	OG015880
ChrI.g1153.CBG10797	0	0	0	6	10	0	0	0	2	cbr	OG004651
ChrI.g1156.CBG10792	0	0	0	21	25	0	2	0	0	cbr	OG006887
ChrI.g1159.CBG10788	1	0	0	1755	1625	992	100	705	835	cbr	OG006969
ChrI.g116.CBG16936	0	0	0	12	6	0	0	0	0	cbr	OG000100
ChrI.g1163.CBG10779	0	0	0	147	113	193	29	100	165	cbr	OG008184
ChrI.g1164.CBG10779	0	0	0	30	10	0	0	0	1	cbr	OG007100
ChrI.g117.CBG16939	0	0	0	468	423	332	40	284	328	cbr	OG015848
ChrI.g1171.CBG10774	0	0	0	0	4	0	0	0	0	cbr	OG007750
ChrI.g1175.CBG10770	0	0	0	2	7	2	0	0	0	cbr	OG012691
ChrI.g1185.CBG20506	0	0	0	240	217	142	24	96	199	cbr	OG000620
ChrI.g1186.CBG20505	0	0	0	37	13	12	5	12	14	cbr	NA
ChrI.g1187.CBG20503	0	0	0	30	26	4	0	6	12	cbr	OG006787
ChrI.g1188.CBG20503	0	0	0	0	0	0	0	0	0	cbr	NA
ChrI.g1189.CBG20503	0	0	0	37	43	11	2	12	10	cbr	NA
ChrI.g1190.CBG20500	7	3	1	905	949	676	86	525	713	cbr	OG009561
ChrI.g1194.CBG20494	0	0	0	68	55	18	1	8	34	cbr	OG006233
ChrI.g1200.CBG20488	0	0	0	0	0	0	0	0	0	cbr	NA
ChrI.g1201.CBG20488	0	0	0	97	126	85	10	23	97	cbr	OG010728
ChrI.g1204.CBG29926	0	3	1	1082	1038	912	126	591	879	cbr	OG001229
ChrI.g1208.CBG20481	0	0	0	34	42	2	0	0	0	cbr	OG000396
ChrI.g121.CBG16945	67	71	19	24702	22784	14904	1493	9528	14172	cbr	OG005098
ChrI.g1216.CBG20472	0	0	0	0	0	0	0	0	0	cbr	NA
ChrI.g1219.CBG20468	0	0	0	12	4	2	0	0	0	cbr	OG007457
ChrI.g122.CBG16947	12	11	13	3193	3066	1254	140	958	1274	cbr	OG015436
ChrI.g1227.CBG20508	6	4	18	443	384	217	33	174	246	cbr	OG012436
ChrI.g1230.CBG21941	0	0	0	39	39	35	2	4	19	cbr	OG008350
ChrI.g1236.CBG21932	0	0	0	58	60	31	1	14	10	cbr	OG008724
ChrI.g1240.CBG21928	2	0	0	481	502	473	65	326	452	cbr	OG009569
ChrI.g1250.CBG21917	0	0	0	18	18	28	7	19	16	cbr	OG000342
ChrI.g1251.CBG21917	0	0	0	458	374	282	45	160	261	cbr	OG011831
ChrI.g1255.CBG21912	9	6	10	485	409	386	63	286	288	cbr	OG014698
ChrI.g1256.CBG21911	0	0	0	145	134	26	2	11	10	cbr	NA
ChrI.g126.CBG16954	0	0	0	4	0	0	2	0	4	cbr	NA
ChrI.g127.CBG16954	0	0	0	22	36	12	3	6	6	cbr	OG011634
ChrI.g1273.CBG12101	0	0	0	8	0	2	0	0	0	cbr	OG000514
ChrI.g1276.CBG12105	0	0	0	117	93	60	8	24	44	cbr	NA
ChrI.g1279.CBG11915	0	0	0	23	9	2	3	2	0	cbr	OG011363
ChrI.g128.CBG16954	0	0	2	230	245	58	10	40	58	cbr	OG005086
ChrI.g1280.CBG11916	0	0	0	178	164	76	16	65	91	cbr	OG008489
ChrI.g1282.CBG11919	0	3	2	623	547	440	84	417	492	cbr	OG003381
ChrI.g1283.CBG11920	0	0	0	6	11	4	0	2	7	cbr	NA
ChrI.g1285.CBG11922	0	0	0	12	6	4	0	7	2	cbr	OG002614
ChrI.g1287.CBG11927	0	0	0	52	31	32	3	6	36	cbr	OG004616
ChrI.g1288.CBG11927	0	0	0	0	0	0	0	0	0	cbr	OG009408
ChrI.g1292.CBG11935	0	0	0	36	58	16	4	48	52	cbr	OG013980
ChrI.g1293.CBG11942	0	0	0	41	44	10	1	4	8	cbr	OG014365
ChrI.g1294.CBG11942	0	0	3	143	128	39	9	24	25	cbr	OG006097
ChrI.g1296.CBG11947	0	0	0	49	42	10	5	2	4	cbr	OG008368
ChrI.g1298.CBG11952	0	0	0	2	0	0	0	0	0	cbr	OG003666
ChrI.g1299.CBG11952	0	0	0	40	22	34	3	21	14	cbr	OG013050
ChrI.g130.CBG16956	0	0	0	4	2	0	0	0	0	cbr	OG005862
ChrI.g1300.CBG11954	0	1	2	752	655	515	53	430	533	cbr	OG006742
ChrI.g1301.CBG11955	0	0	0	228	234	207	33	122	238	cbr	OG010119
ChrI.g1308.CBG11961	0	0	0	152	166	165	26	90	178	cbr	OG001993
ChrI.g131.CBG23946	0	0	0	491	466	174	18	111	94	cbr	OG015447
ChrI.g1314.CBG11966	4	2	0	37	20	16	2	12	14	cbr	OG011819
ChrI.g1316.CBG11969	0	0	0	46	28	23	5	2	4	cbr	OG001818
ChrI.g1317.CBG11969	0	0	0	142	102	122	14	113	156	cbr	OG014019
ChrI.g1318.CBG11970	0	0	0	158	125	76	8	89	119	cbr	OG008953
ChrI.g1319.CBG11973	0	0	0	545	511	229	49	204	266	cbr	OG000961
ChrI.g132.CBG23946	0	0	0	55	57	0	0	0	0	cbr	OG011377
ChrI.g1321.CBG11976	0	0	0	120	108	79	18	35	56	cbr	OG014556
ChrI.g1325.CBG11980	0	0	0	404	381	358	64	308	379	cbr	OG013698
ChrI.g1329.CBG11985	0	0	0	95	91	17	4	14	14	cbr	OG014392
ChrI.g133.CBG23946	0	0	0	264	256	79	9	56	63	cbr	NA
ChrI.g1335.CBG11991	0	0	0	0	0	1	0	0	2	cbr	OG007853
ChrI.g1339.CBG11995	0	0	0	309	256	131	21	89	140	cbr	OG012686
ChrI.g135.CBG18539	0	0	0	219	222	158	26	105	227	cbr	OG007748
ChrI.g1351.CBG12009	0	0	0	859	744	617	73	416	572	cbr	OG000469
ChrI.g1357.CBG12015	0	0	0	1234	1169	561	103	364	564	cbr	OG002684
ChrI.g1359.CBG12019	0	0	0	0	2	0	0	0	0	cbr	OG009449
ChrI.g136.CBG18542	0	0	0	99	64	63	6	32	65	cbr	OG014536
ChrI.g1362.CBG12022	0	0	2	544	559	621	121	516	571	cbr	OG003232
ChrI.g1368.CBG12029	0	0	0	12	12	0	0	0	0	cbr	OG012307
ChrI.g1375.CBG12037	122	101	65	838	755	580	113	424	521	cbr	OG005092
ChrI.g1376.CBG12038	0	0	2	221	208	187	24	131	184	cbr	OG015874
ChrI.g1377.CBG26585	0	0	0	0	0	0	0	0	0	cbr	OG016096
ChrI.g138.CBG18544	0	0	0	113	110	30	7	8	32	cbr	OG012844
ChrI.g1383.CBG12047	0	0	2	350	377	263	39	181	263	cbr	OG011399
ChrI.g139.CBG18546	0	0	0	74	46	8	4	6	20	cbr	OG003307
ChrI.g140.CBG18547	0	0	0	263	241	161	16	101	167	cbr	OG014959
ChrI.g1402.CBG12066	0	0	0	8	4	2	0	6	4	cbr	OG004219
ChrI.g1406.CBG12070	0	0	5	1712	1510	613	95	348	195	cbr	OG007382
ChrI.g1409.CBG12077	29	32	17	937	870	553	83	374	558	cbr	OG000805
ChrI.g1413.CBG12085	0	1	2	2692	2488	2018	261	1525	1987	cbr	OG006219
ChrI.g142.CBG18557	0	0	0	87	87	23	0	43	36	cbr	OG012579
ChrI.g1424.CBG12096	0	0	0	327	352	163	39	175	233	cbr	OG013963
ChrI.g1428.CBG12099	0	0	0	48	34	36	10	24	25	cbr	OG002817
ChrI.g144.CBG18553	0	0	0	27	24	4	0	4	0	cbr	OG011939
ChrI.g1440.CBG12181	0	1	1	521	498	501	87	282	502	cbr	OG014728
ChrI.g1445.CBG12185	0	0	0	326	341	230	32	167	209	cbr	OG010600
ChrI.g1446.CBG12190	0	0	0	12	28	6	1	2	10	cbr	NA
ChrI.g1447.CBG12190	0	0	2	229	292	101	18	65	54	cbr	OG010322
ChrI.g1448.CBG12190	0	0	0	2	4	0	4	0	0	cbr	OG011979
ChrI.g1449.CBG12190	0	0	2	1372	1379	983	140	652	1026	cbr	OG015642
ChrI.g145.CBG05160	0	0	0	68	74	10	5	13	28	cbr	OG015562
ChrI.g1453.CBG23929	0	0	3	1214	1026	925	114	768	877	cbr	OG007479
ChrI.g1459.CBG12198	0	0	0	28	26	5	0	16	10	cbr	OG016027
ChrI.g1465.CBG12209	0	0	0	485	424	392	70	293	334	cbr	OG002763
ChrI.g147.CBG05158	0	0	0	14	8	0	0	4	0	cbr	OG010002
ChrI.g1474.CBG12219	0	0	2	87	51	37	5	31	54	cbr	OG010557
ChrI.g1475.CBG12220	0	2	0	337	284	189	18	187	219	cbr	OG015783
ChrI.g148.CBG05156	0	0	0	6	0	0	0	0	0	cbr	NA
ChrI.g1483.CBG12231	0	0	0	575	515	311	46	287	350	cbr	OG015486
ChrI.g1487.CBG12236	0	0	0	21	16	8	0	14	4	cbr	OG009304
ChrI.g1489.CBG21337	5	10	2	637	645	310	39	239	158	cbr	OG009305
ChrI.g149.CBG05156	0	0	0	4	1	0	0	0	0	cbr	OG004184
ChrI.g1490.CBG21338	0	0	0	159	121	67	9	46	53	cbr	OG004880
ChrI.g1492.CBG21340	0	0	0	4	8	8	2	0	4	cbr	OG005308
ChrI.g1493.CBG21340	0	0	0	458	419	0	2	4	37	cbr	NA
ChrI.g1494.CBG21340	0	0	0	16	10	1	0	6	2	cbr	NA
ChrI.g1495.CBG21340	0	0	0	4	3	4	1	0	2	cbr	OG009463
ChrI.g1498.CBG21344	0	0	0	379	373	317	46	282	380	cbr	OG000364
ChrI.g15.CBG11886	0	0	0	12	22	6	0	4	6	cbr	OG010048
ChrI.g150.CBG05156	0	0	0	295	246	230	34	234	271	cbr	OG015324
ChrI.g1502.CBG21347	0	0	2	408	400	322	40	198	300	cbr	OG011471
ChrI.g1503.CBG21347	0	0	0	210	176	160	24	80	141	cbr	OG012869
ChrI.g1506.CBG02193	0	0	2	1561	1426	1147	195	959	1121	cbr	OG005396
ChrI.g151.CBG25171	0	0	0	279	225	171	29	92	137	cbr	OG014061
ChrI.g1511.CBG02196	0	0	0	12	12	6	3	6	8	cbr	OG006952
ChrI.g1512.CBG02198	0	0	0	502	525	294	54	202	290	cbr	OG007775
ChrI.g1518.CBG02205	0	0	0	42	19	14	1	2	10	cbr	OG006706
ChrI.g152.CBG05152	0	0	0	531	566	263	16	189	217	cbr	OG004944
ChrI.g1521.CBG02208	0	6	9	6680	6104	3712	406	2303	3750	cbr	OG007979
ChrI.g1523.CBG02210	3	9	2	596	532	340	69	222	228	cbr	OG000556
ChrI.g1525.CBG02212	2	0	0	433	481	395	71	325	432	cbr	OG000433
ChrI.g153.CBG05150	2	0	2	322	353	145	26	111	161	cbr	OG011459
ChrI.g155.CBG05147	0	0	0	213	203	139	21	104	189	cbr	OG001449
ChrI.g1553.CBG02242	0	0	0	85	85	53	10	39	41	cbr	OG006603
ChrI.g1554.CBG02245	0	0	0	30	16	16	3	4	4	cbr	OG014241
ChrI.g1555.CBG02245	0	0	0	39	45	0	0	0	4	cbr	OG005782
ChrI.g1565.CBG02261	1	0	0	1877	1752	1122	140	934	1250	cbr	OG004360
ChrI.g1574.CBG24340	0	0	0	38	24	22	1	2	14	cbr	OG009849
ChrI.g1575.CBG24340	0	0	0	4	2	0	0	0	2	cbr	OG003672
ChrI.g1576.CBG24340	0	0	0	6	0	0	0	0	0	cbr	OG007622
ChrI.g1577.CBG24339	0	0	0	187	197	240	45	179	232	cbr	OG003785
ChrI.g158.CBG05143	0	0	0	42	42	22	4	4	4	cbr	OG004837
ChrI.g1581.CBG12465	0	0	2	1041	1004	550	74	488	725	cbr	OG005252
ChrI.g159.CBG05142	0	0	0	31	30	6	0	6	15	cbr	OG008143
ChrI.g1590.CBG12455	0	0	0	8	24	10	0	6	4	cbr	OG011247
ChrI.g1594.CBG29915	0	0	1	717	710	639	92	488	727	cbr	OG000267
ChrI.g16.CBG11885	0	0	0	0	0	0	0	0	2	cbr	OG000756
ChrI.g160.CBG05139	0	0	0	130	130	23	7	36	52	cbr	OG007735
ChrI.g1601.CBG12442	0	0	0	98	70	46	8	16	20	cbr	OG009412
ChrI.g1604.CBG12435	0	0	0	365	324	348	55	286	363	cbr	OG011177
ChrI.g1610.CBG12429	0	0	0	465	358	195	29	117	138	cbr	OG002570
ChrI.g1615.CBG12422	0	0	0	0	0	0	0	0	2	cbr	OG012497
ChrI.g1616.CBG12422	0	0	0	6	15	0	0	0	2	cbr	OG000228
ChrI.g1617.CBG12422	0	0	0	6	0	0	0	0	0	cbr	OG006641
ChrI.g162.CBG05129	0	0	0	41	30	18	0	5	10	cbr	OG003212
ChrI.g1620.CBG12418	6	16	7	253	228	164	30	110	148	cbr	OG001474
ChrI.g1621.CBG12417	2	4	0	872	714	455	76	310	426	cbr	OG013863
ChrI.g1622.CBG12416	2	0	0	419	351	292	53	237	363	cbr	OG011638
ChrI.g1624.CBG12414	0	0	0	8	2	4	0	2	6	cbr	OG012093
ChrI.g1625.CBG12414	0	0	0	4	0	0	0	0	0	cbr	OG003315
ChrI.g1626.CBG12414	0	0	0	122	91	0	0	0	3	cbr	NA
ChrI.g1627.CBG12414	0	0	0	3	2	0	0	0	0	cbr	OG004822
ChrI.g1628.CBG12411	0	0	0	37	57	2	2	2	2	cbr	OG001907
ChrI.g1630.CBG12408	0	0	1	1276	1333	528	49	352	374	cbr	OG001912
ChrI.g1631.CBG12408	0	0	0	30	27	28	6	43	28	cbr	NA
ChrI.g1633.CBG12405	0	0	0	128	101	88	7	33	103	cbr	OG001021
ChrI.g1637.CBG12402	0	0	2	547	545	572	97	430	541	cbr	OG002074
ChrI.g164.CBG05125	0	0	0	0	0	0	0	0	4	cbr	OG008948
ChrI.g1643.CBG12394	0	0	0	39	31	5	0	10	18	cbr	OG000912
ChrI.g1645.CBG12392	0	0	0	50	71	38	5	25	10	cbr	OG005300
ChrI.g165.CBG05122	0	0	0	17	37	4	2	2	4	cbr	OG010207
ChrI.g1650.CBG12386	0	0	0	244	211	129	25	81	107	cbr	OG006821
ChrI.g1655.CBG12382	0	0	0	2	0	0	0	4	2	cbr	OG009207
ChrI.g1657.CBG12379	0	0	0	44	34	0	1	0	13	cbr	NA
ChrI.g166.CBG05121	0	0	0	84	62	15	0	6	12	cbr	OG002122
ChrI.g1667.CBG12367	0	0	0	53	60	22	3	26	46	cbr	OG002540
ChrI.g1669.CBG12365	0	0	0	8	24	25	6	20	21	cbr	NA
ChrI.g167.CBG05120	0	0	0	0	0	0	0	0	0	cbr	OG009303
ChrI.g1670.CBG12363	0	0	0	0	0	0	0	0	0	cbr	NA
ChrI.g1671.CBG12363	0	0	2	2330	2132	1515	227	1172	1488	cbr	OG009392
ChrI.g1674.CBG12360	0	0	6	765	653	642	70	466	571	cbr	OG005399
ChrI.g1675.CBG12359	1	0	0	519	468	483	98	420	641	cbr	OG008709
ChrI.g1676.CBG12358	0	0	0	513	557	484	74	336	489	cbr	OG006815
ChrI.g1677.CBG12357	0	0	0	744	702	636	75	433	493	cbr	OG001138
ChrI.g168.CBG05119	0	0	0	24	22	24	6	57	70	cbr	OG002496
ChrI.g1680.CBG25271	0	0	0	62	76	46	10	24	68	cbr	OG000386
ChrI.g1687.CBG12347	0	0	0	397	369	139	18	71	88	cbr	OG003487
ChrI.g1691.CBG12343	1	2	7	1207	1052	790	125	624	846	cbr	OG006590
ChrI.g1695.CBG12339	0	0	0	342	338	237	47	223	270	cbr	OG004786
ChrI.g1701.CBG12333	0	0	0	77	74	73	9	33	66	cbr	OG014934
ChrI.g1705.CBG12329	0	0	0	189	140	96	14	75	81	cbr	OG013566
ChrI.g1708.CBG12325	0	2	0	126	111	66	16	153	153	cbr	OG014969
ChrI.g1711.CBG12322	0	0	0	103	108	96	21	61	122	cbr	OG004765
ChrI.g1712.CBG12321	0	4	2	4666	4298	2865	397	2326	2988	cbr	OG008011
ChrI.g1713.CBG12320	40	31	15	1007	1028	487	49	328	242	cbr	OG008627
ChrI.g1718.CBG12313	0	0	0	833	774	438	83	317	468	cbr	OG012449
ChrI.g1724.CBG12308	0	0	0	473	419	275	53	185	308	cbr	OG003317
ChrI.g1725.CBG12308	0	0	0	75	79	0	0	0	2	cbr	OG008492
ChrI.g1727.CBG12474	0	0	0	16	15	4	0	1	4	cbr	OG013872
ChrI.g1734.CBG12481	0	0	0	131	146	50	1	9	38	cbr	OG009486
ChrI.g1735.CBG12481	0	0	0	268	266	174	27	117	172	cbr	OG009779
ChrI.g1737.CBG12484	0	0	0	211	222	194	31	99	208	cbr	OG000921
ChrI.g1742.CBG12487	0	0	0	264	210	134	25	108	110	cbr	OG011117
ChrI.g1743.CBG12488	0	0	0	8	6	6	0	2	10	cbr	OG014880
ChrI.g1749.CBG12494	0	0	2	264	239	196	59	147	203	cbr	OG013759
ChrI.g1751.CBG12496	0	0	0	469	449	404	74	270	410	cbr	OG010904
ChrI.g1754.CBG12499	0	0	0	0	0	0	0	2	0	cbr	OG014899
ChrI.g1762.CBG12507	0	0	2	438	431	295	55	255	332	cbr	OG003859
ChrI.g1769.CBG12513	0	0	0	49	41	13	3	10	24	cbr	OG009367
ChrI.g177.CBG05109	2	0	2	5849	5491	3503	372	2797	4028	cbr	OG012898
ChrI.g1770.CBG25344	9	10	3	1451	1381	1129	180	1085	1083	cbr	OG010535
ChrI.g1772.CBG12518	11	5	8	25	15	6	3	13	23	cbr	NA
ChrI.g1773.CBG12518	0	0	0	776	664	452	58	326	437	cbr	OG012615
ChrI.g1783.CBG12528	0	0	0	13	4	2	1	3	4	cbr	OG008657
ChrI.g1790.CBG12535	0	2	0	152	106	104	19	53	86	cbr	OG010949
ChrI.g18.CBG11883	0	0	0	1078	926	514	77	360	462	cbr	OG011510
ChrI.g180.CBG05104	0	0	0	91	70	26	9	36	42	cbr	NA
ChrI.g1803.CBG12545	0	0	0	127	146	80	18	76	97	cbr	OG006206
ChrI.g1817.CBG12562	0	0	2	2710	2496	1764	255	1239	1641	cbr	OG000555
ChrI.g183.CBG05100	0	0	2	3087	2948	2458	380	2076	2897	cbr	OG014462
ChrI.g184.CBG05099	0	0	0	73	50	5	1	2	2	cbr	OG011343
ChrI.g1841.CBG25356	110	118	72	1298	1213	855	112	633	792	cbr	OG003787
ChrI.g185.CBG05098	0	0	0	1068	974	624	58	482	839	cbr	OG013673
ChrI.g1858.CBG12610	0	0	0	60	34	26	2	5	20	cbr	OG010944
ChrI.g1863.CBG12620	0	3	0	104	115	89	17	107	139	cbr	OG001749
ChrI.g1868.CBG12625	0	0	0	35	29	0	1	0	2	cbr	OG011804
ChrI.g187.CBG05096	0	0	0	112	129	137	8	33	117	cbr	OG006330
ChrI.g1871.CBG12629	0	2	0	1852	1829	961	153	816	984	cbr	OG004342
ChrI.g1872.CBG12630	0	0	0	2	2	0	0	0	0	cbr	OG013859
ChrI.g1873.CBG12630	0	0	0	675	545	405	72	352	382	cbr	OG000665
ChrI.g1874.CBG12632	0	0	0	722	694	736	127	498	767	cbr	OG010458
ChrI.g1875.CBG12633	0	0	0	1607	1419	948	207	721	893	cbr	OG001966
ChrI.g188.CBG05095	0	0	0	257	266	280	28	201	279	cbr	OG010962
ChrI.g1880.CBG12638	0	0	0	2	1	4	0	2	2	cbr	OG009513
ChrI.g1881.CBG12638	0	0	0	2	2	0	0	2	4	cbr	OG012334
ChrI.g1882.CBG12638	0	0	0	2	4	0	0	0	2	cbr	OG004204
ChrI.g1883.CBG12641	0	0	0	262	251	223	45	179	221	cbr	OG006485
ChrI.g1884.CBG12642	0	0	0	138	111	81	14	74	84	cbr	OG000314
ChrI.g1891.CBG12651	0	0	0	35	41	0	1	2	4	cbr	OG012315
ChrI.g1892.CBG12651	0	0	0	1495	1313	769	93	513	627	cbr	OG007659
ChrI.g19.CBG11882	0	0	0	1803	1771	409	22	197	242	cbr	OG014791
ChrI.g190.CBG05090	0	0	0	0	0	0	0	0	0	cbr	OG004603
ChrI.g1902.CBG12665	0	0	0	18	10	4	0	4	12	cbr	OG002535
ChrI.g1906.CBG12669	0	0	0	34	20	2	1	0	31	cbr	OG003636
ChrI.g1908.CBG29118	0	0	0	799	645	379	57	296	373	cbr	OG007986
ChrI.g1909.CBG12671	0	0	0	619	545	0	3	0	29	cbr	OG007000
ChrI.g191.CBG05090	0	0	0	4	12	2	0	7	2	cbr	OG014009
ChrI.g1911.CBG25358	0	0	0	0	0	0	0	0	0	cbr	OG012973
ChrI.g1913.CBG12675	0	0	0	735	637	296	46	294	360	cbr	OG007278
ChrI.g1914.CBG12676	0	0	0	485	415	171	30	177	196	cbr	OG013322
ChrI.g1918.CBG25360	0	0	0	20	11	2	1	3	4	cbr	NA
ChrI.g1920.CBG12682	5	6	0	420	371	266	55	248	278	cbr	OG000399
ChrI.g1931.CBG12694	0	0	0	185	191	51	9	35	39	cbr	OG000058
ChrI.g1932.CBG12696	0	0	0	25	24	0	0	2	10	cbr	OG009448
ChrI.g1933.CBG12696	2	2	0	61	72	6	0	0	6	cbr	OG001028
ChrI.g194.CBG22666	0	0	0	371	356	210	34	166	228	cbr	NA
ChrI.g1941.CBG12712	0	0	0	12	8	4	0	3	2	cbr	OG004104
ChrI.g1943.CBG12714	0	0	0	312	310	150	31	135	106	cbr	OG004091
ChrI.g1945.CBG12716	0	0	0	22	16	0	0	10	10	cbr	OG003284
ChrI.g1947.CBG12718	0	0	0	120	114	0	1	0	4	cbr	OG005184
ChrI.g1957.CBG12728	0	0	0	423	396	209	26	231	336	cbr	OG016062
ChrI.g196.CBG22005	0	0	0	92	128	24	6	8	30	cbr	OG003686
ChrI.g1960.CBG12732	0	0	0	8	9	6	0	6	7	cbr	OG015477
ChrI.g1961.CBG12732	0	0	0	227	235	170	16	137	190	cbr	OG006877
ChrI.g1964.CBG12737	0	0	0	51	73	4	1	29	18	cbr	OG015086
ChrI.g1967.CBG12740	0	0	0	288	307	202	33	217	235	cbr	OG001133
ChrI.g1968.CBG12740	0	0	0	22	28	0	0	0	6	cbr	OG005849
ChrI.g197.CBG22009	0	0	2	103	104	80	8	47	97	cbr	OG014942
ChrI.g1976.CBG12754	0	0	0	4	0	2	0	2	4	cbr	OG008916
ChrI.g1979.CBG12757	0	0	0	194	181	135	14	108	115	cbr	OG003565
ChrI.g198.CBG22009	0	0	0	63	98	76	2	51	75	cbr	OG012821
ChrI.g1980.CBG12757	0	0	0	96	80	24	6	14	16	cbr	OG008766
ChrI.g1981.CBG12757	2	0	2	765	661	413	46	301	401	cbr	OG002701
ChrI.g1982.CBG25370	0	0	0	300	242	213	28	174	171	cbr	OG002913
ChrI.g1984.CBG12763	0	0	0	40	38	20	4	12	8	cbr	OG007532
ChrI.g1985.CBG12763	0	0	0	0	0	0	0	0	0	cbr	NA
ChrI.g1986.CBG12763	0	0	0	24	28	22	2	18	20	cbr	OG007085
ChrI.g1987.CBG12763	4	0	4	446	424	276	44	218	306	cbr	OG008121
ChrI.g199.CBG22015	0	0	0	12	10	12	7	15	13	cbr	OG002649
ChrI.g1995.CBG12772	0	0	0	142	147	89	19	64	138	cbr	OG014505
ChrI.g1998.CBG12778	0	0	5	3855	3621	1404	166	740	722	cbr	OG001385
ChrI.g200.CBG22015	0	0	0	2	0	0	0	0	2	cbr	OG005843
ChrI.g2001.CBG12785	0	0	0	376	349	180	31	89	147	cbr	OG012469
ChrI.g2002.CBG12785	0	0	0	214	194	0	0	0	14	cbr	NA
ChrI.g2003.CBG12785	0	0	0	518	552	236	47	119	204	cbr	OG014886
ChrI.g2005.CBG12786	0	0	0	2	0	0	0	1	6	cbr	OG010985
ChrI.g201.CBG22015	0	0	0	22	12	2	2	5	10	cbr	OG011533
ChrI.g2010.CBG12791	0	0	0	4	10	2	0	6	2	cbr	OG011470
ChrI.g2013.CBG12795	0	0	0	83	76	4	1	2	0	cbr	OG009259
ChrI.g2014.CBG12797	0	0	0	0	0	0	0	0	0	cbr	OG014112
ChrI.g2019.CBG12801	0	0	0	112	94	67	27	59	85	cbr	OG003342
ChrI.g202.CBG22015	0	0	0	292	259	232	34	145	194	cbr	OG006784
ChrI.g2020.CBG12802	0	0	0	784	705	606	80	289	449	cbr	OG015684
ChrI.g2023.CBG12806	0	3	0	1601	1305	789	101	513	724	cbr	NA
ChrI.g2025.CBG12808	0	0	0	23	16	27	0	10	11	cbr	OG001242
ChrI.g2026.CBG12810	0	0	0	3	0	0	0	8	4	cbr	OG001743
ChrI.g2035.CBG12820	0	0	0	1288	1112	771	107	602	686	cbr	OG010914
ChrI.g2037.CBG12822	0	0	0	2	2	4	1	0	0	cbr	OG015109
ChrI.g2038.CBG12825	0	0	0	66	48	51	1	23	52	cbr	OG005899
ChrI.g2039.CBG12825	0	0	0	0	0	0	0	0	0	cbr	NA
ChrI.g2040.CBG12825	0	0	0	104	99	65	9	34	53	cbr	OG001389
ChrI.g2041.CBG12825	0	0	1	615	483	283	46	280	308	cbr	OG014343
ChrI.g2044.CBG12832	0	0	0	160	156	156	23	123	150	cbr	OG015988
ChrI.g2045.CBG12836	0	0	0	0	2	0	0	0	0	cbr	OG003369
ChrI.g205.CBG22019	0	0	0	20	18	0	0	6	8	cbr	OG002220
ChrI.g2050.CBG12847	0	0	0	16	10	8	0	2	4	cbr	OG002194
ChrI.g2051.CBG12847	0	0	0	45	41	0	0	0	4	cbr	NA
ChrI.g2052.CBG12847	0	0	0	40	29	19	5	16	16	cbr	OG000987
ChrI.g2054.CBG12850	1	0	0	1407	1294	923	119	638	897	cbr	OG008335
ChrI.g2055.CBG12850	0	0	0	75	73	0	0	0	0	cbr	NA
ChrI.g2058.CBG12856	0	0	0	364	314	236	35	249	225	cbr	OG002226
ChrI.g2066.CBG12864	0	0	0	53	90	68	13	17	21	cbr	OG004546
ChrI.g2068.CBG12866	0	0	0	133	127	101	35	75	118	cbr	OG013873
ChrI.g2069.CBG12866	38	30	29	1994	1840	1059	142	635	796	cbr	OG005151
ChrI.g207.CBG22023	0	0	0	96	72	33	7	18	58	cbr	NA
ChrI.g2071.CBG12871	0	0	0	49	32	10	4	6	13	cbr	OG004754
ChrI.g2072.CBG12872	0	0	0	0	0	0	0	0	0	cbr	OG000768
ChrI.g2073.CBG12872	2	0	0	365	355	189	40	101	234	cbr	NA
ChrI.g2074.CBG12873	0	4	0	325	267	251	38	173	248	cbr	OG015872
ChrI.g208.CBG22023	4	4	17	4251	3849	2850	271	1283	887	cbr	NA
ChrI.g2083.CBG29875	0	0	0	4	2	0	0	0	0	cbr	OG008621
ChrI.g209.CBG22023	0	0	0	222	218	120	16	91	75	cbr	OG003465
ChrI.g2091.CBG12889	0	0	0	56	52	2	0	0	4	cbr	OG010679
ChrI.g2092.CBG12890	0	0	0	124	92	50	2	39	20	cbr	OG013188
ChrI.g2093.CBG29876	0	0	0	0	8	0	0	0	2	cbr	OG013926
ChrI.g2097.CBG12895	0	0	0	291	337	238	42	250	358	cbr	OG013423
ChrI.g2098.CBG27313	0	0	0	206	228	161	24	130	198	cbr	NA
ChrI.g2099.CBG29927	0	0	0	227	226	156	20	148	185	cbr	OG006118
ChrI.g2100.CBG12898	0	0	0	130	146	101	8	99	115	cbr	OG013625
ChrI.g2104.CBG20293	0	0	0	14	5	0	0	0	0	cbr	OG003924
ChrI.g2108.CBG20290	0	0	0	14	10	0	0	0	0	cbr	OG009374
ChrI.g211.CBG22026	0	0	2	3028	2631	2049	240	1578	1824	cbr	OG008447
ChrI.g2110.CBG20288	0	0	0	95	99	16	9	18	30	cbr	OG007577
ChrI.g2111.CBG20286	3	7	2	505	417	181	29	86	119	cbr	OG009064
ChrI.g2113.CBG20282	0	0	0	288	251	240	37	160	171	cbr	OG007721
ChrI.g2128.CBG20260	0	0	0	4	2	0	0	0	2	cbr	OG007029
ChrI.g2130.CBG25392	0	0	0	286	263	0	0	2	16	cbr	OG001962
ChrI.g2131.CBG25392	0	0	0	25	14	0	0	0	0	cbr	OG009013
ChrI.g2132.CBG25392	0	0	0	957	880	0	3	0	79	cbr	OG003324
ChrI.g2133.CBG20252	0	0	0	8	2	4	0	0	6	cbr	OG008778
ChrI.g2138.CBG20246	0	0	0	92	68	71	9	41	69	cbr	NA
ChrI.g2139.CBG20246	0	0	2	172	163	153	25	82	144	cbr	NA
ChrI.g2140.CBG20246	0	0	0	47	46	41	4	33	42	cbr	OG013401
ChrI.g2142.CBG20244	0	1	0	611	663	568	79	349	571	cbr	OG011069
ChrI.g2143.CBG20243	0	0	0	142	165	81	13	38	80	cbr	OG002658
ChrI.g2145.CBG20241	0	0	0	4	8	0	0	0	4	cbr	OG002488
ChrI.g2146.CBG20240	0	0	0	398	366	324	42	221	326	cbr	OG001517
ChrI.g2147.CBG25396	0	0	0	0	0	0	0	0	0	cbr	OG006711
ChrI.g2151.CBG08515	0	0	0	0	2	2	0	0	0	cbr	OG002015
ChrI.g2152.CBG08511	0	0	0	245	221	203	26	118	205	cbr	OG012063
ChrI.g2153.CBG08511	0	0	0	292	200	122	24	107	142	cbr	OG009651
ChrI.g2157.CBG08506	0	0	0	146	123	70	6	45	81	cbr	OG000870
ChrI.g2158.CBG08506	0	0	0	46	66	28	3	23	34	cbr	OG003297
ChrI.g216.CBG22032	19	16	5	590	602	295	51	260	351	cbr	OG014394
ChrI.g2164.CBG08494	0	0	0	406	364	192	28	115	207	cbr	OG008896
ChrI.g2165.CBG08494	0	0	0	759	744	671	84	449	600	cbr	OG015639
ChrI.g2166.CBG08493	0	0	0	352	299	202	35	137	239	cbr	NA
ChrI.g2167.CBG08493	0	0	0	32	31	0	1	0	2	cbr	NA
ChrI.g2168.CBG08493	0	0	0	306	262	160	31	181	178	cbr	OG003377
ChrI.g2169.CBG08488	0	0	0	95	83	38	7	38	66	cbr	OG007268
ChrI.g217.CBG22032	0	0	0	121	109	117	18	73	103	cbr	OG006629
ChrI.g2170.CBG08488	0	0	0	0	0	0	0	0	0	cbr	NA
ChrI.g2171.CBG08488	0	0	0	0	0	0	0	0	0	cbr	OG003130
ChrI.g2172.CBG08488	0	2	0	56	74	53	4	27	39	cbr	NA
ChrI.g2173.CBG08488	0	0	0	351	355	125	14	69	87	cbr	OG004721
ChrI.g2174.CBG08488	0	0	0	359	302	248	40	194	171	cbr	OG013492
ChrI.g2175.CBG08487	0	0	0	14	14	17	3	6	12	cbr	OG011451
ChrI.g2177.CBG08484	0	0	0	44	49	6	2	4	15	cbr	OG005297
ChrI.g2188.CBG08472	0	0	0	33	24	20	2	8	38	cbr	OG001714
ChrI.g2190.CBG08468	0	0	0	62	47	6	2	4	20	cbr	OG012848
ChrI.g220.CBG22037	0	0	0	4	5	2	0	2	4	cbr	OG002391
ChrI.g2201.CBG08458	0	0	0	5	0	0	0	0	0	cbr	OG016009
ChrI.g2202.CBG08456	0	0	0	0	2	0	0	2	2	cbr	OG015884
ChrI.g2207.CBG08451	0	0	0	2	4	0	0	2	0	cbr	OG008300
ChrI.g2208.CBG08450	0	0	1	111	98	36	8	26	25	cbr	OG012757
ChrI.g221.CBG22037	0	0	0	29	40	0	0	0	2	cbr	OG003473
ChrI.g2212.CBG08446	0	0	0	236	199	0	0	2	15	cbr	OG002517
ChrI.g2213.CBG08443	0	0	0	16	21	8	3	18	6	cbr	OG003896
ChrI.g2214.CBG08441	0	0	0	10	14	2	0	0	0	cbr	OG012238
ChrI.g2215.CBG08441	0	0	0	8	2	2	2	2	6	cbr	OG008866
ChrI.g2216.CBG08436	0	0	0	189	154	98	7	52	107	cbr	OG011846
ChrI.g2217.CBG08436	5	2	1	269	223	243	46	179	332	cbr	NA
ChrI.g2218.CBG08436	0	0	0	11	8	4	1	8	4	cbr	NA
ChrI.g222.CBG22037	0	0	0	1011	947	215	24	168	271	cbr	OG007143
ChrI.g2220.CBG08433	0	0	0	0	0	0	0	0	0	cbr	OG013836
ChrI.g2225.CBG31500	0	0	0	37	12	0	0	0	5	cbr	OG007501
ChrI.g2226.CBG13598	0	0	0	0	0	0	0	0	6	cbr	OG009019
ChrI.g2227.CBG13598	0	0	0	0	4	0	1	0	0	cbr	OG012119
ChrI.g2240.CBG13617	0	0	0	2	0	0	0	0	0	cbr	OG009028
ChrI.g2241.CBG25409	0	0	0	0	0	0	0	0	0	cbr	NA
ChrI.g2242.CBG25409	0	0	0	0	0	0	0	0	0	cbr	OG016028
ChrI.g2245.CBG13621	0	0	0	362	262	381	61	255	401	cbr	OG014727
ChrI.g2247.CBG13624	0	0	3	133	132	130	33	93	196	cbr	OG007375
ChrI.g2248.CBG13624	0	0	0	128	121	113	21	84	131	cbr	OG009865
ChrI.g2249.CBG13624	0	0	0	1016	920	2	4	0	71	cbr	NA
ChrI.g225.CBG22043	2	0	0	4	3	3	0	2	0	cbr	OG006471
ChrI.g2250.CBG13624	0	0	0	37	18	24	6	17	15	cbr	NA
ChrI.g2252.CBG13627	0	0	0	274	239	113	19	91	94	cbr	OG003798
ChrI.g2255.CBG13630	0	0	0	2	1	2	0	0	0	cbr	NA
ChrI.g2259.CBG13634	0	0	0	345	321	214	40	154	261	cbr	OG011182
ChrI.g226.CBG22043	389	437	247	8714	7561	4014	443	2954	4662	cbr	OG012890
ChrI.g2260.CBG13634	0	0	0	7	18	4	0	8	8	cbr	OG005565
ChrI.g2261.CBG13636	1	0	0	185	144	104	5	73	79	cbr	OG011711
ChrI.g2262.CBG13639	0	0	0	94	84	39	9	23	35	cbr	OG005706
ChrI.g2263.CBG13640	0	0	0	689	645	528	69	434	655	cbr	OG007232
ChrI.g2264.CBG13640	0	0	0	53	68	0	0	2	5	cbr	NA
ChrI.g2265.CBG13644	0	0	2	619	627	447	47	282	380	cbr	OG001777
ChrI.g2268.CBG13648	0	0	0	1289	1188	4	3	2	68	cbr	OG014291
ChrI.g2269.CBG13649	0	0	0	8	4	6	0	0	6	cbr	OG005635
ChrI.g2272.CBG25411	0	0	0	0	0	0	0	0	0	cbr	NA
ChrI.g2273.CBG25411	0	0	0	0	0	0	0	0	0	cbr	NA
ChrI.g2275.CBG18699	0	0	0	246	269	238	31	188	233	cbr	OG008138
ChrI.g2276.CBG18698	0	0	0	56	68	32	0	20	18	cbr	OG015304
ChrI.g228.CBG22046	0	0	0	451	384	243	35	193	265	cbr	OG006816
ChrI.g2286.CBG18688	0	0	0	193	136	88	11	55	90	cbr	OG012187
ChrI.g2287.CBG18687	0	0	2	395	372	373	61	228	329	cbr	OG011143
ChrI.g2293.CBG18678	0	0	0	2	2	0	0	0	2	cbr	OG011750
ChrI.g2298.CBG23848	0	0	0	16	6	4	0	8	8	cbr	NA
ChrI.g2299.CBG23847	0	0	0	0	0	0	0	0	0	cbr	NA
ChrI.g23.CBG11881	0	0	0	2	6	2	0	0	2	cbr	OG002984
ChrI.g230.CBG22048	0	0	0	104	84	95	6	84	61	cbr	OG008525
ChrI.g2300.CBG23847	0	0	0	0	0	2	0	0	0	cbr	NA
ChrI.g2301.CBG26664	0	0	0	25	22	6	4	12	4	cbr	NA
ChrI.g2304.CBG23841	0	0	0	470	346	249	39	162	299	cbr	OG007960
ChrI.g2305.CBG23839	0	0	0	2	3	0	0	3	2	cbr	OG002998
ChrI.g2306.CBG23839	0	0	0	10	10	0	0	0	0	cbr	NA
ChrI.g2307.CBG23839	0	0	0	8	6	0	0	1	4	cbr	OG008287
ChrI.g2308.CBG24555	0	0	0	3	0	0	0	0	0	cbr	NA
ChrI.g2309.CBG24557	0	0	0	0	4	0	0	0	0	cbr	OG015401
ChrI.g231.CBG22049	0	0	0	438	411	364	36	165	307	cbr	OG010004
ChrI.g2310.CBG24559	0	0	0	10	2	2	3	0	2	cbr	OG014598
ChrI.g2312.CBG20335	0	0	0	173	132	133	24	86	97	cbr	OG004220
ChrI.g2313.CBG20336	0	0	0	26	34	17	1	17	12	cbr	OG010542
ChrI.g2317.CBG20341	0	0	0	20	25	4	0	10	6	cbr	OG009675
ChrI.g2319.CBG23920	0	0	0	186	168	113	8	121	187	cbr	OG008590
ChrI.g2322.CBG20346	0	0	0	13	12	0	0	6	2	cbr	OG001245
ChrI.g2323.CBG20347	0	0	0	443	418	282	34	155	253	cbr	OG005755
ChrI.g2327.CBG20352	0	0	0	72	72	48	7	49	39	cbr	OG001270
ChrI.g2328.CBG20354	0	0	0	113	98	0	1	2	8	cbr	OG004907
ChrI.g2329.CBG20354	0	0	0	0	0	0	0	0	0	cbr	NA
ChrI.g233.CBG22052	0	0	0	0	0	0	0	4	1	cbr	OG011739
ChrI.g2330.CBG20357	0	0	0	60	72	0	0	0	2	cbr	OG004791
ChrI.g2331.CBG26623	0	0	0	2	15	4	0	2	4	cbr	OG006736
ChrI.g2333.CBG20362	0	0	0	0	0	0	0	0	0	cbr	OG007527
ChrI.g2334.CBG20362	0	0	0	39	33	17	2	2	10	cbr	OG011728
ChrI.g2335.CBG20366	0	0	0	48	41	0	0	0	6	cbr	OG004447
ChrI.g2338.CBG20369	0	0	0	1292	1273	687	94	457	704	cbr	OG010020
ChrI.g2339.CBG20372	6	1	0	279	195	140	21	131	201	cbr	OG006864
ChrI.g234.CBG22054	0	0	0	33	20	9	3	10	8	cbr	OG001379
ChrI.g2341.CBG26625	0	0	0	7	14	4	0	6	6	cbr	OG012795
ChrI.g2342.CBG20377	0	0	0	68	61	7	4	6	19	cbr	NA
ChrI.g2344.CBG20382	0	0	0	0	2	0	0	0	0	cbr	OG010761
ChrI.g2346.CBG20384	0	0	0	141	151	75	5	39	87	cbr	OG009714
ChrI.g2347.CBG20386	0	0	0	420	396	279	43	207	282	cbr	OG008720
ChrI.g2348.CBG26629	0	0	0	571	468	300	51	302	351	cbr	OG013643
ChrI.g2349.CBG20389	0	0	0	106	74	38	6	28	30	cbr	OG004862
ChrI.g235.CBG22058	0	0	0	313	304	372	58	245	444	cbr	OG011619
ChrI.g2350.CBG20390	0	0	0	0	2	0	0	0	0	cbr	OG008154
ChrI.g2351.CBG20390	0	0	0	49	39	23	0	14	28	cbr	NA
ChrI.g2352.CBG20390	0	0	0	2	0	0	0	1	0	cbr	OG001127
ChrI.g2353.CBG20393	0	0	0	225	178	154	16	54	72	cbr	OG016108
ChrI.g2355.CBG20395	0	0	0	160	155	134	2	39	61	cbr	OG005479
ChrI.g2356.CBG20396	0	0	0	529	455	278	66	238	319	cbr	OG004237
ChrI.g236.CBG22059	0	0	0	12	6	0	0	0	2	cbr	OG005735
ChrI.g2360.CBG20434	0	0	0	26	38	2	0	0	4	cbr	OG007593
ChrI.g2363.CBG20406	0	0	0	556	455	204	21	143	252	cbr	OG003546
ChrI.g2364.CBG29914	1	0	0	201	196	147	19	117	208	cbr	OG010099
ChrI.g2367.CBG20410	0	0	0	267	231	0	1	2	8	cbr	OG002032
ChrI.g2370.CBG20415	0	0	0	8	6	0	0	0	2	cbr	OG014056
ChrI.g2372.CBG20417	0	0	0	229	232	156	16	105	133	cbr	OG013320
ChrI.g2374.CBG20419	0	0	0	34	37	4	0	2	5	cbr	NA
ChrI.g2378.CBG20426	0	0	0	43	45	33	5	21	33	cbr	OG008845
ChrI.g238.CBG22061	0	0	0	84	64	36	3	19	36	cbr	OG004112
ChrI.g2386.CBG29768	0	0	0	0	2	1	0	2	4	cbr	NA
ChrI.g2389.CBG23786	0	0	0	0	1	0	0	0	4	cbr	OG007454
ChrI.g2392.CBG23783	0	2	0	257	193	203	39	133	232	cbr	OG002335
ChrI.g2394.CBG18879	0	0	0	1	1	2	1	0	0	cbr	NA
ChrI.g2399.CBG18869	0	0	0	71	77	42	6	31	6	cbr	OG008504
ChrI.g24.CBG11880	0	0	0	276	281	284	35	297	377	cbr	NA
ChrI.g2402.CBG18864	0	0	0	23	16	6	0	0	8	cbr	OG014020
ChrI.g2403.CBG18863	13	17	20	1616	1584	519	77	230	190	cbr	OG000347
ChrI.g2405.CBG26612	0	0	0	46	31	12	6	6	14	cbr	OG007710
ChrI.g241.CBG22064	0	0	0	371	293	181	28	139	259	cbr	OG012299
ChrI.g2410.CBG26610	0	0	0	0	0	0	0	0	0	cbr	OG007488
ChrI.g2425.CBG18830	0	0	0	0	0	0	0	0	0	cbr	OG010107
ChrI.g2428.CBG18825	0	0	0	357	347	245	42	201	307	cbr	OG011263
ChrI.g2429.CBG26596	0	0	0	0	0	0	0	2	0	cbr	OG007783
ChrI.g243.CBG22069	0	0	0	2	2	4	0	0	0	cbr	OG012528
ChrI.g2430.CBG18823	0	0	0	372	330	367	43	229	337	cbr	OG013132
ChrI.g2432.CBG18819	0	0	0	28	8	4	2	2	0	cbr	OG015070
ChrI.g2435.CBG26595	0	0	0	10	12	42	3	15	29	cbr	OG001860
ChrI.g2438.CBG18813	0	0	0	29	20	0	0	4	2	cbr	OG001486
ChrI.g2439.CBG18811	0	0	0	29	14	0	0	0	2	cbr	OG012070
ChrI.g2440.CBG18810	0	0	0	167	134	0	0	0	10	cbr	OG001301
ChrI.g2441.CBG18809	0	0	0	120	134	0	0	0	10	cbr	OG016080
ChrI.g2442.CBG18807	0	0	0	16	12	2	1	2	6	cbr	OG009222
ChrI.g2443.CBG18806	0	0	0	0	0	0	0	0	0	cbr	OG014877
ChrI.g2445.CBG18804	0	0	0	27	38	35	0	21	35	cbr	OG011821
ChrI.g2446.CBG18802	0	0	0	145	145	64	3	41	57	cbr	OG004395
ChrI.g2447.CBG26594	0	0	0	0	0	0	0	0	0	cbr	NA
ChrI.g2448.CBG18798	0	0	0	30	49	2	0	0	6	cbr	OG008478
ChrI.g245.CBG22071	0	0	0	65	43	62	5	39	62	cbr	OG002264
ChrI.g2454.CBG26593	0	0	0	0	0	0	0	0	0	cbr	OG004532
ChrI.g2456.CBG18786	0	0	0	156	125	124	28	102	128	cbr	OG005841
ChrI.g2457.CBG18782	0	0	0	242	165	57	6	33	56	cbr	OG004310
ChrI.g2458.CBG18783	0	0	0	52	46	16	0	18	18	cbr	OG004912
ChrI.g2459.CBG18786	0	0	0	167	174	85	8	61	114	cbr	NA
ChrI.g246.CBG22074	9	7	5	101	87	94	8	16	31	cbr	OG006725
ChrI.g2460.CBG24178	0	0	0	19	13	3	2	0	0	cbr	OG005807
ChrI.g2462.CBG24173	0	0	0	18	10	5	4	8	16	cbr	OG004487
ChrI.g2463.CBG24173	0	0	0	2	0	0	0	0	0	cbr	OG012218
ChrI.g2468.CBG24705	0	0	0	62	50	25	6	8	16	cbr	OG013131
ChrI.g247.CBG22074	0	0	0	0	0	0	0	0	0	cbr	NA
ChrI.g2472.CBG15875	0	0	0	24	21	3	1	12	14	cbr	NA
ChrI.g2477.CBG15867	0	0	0	86	117	88	17	61	57	cbr	OG000069
ChrI.g2479.CBG15860	0	0	0	40	38	16	2	6	9	cbr	OG014524
ChrI.g248.CBG22075	0	0	0	621	541	410	36	285	373	cbr	OG012400
ChrI.g2480.CBG15859	0	0	0	53	33	0	1	0	6	cbr	NA
ChrI.g2482.CBG15855	0	0	0	0	0	0	0	0	0	cbr	NA
ChrI.g2483.CBG15853	0	0	0	12	18	4	1	3	4	cbr	OG003519
ChrI.g2484.CBG15852	0	0	0	6	2	0	0	0	2	cbr	OG002588
ChrI.g2485.CBG29899	0	0	0	40	29	1	0	2	1	cbr	NA
ChrI.g2489.CBG25414	0	0	0	32	12	15	4	6	18	cbr	OG005390
ChrI.g2490.CBG15846	0	0	0	155	136	70	16	16	36	cbr	OG000757
ChrI.g25.CBG11879	0	0	0	280	285	233	30	165	217	cbr	OG011096
ChrI.g250.CBG29959	0	0	0	73	90	26	8	24	40	cbr	OG014924
ChrI.g2500.CBG15834	0	0	0	474	443	305	46	226	249	cbr	OG000410
ChrI.g2501.CBG15833	0	0	0	6	0	0	0	0	0	cbr	OG005190
ChrI.g2502.CBG15832	0	0	0	4	4	0	0	0	0	cbr	OG006018
ChrI.g2504.CBG15829	0	0	0	2	2	1	0	0	0	cbr	OG002762
ChrI.g2505.CBG15829	0	0	0	8	4	2	0	2	6	cbr	NA
ChrI.g2506.CBG15829	0	0	0	4	0	0	0	0	0	cbr	NA
ChrI.g2507.CBG15828	0	0	0	38	43	6	1	5	14	cbr	OG015506
ChrI.g2509.CBG15826	0	0	0	0	0	0	0	4	0	cbr	NA
ChrI.g251.CBG22078	0	0	0	245	209	72	13	61	51	cbr	OG010287
ChrI.g2511.CBG26726	0	0	0	2	2	0	0	0	0	cbr	OG016078
ChrI.g2512.CBG15825	0	0	0	0	2	0	0	0	0	cbr	NA
ChrI.g2513.CBG15824	0	0	0	10	4	0	0	0	0	cbr	OG014517
ChrI.g2518.CBG15819	0	0	0	952	776	295	42	167	254	cbr	OG012697
ChrI.g2519.CBG15813	0	0	0	9	2	4	0	0	4	cbr	OG003911
ChrI.g252.CBG22083	0	0	0	162	145	132	15	82	112	cbr	OG008718
ChrI.g2520.CBG15813	1	0	3	3194	2891	1151	136	653	880	cbr	OG003394
ChrI.g2521.CBG15813	0	0	0	2230	2231	1244	159	913	1161	cbr	OG002387
ChrI.g2526.CBG15806	0	0	0	353	285	181	32	202	253	cbr	OG015469
ChrI.g2527.CBG15805	0	0	0	74	40	36	6	30	70	cbr	OG001125
ChrI.g2528.CBG15804	0	0	0	127	103	46	11	30	56	cbr	OG012679
ChrI.g2529.CBG15803	0	0	0	185	172	134	31	82	66	cbr	OG015868
ChrI.g253.CBG22082	0	0	0	41	39	4	2	8	0	cbr	OG006753
ChrI.g2530.CBG15800	0	0	0	727	565	240	22	172	183	cbr	OG014351
ChrI.g2532.CBG15356	0	0	0	16	7	0	0	0	0	cbr	OG004186
ChrI.g254.CBG22083	0	0	0	459	481	373	45	284	346	cbr	OG015956
ChrI.g2542.CBG15368	0	0	0	6	4	2	1	2	6	cbr	OG004953
ChrI.g2543.CBG15371	1	0	2	246	201	88	11	58	44	cbr	OG002495
ChrI.g2545.CBG15380	0	0	0	0	0	0	0	0	0	cbr	OG004870
ChrI.g2546.CBG15381	0	0	0	99	121	102	22	155	218	cbr	OG004265
ChrI.g2547.CBG15382	0	0	0	0	0	0	0	0	0	cbr	OG009954
ChrI.g2548.CBG15383	0	0	0	10	8	8	0	2	4	cbr	OG000061
ChrI.g2549.CBG15383	0	0	0	112	86	38	8	14	27	cbr	OG013728
ChrI.g2552.CBG23667	0	0	0	219	195	139	13	96	98	cbr	OG013235
ChrI.g2555.CBG23659	0	0	0	182	190	127	22	135	132	cbr	NA
ChrI.g2556.CBG04380	0	0	0	797	716	520	61	428	677	cbr	OG004712
ChrI.g2559.CBG04377	0	0	0	986	1036	593	89	484	682	cbr	OG008201
ChrI.g256.CBG22086	0	0	0	4	6	2	1	6	4	cbr	OG009998
ChrI.g2560.CBG04377	0	0	0	22	24	8	1	2	2	cbr	NA
ChrI.g2561.CBG04372	0	0	0	13	10	14	0	13	20	cbr	NA
ChrI.g2562.CBG04372	0	0	0	85	58	63	17	47	65	cbr	OG001039
ChrI.g2564.CBG29921	0	0	0	0	0	2	0	4	4	cbr	OG001345
ChrI.g2565.CBG04368	0	0	0	230	248	185	33	111	174	cbr	OG001735
ChrI.g2569.CBG04363	0	0	0	406	328	0	0	2	26	cbr	OG010942
ChrI.g257.CBG22087	0	0	0	72	49	32	5	11	16	cbr	OG010563
ChrI.g2570.CBG04363	0	0	0	0	0	0	0	0	0	cbr	OG000064
ChrI.g2571.CBG04362	0	0	0	83	78	0	0	0	2	cbr	OG011290
ChrI.g2572.CBG04361	0	0	0	40	29	0	0	0	4	cbr	OG007773
ChrI.g2573.CBG26574	0	0	0	0	0	0	0	0	0	cbr	OG012851
ChrI.g2574.CBG04359	0	0	0	901	827	596	51	402	524	cbr	OG008603
ChrI.g2575.CBG04358	0	0	0	342	306	117	20	79	96	cbr	OG013684
ChrI.g2576.CBG07921	0	0	0	196	174	113	18	74	96	cbr	OG013080
ChrI.g2578.CBG07924	0	0	0	89	65	20	3	15	18	cbr	OG009580
ChrI.g258.CBG22089	0	0	0	771	736	581	65	476	632	cbr	OG014550
ChrI.g2580.CBG07928	0	0	0	27	19	11	1	15	16	cbr	OG008099
ChrI.g2583.CBG07931	0	0	0	4	2	0	0	0	0	cbr	OG009956
ChrI.g2584.CBG07932	0	0	0	10	10	0	2	0	0	cbr	OG000230
ChrI.g2586.CBG07935	0	0	0	56	37	22	0	10	16	cbr	OG006264
ChrI.g2587.CBG07935	0	0	0	849	719	410	63	231	403	cbr	OG002865
ChrI.g2588.CBG07935	0	0	0	419	451	263	32	176	240	cbr	OG013919
ChrI.g259.CBG22089	0	0	0	41	38	0	1	0	2	cbr	OG001176
ChrI.g2591.CBG07940	0	0	0	265	228	177	25	73	146	cbr	OG004693
ChrI.g2595.CBG07944	0	0	0	41	67	27	5	27	62	cbr	NA
ChrI.g2596.CBG07944	0	0	0	0	0	0	0	0	0	cbr	OG003302
ChrI.g2597.CBG07944	0	0	0	25	36	13	1	6	32	cbr	OG011353
ChrI.g26.CBG24641	0	0	0	416	353	289	39	305	253	cbr	OG005196
ChrI.g260.CBG22089	0	0	0	375	409	238	19	226	268	cbr	OG002791
ChrI.g2602.CBG07950	0	0	0	0	0	0	0	0	0	cbr	OG004081
ChrI.g2603.CBG07952	0	0	2	241	162	100	10	134	127	cbr	OG007301
ChrI.g2604.CBG07953	0	0	0	216	164	143	24	77	94	cbr	OG014725
ChrI.g2605.CBG07954	0	0	1	182	160	125	12	98	103	cbr	OG011938
ChrI.g2607.CBG07957	0	0	0	438	470	377	60	258	367	cbr	OG001956
ChrI.g261.CBG22089	0	0	0	326	266	200	18	130	200	cbr	OG013133
ChrI.g2614.CBG07964	0	0	0	1207	1101	905	93	593	813	cbr	OG001824
ChrI.g2615.CBG07968	0	0	0	123	122	96	18	114	117	cbr	OG013986
ChrI.g2616.CBG07969	0	0	0	155	139	54	2	29	64	cbr	OG001300
ChrI.g2618.CBG07971	0	0	0	146	133	89	8	79	97	cbr	OG007900
ChrI.g2619.CBG07972	0	2	0	728	608	433	55	380	347	cbr	OG006729
ChrI.g262.CBG22093	0	0	2	1807	1668	897	142	765	891	cbr	OG016044
ChrI.g2622.CBG07977	0	2	0	710	585	596	64	401	641	cbr	OG002195
ChrI.g2623.CBG26563	0	0	0	0	0	2	0	0	0	cbr	OG010086
ChrI.g2625.CBG07980	0	0	0	112	136	36	4	24	24	cbr	OG010897
ChrI.g2626.CBG07981	0	0	0	149	125	132	31	86	152	cbr	OG002048
ChrI.g2627.CBG07982	0	0	0	0	0	0	0	0	0	cbr	OG005477
ChrI.g2629.CBG26565	0	0	0	0	1	0	0	0	0	cbr	NA
ChrI.g263.CBG22093	3	3	2	320	258	82	9	49	99	cbr	OG004497
ChrI.g2630.CBG26566	0	0	0	0	0	2	0	0	0	cbr	OG008044
ChrI.g2636.CBG07992	0	0	0	214	223	111	8	69	98	cbr	OG000646
ChrI.g2639.CBG07999	0	0	0	6	2	0	0	0	0	cbr	OG002127
ChrI.g264.CBG22096	0	0	2	404	397	299	19	180	240	cbr	OG003914
ChrI.g2645.CBG08006	0	0	0	33	17	6	2	6	0	cbr	OG000217
ChrI.g2646.CBG08008	0	0	0	168	133	63	29	68	128	cbr	OG009613
ChrI.g2647.CBG08009	0	0	0	18	14	6	3	4	8	cbr	OG002592
ChrI.g2649.CBG08011	0	0	0	28	30	16	1	4	14	cbr	OG014639
ChrI.g265.CBG22097	0	0	0	192	166	125	12	85	87	cbr	NA
ChrI.g2650.CBG08011	0	0	0	122	136	111	24	76	131	cbr	OG010946
ChrI.g2652.CBG08014	0	0	0	304	253	178	12	97	156	cbr	OG015121
ChrI.g2653.CBG08015	0	0	0	348	341	235	39	183	242	cbr	OG000014
ChrI.g2654.CBG30937	0	0	0	117	121	32	7	7	47	cbr	OG013808
ChrI.g266.CBG22097	0	0	0	2	6	0	0	0	0	cbr	OG002676
ChrI.g2661.CBG29961	0	0	0	29	47	13	2	6	8	cbr	OG004122
ChrI.g2662.CBG08024	0	0	0	33	34	11	4	15	5	cbr	OG014636
ChrI.g2663.CBG08025	0	0	0	373	338	367	52	293	382	cbr	OG003457
ChrI.g2668.CBG08033	0	0	0	98	80	34	3	40	28	cbr	OG004154
ChrI.g267.CBG22097	0	0	0	0	0	0	0	0	0	cbr	NA
ChrI.g2673.CBG08038	0	0	0	141	66	46	11	53	49	cbr	OG010997
ChrI.g2676.CBG08042	0	1	0	328	327	224	29	137	218	cbr	OG010420
ChrI.g2678.CBG08045	0	0	0	342	322	209	34	189	248	cbr	OG005919
ChrI.g2679.CBG26569	0	0	0	0	0	0	0	0	0	cbr	OG005453
ChrI.g268.CBG22097	0	0	0	95	124	0	1	2	9	cbr	OG007996
ChrI.g2680.CBG19701	0	0	0	18	8	12	1	2	2	cbr	OG004047
ChrI.g2683.CBG19704	0	0	0	161	158	117	18	90	150	cbr	OG011604
ChrI.g2684.CBG19705	0	0	0	167	160	160	22	91	145	cbr	OG007736
ChrI.g2685.CBG19706	0	0	0	137	158	86	8	44	97	cbr	OG014960
ChrI.g2686.CBG19707	0	0	0	9	17	0	0	0	0	cbr	OG014793
ChrI.g2688.CBG19709	0	0	0	432	397	187	42	133	165	cbr	OG012926
ChrI.g269.CBG22097	0	0	0	166	122	98	32	61	98	cbr	OG011376
ChrI.g2693.CBG19714	0	0	0	81	89	39	3	18	26	cbr	OG012539
ChrI.g2694.CBG19716	0	0	0	2486	2414	1475	142	1147	1446	cbr	OG001257
ChrI.g2695.CBG19719	0	0	0	277	241	140	24	63	91	cbr	OG006158
ChrI.g2696.CBG19719	0	0	0	158	143	156	19	85	163	cbr	OG005833
ChrI.g2698.CBG19721	0	0	0	151	137	139	17	100	125	cbr	NA
ChrI.g2699.CBG19722	0	0	4	257	224	158	20	155	169	cbr	OG012604
ChrI.g270.CBG25182	0	0	0	120	74	43	3	33	60	cbr	OG010158
ChrI.g2700.CBG19723	0	0	1	432	354	305	37	282	336	cbr	OG016039
ChrI.g2701.CBG19724	0	0	0	231	202	181	23	83	136	cbr	OG008700
ChrI.g2707.CBG19730	2	3	6	13102	11687	3199	343	1717	951	cbr	OG001419
ChrI.g2710.CBG19733	0	0	0	14	14	4	1	0	0	cbr	OG005079
ChrI.g2712.CBG19735	0	0	0	444	432	408	34	257	451	cbr	OG005944
ChrI.g2714.CBG19737	0	0	0	412	388	291	40	129	146	cbr	OG002354
ChrI.g2715.CBG25437	0	0	0	155	169	152	11	115	161	cbr	OG006159
ChrI.g2716.CBG25437	0	0	0	76	72	16	2	17	13	cbr	NA
ChrI.g2719.CBG19743	0	2	0	331	336	265	33	243	316	cbr	OG003385
ChrI.g2723.CBG19747	0	0	0	19	9	2	0	0	0	cbr	OG015277
ChrI.g2727.CBG19751	0	0	2	748	742	601	70	344	556	cbr	OG012274
ChrI.g273.CBG22103	0	0	0	270	262	248	42	138	216	cbr	OG007308
ChrI.g2731.CBG19756	0	0	0	414	361	159	21	163	124	cbr	OG005159
ChrI.g2732.CBG19757	0	0	0	2	8	0	1	0	10	cbr	OG014388
ChrI.g2733.CBG19758	0	0	0	1114	1010	844	127	731	818	cbr	OG006183
ChrI.g2734.CBG19759	0	0	0	23	20	10	1	8	6	cbr	OG014181
ChrI.g2735.CBG19759	0	0	0	568	451	0	0	0	21	cbr	OG011847
ChrI.g2736.CBG19759	0	0	0	122	142	61	7	37	34	cbr	OG005222
ChrI.g2737.CBG19763	0	0	0	63	53	67	5	50	67	cbr	OG000368
ChrI.g2741.CBG19767	0	0	0	307	244	230	47	137	216	cbr	OG007205
ChrI.g2743.CBG19769	0	0	0	476	374	250	42	269	277	cbr	OG009575
ChrI.g2748.CBG19775	0	0	0	65	58	28	3	13	42	cbr	OG007439
ChrI.g2749.CBG19775	0	0	0	0	0	0	0	0	0	cbr	NA
ChrI.g2754.CBG19779	1	0	0	416	414	278	43	192	302	cbr	OG004653
ChrI.g2755.CBG19780	0	0	0	213	215	170	36	148	214	cbr	OG007945
ChrI.g2758.CBG29969	0	0	0	943	807	567	84	425	513	cbr	OG002186
ChrI.g276.CBG22108	0	0	0	10	2	2	0	0	0	cbr	NA
ChrI.g2762.CBG19789	0	0	0	309	317	225	38	223	219	cbr	OG009529
ChrI.g2763.CBG19790	69	45	27	1687	1568	1184	134	837	1157	cbr	OG014349
ChrI.g2767.CBG19797	0	0	0	174	154	141	24	136	156	cbr	OG015922
ChrI.g277.CBG22109	0	0	0	2	2	0	0	0	2	cbr	OG002795
ChrI.g2775.CBG19806	0	0	0	139	141	46	14	20	40	cbr	OG002258
ChrI.g2777.CBG19808	0	0	0	4	4	0	0	0	2	cbr	OG000153
ChrI.g2779.CBG25428	0	0	0	8	8	4	1	1	6	cbr	OG000312
ChrI.g2780.CBG19812	0	0	0	43	34	18	7	5	16	cbr	OG014921
ChrI.g2781.CBG19814	1	0	0	316	291	108	13	58	83	cbr	OG010767
ChrI.g2782.CBG19814	0	0	0	6	6	0	0	4	4	cbr	OG004323
ChrI.g2783.CBG19814	0	0	0	22	21	13	0	2	10	cbr	OG014467
ChrI.g2784.CBG19814	0	0	0	4	4	5	0	0	3	cbr	OG008344
ChrI.g2788.CBG08757	0	0	0	58	32	26	1	12	30	cbr	OG006045
ChrI.g279.CBG22113	0	0	0	61	78	2	0	2	6	cbr	OG009947
ChrI.g2794.CBG08751	0	0	0	194	196	69	8	52	65	cbr	OG001882
ChrI.g2795.CBG08751	0	0	0	64	62	39	12	38	67	cbr	OG001748
ChrI.g2801.CBG08744	0	0	0	4	8	0	0	0	8	cbr	OG013555
ChrI.g2812.CBG08730	0	0	0	12	14	8	0	2	0	cbr	OG008356
ChrI.g2813.CBG08730	0	0	0	26	22	10	1	2	13	cbr	OG012134
ChrI.g2818.CBG08723	0	0	0	397	397	340	58	305	319	cbr	OG010720
ChrI.g2819.CBG08723	0	0	0	79	54	72	14	55	66	cbr	OG001452
ChrI.g282.CBG22116	0	3	0	377	383	310	44	230	317	cbr	OG007339
ChrI.g2820.CBG08722	1	0	0	187	216	125	20	140	193	cbr	OG002630
ChrI.g2825.CBG08717	63	51	29	15410	14211	8681	954	6081	7106	cbr	OG011274
ChrI.g2826.CBG08715	8	20	5	417	403	319	54	246	326	cbr	OG010633
ChrI.g2827.CBG08715	0	0	0	6	5	2	0	0	2	cbr	OG001183
ChrI.g2828.CBG08715	0	0	2	273	319	165	43	109	159	cbr	OG012633
ChrI.g2829.CBG08713	0	0	0	424	369	309	49	262	308	cbr	OG004747
ChrI.g2835.CBG08707	0	0	0	244	209	91	10	56	71	cbr	OG003019
ChrI.g2836.CBG08706	0	0	0	1	8	2	0	0	0	cbr	OG012176
ChrI.g288.CBG22126	0	0	0	402	385	331	40	195	330	cbr	OG009532
ChrI.g289.CBG22130	0	0	0	46	40	38	6	26	43	cbr	NA
ChrI.g29.CBG11871	0	0	0	8	4	6	0	2	6	cbr	OG015393
ChrI.g290.CBG22130	0	0	0	905	781	902	103	700	1145	cbr	OG003411
ChrI.g291.CBG22130	4	2	1	111	82	130	7	67	118	cbr	OG005279
ChrI.g293.CBG22132	0	0	2	247	197	158	14	130	172	cbr	OG005742
ChrI.g297.CBG22136	0	0	0	1196	1128	936	128	899	1029	cbr	OG009637
ChrI.g30.CBG11868	0	0	0	358	296	193	22	172	188	cbr	OG007041
ChrI.g300.CBG22139	0	0	0	25	19	32	3	8	17	cbr	OG006518
ChrI.g303.CBG22141	0	0	0	12	22	5	0	6	2	cbr	OG015268
ChrI.g309.CBG22147	0	0	0	20	12	4	1	8	4	cbr	OG014651
ChrI.g310.CBG22148	0	0	0	8	12	6	2	2	0	cbr	OG004844
ChrI.g313.CBG22152	0	0	2	229	263	184	15	123	150	cbr	OG013333
ChrI.g320.CBG22162	0	0	0	84	99	85	7	49	82	cbr	OG012139
ChrI.g324.CBG22166	0	0	0	362	350	243	20	152	237	cbr	OG000717
ChrI.g325.CBG22166	0	0	0	6	2	0	2	2	0	cbr	OG005188
ChrI.g326.CBG22166	0	0	0	0	0	0	0	0	0	cbr	NA
ChrI.g327.CBG22166	0	0	0	11	18	4	0	4	16	cbr	NA
ChrI.g328.CBG22166	0	0	0	242	184	122	16	77	137	cbr	OG015536
ChrI.g329.CBG22169	0	0	0	567	588	474	68	335	490	cbr	OG004566
ChrI.g341.CBG22183	0	0	0	397	387	227	30	140	166	cbr	OG002029
ChrI.g343.CBG22191	0	6	2	594	625	357	53	263	314	cbr	OG015165
ChrI.g345.CBG22194	0	0	0	392	329	245	30	220	293	cbr	OG011888
ChrI.g347.CBG22197	0	0	0	0	0	0	0	0	0	cbr	OG012374
ChrI.g354.CBG22209	0	0	0	81	82	16	2	15	8	cbr	OG014418
ChrI.g36.CBG11853	0	0	0	128	123	34	5	30	42	cbr	OG000911
ChrI.g361.CBG22217	0	0	0	95	93	42	7	30	42	cbr	OG008580
ChrI.g362.CBG22218	0	0	0	266	268	103	16	98	94	cbr	OG002562
ChrI.g363.CBG22219	0	0	0	510	427	309	62	187	314	cbr	OG012688
ChrI.g364.CBG22220	0	0	0	22	14	8	4	14	13	cbr	NA
ChrI.g37.CBG11853	0	0	0	17	6	2	0	0	4	cbr	OG005449
ChrI.g370.CBG22229	0	0	0	0	0	1	0	0	0	cbr	OG014289
ChrI.g371.CBG22231	0	0	2	599	581	236	28	200	210	cbr	OG012787
ChrI.g372.CBG22231	0	0	0	46	22	2	0	2	24	cbr	OG010756
ChrI.g373.CBG22233	0	0	0	153	182	101	19	77	118	cbr	OG014362
ChrI.g377.CBG22237	0	0	2	657	532	442	59	498	586	cbr	OG009694
ChrI.g38.CBG11853	0	0	0	33	16	14	2	11	14	cbr	OG014834
ChrI.g381.CBG22243	0	2	0	1223	1127	943	100	624	957	cbr	OG013563
ChrI.g382.CBG22245	0	0	0	162	169	83	7	70	79	cbr	OG014989
ChrI.g383.CBG22248	0	0	0	71	57	90	9	35	49	cbr	OG003233
ChrI.g384.CBG22249	0	0	0	358	312	192	29	152	250	cbr	OG009265
ChrI.g39.CBG11852	0	0	0	1321	1229	705	73	585	738	cbr	OG003393
ChrI.g396.CBG22267	0	0	0	308	279	229	30	147	293	cbr	OG011127
ChrI.g40.CBG11851	0	0	0	203	179	107	27	99	155	cbr	OG014697
ChrI.g404.CBG22275	0	0	0	380	359	300	58	219	300	cbr	OG008413
ChrI.g407.CBG31235	0	0	0	3	3	0	0	2	2	cbr	OG002617
ChrI.g41.CBG11849	0	2	0	301	286	336	47	225	322	cbr	OG008384
ChrI.g413.CBG22283	0	0	0	470	419	14	4	10	25	cbr	OG014105
ChrI.g414.CBG22284	0	0	0	31	35	6	1	3	4	cbr	OG006847
ChrI.g415.CBG22285	0	0	0	19	22	2	2	2	4	cbr	OG012653
ChrI.g42.CBG11848	0	0	0	172	195	45	8	42	38	cbr	OG003722
ChrI.g429.CBG15102	0	1	1	699	628	525	67	374	423	cbr	OG007914
ChrI.g431.CBG15100	0	0	0	130	135	83	8	35	44	cbr	OG001751
ChrI.g432.CBG15099	0	0	0	72	61	39	2	22	24	cbr	OG003825
ChrI.g438.CBG15093	0	0	0	42	61	14	5	22	30	cbr	OG007889
ChrI.g439.CBG14865	1	0	0	871	882	450	77	328	378	cbr	OG001708
ChrI.g443.CBG25196	0	0	0	0	5	0	0	0	2	cbr	OG006971
ChrI.g445.CBG14872	0	0	0	187	125	125	23	50	108	cbr	OG015089
ChrI.g45.CBG11842	0	0	0	0	2	1	0	4	4	cbr	OG007335
ChrI.g453.CBG14884	0	0	0	4	10	0	0	0	2	cbr	OG005904
ChrI.g454.CBG14884	0	0	0	10	6	2	3	2	6	cbr	OG012320
ChrI.g455.CBG14886	0	0	0	94	110	56	11	28	32	cbr	OG008614
ChrI.g456.CBG14886	0	0	1	1243	1130	610	60	572	746	cbr	OG015068
ChrI.g457.CBG14886	0	0	0	39	58	16	4	8	8	cbr	OG005054
ChrI.g458.CBG14891	0	0	2	1315	1139	566	84	343	524	cbr	OG012964
ChrI.g46.CBG11841	0	0	0	175	144	139	24	117	173	cbr	OG016185
ChrI.g462.CBG14896	2	4	2	477	497	366	60	333	388	cbr	OG002043
ChrI.g465.CBG14900	0	0	0	6	6	8	5	10	15	cbr	OG015903
ChrI.g473.CBG14907	0	0	0	221	220	79	18	50	79	cbr	OG006165
ChrI.g476.CBG14911	0	0	0	5	2	0	0	0	0	cbr	OG014947
ChrI.g477.CBG14912	0	0	0	9	8	7	0	1	18	cbr	OG003447
ChrI.g48.CBG11839	0	0	0	0	0	0	0	0	0	cbr	NA
ChrI.g483.CBG14918	0	0	2	1938	1895	1738	220	1414	1915	cbr	OG008584
ChrI.g484.CBG14919	0	0	0	240	254	103	19	104	109	cbr	OG007526
ChrI.g490.CBG30964	6	9	2	235	153	166	25	91	230	cbr	OG011871
ChrI.g494.CBG14931	0	0	0	1085	959	751	104	658	735	cbr	OG004608
ChrI.g495.CBG14931	0	0	0	393	385	85	14	36	46	cbr	OG010136
ChrI.g513.CBG14951	0	0	0	276	285	106	18	73	62	cbr	OG007190
ChrI.g515.CBG14953	0	2	0	250	289	139	30	82	85	cbr	OG000091
ChrI.g518.CBG14957	0	0	0	58	61	3	2	4	6	cbr	OG004210
ChrI.g519.CBG14957	0	2	0	498	424	428	77	336	450	cbr	OG001451
ChrI.g536.CBG14980	0	0	0	304	248	178	31	160	182	cbr	OG012433
ChrI.g537.CBG14980	0	0	0	91	105	63	10	31	39	cbr	OG001259
ChrI.g538.CBG14980	0	0	0	154	140	119	6	81	135	cbr	OG009523
ChrI.g540.CBG14983	0	0	5	1882	1651	892	133	774	982	cbr	OG014195
ChrI.g541.CBG14984	0	0	0	49	65	14	3	16	20	cbr	OG001979
ChrI.g542.CBG14987	0	0	0	137	157	37	7	25	53	cbr	OG002615
ChrI.g546.CBG04127	0	0	0	259	185	189	33	112	193	cbr	OG005725
ChrI.g547.CBG04126	0	0	0	784	691	479	63	494	506	cbr	OG010150
ChrI.g555.CBG04117	0	0	0	51	24	14	5	18	13	cbr	OG003404
ChrI.g556.CBG04116	0	0	0	229	161	165	26	136	156	cbr	OG009340
ChrI.g561.CBG04112	0	0	0	56	48	22	2	16	16	cbr	OG004750
ChrI.g564.CBG04106	0	0	0	37	32	10	1	9	12	cbr	OG014522
ChrI.g568.CBG04103	0	0	0	49	31	12	0	0	6	cbr	OG003403
ChrI.g575.CBG04236	0	0	2	543	505	575	76	510	657	cbr	OG011442
ChrI.g576.CBG04234	0	0	0	4	1	0	0	0	0	cbr	OG002937
ChrI.g58.CBG00308	3	2	6	293	214	143	27	111	121	cbr	OG015978
ChrI.g587.CBG04221	34	18	32	5132	4490	2470	369	2021	2451	cbr	OG006084
ChrI.g59.CBG00305	0	0	0	4	4	8	3	6	17	cbr	OG006512
ChrI.g593.CBG04214	0	0	0	399	373	222	41	216	198	cbr	OG010693
ChrI.g595.CBG04211	0	2	4	137	138	93	10	55	70	cbr	OG004063
ChrI.g6.CBG23991	0	0	0	42	40	9	0	9	23	cbr	NA
ChrI.g60.CBG00305	0	0	0	36	23	4	2	0	22	cbr	OG000849
ChrI.g603.CBG04200	12	6	3	232	194	275	36	190	226	cbr	OG004739
ChrI.g609.CBG04194	0	0	0	487	439	400	51	179	322	cbr	OG012330
ChrI.g61.CBG00305	0	0	0	14	10	10	0	4	13	cbr	OG015724
ChrI.g610.CBG04193	0	0	0	433	473	272	45	240	302	cbr	OG008299
ChrI.g617.CBG04185	0	0	0	245	222	198	22	186	223	cbr	OG000450
ChrI.g618.CBG04185	0	0	0	60	57	60	3	41	50	cbr	OG009904
ChrI.g619.CBG04185	0	0	0	62	86	74	21	49	107	cbr	OG016074
ChrI.g626.CBG04177	0	0	0	396	393	298	51	237	338	cbr	OG003022
ChrI.g635.CBG04169	0	0	0	686	608	418	62	305	380	cbr	OG002463
ChrI.g636.CBG04169	0	0	2	81	85	43	9	20	42	cbr	OG011542
ChrI.g637.CBG04167	0	0	0	67	80	0	0	0	4	cbr	OG007560
ChrI.g638.CBG04169	0	0	0	46	44	12	6	14	15	cbr	OG011589
ChrI.g644.CBG04160	0	0	0	16	18	0	0	0	2	cbr	OG012420
ChrI.g645.CBG04160	0	0	0	12	11	8	3	6	8	cbr	OG013664
ChrI.g646.CBG04160	0	0	0	0	0	0	0	0	0	cbr	NA
ChrI.g647.CBG04160	0	0	0	9	4	2	0	2	0	cbr	OG014125
ChrI.g649.CBG25259	0	0	0	0	0	0	0	0	0	cbr	OG010584
ChrI.g650.CBG25259	0	0	0	0	0	0	0	0	0	cbr	OG013039
ChrI.g653.CBG04146	0	0	0	237	167	161	16	144	213	cbr	OG013638
ChrI.g654.CBG04146	9	9	2	1347	1270	1201	181	992	1373	cbr	OG010414
ChrI.g655.CBG04146	0	0	0	245	237	204	52	160	299	cbr	OG003696
ChrI.g662.CBG29775	0	0	0	4	4	0	0	2	2	cbr	OG001281
ChrI.g666.CBG04096	0	0	0	20	24	4	2	2	4	cbr	OG006335
ChrI.g667.CBG04095	0	0	0	6	4	2	0	2	2	cbr	OG014338
ChrI.g668.CBG04089	0	1	0	122	136	67	17	60	67	cbr	OG002663
ChrI.g669.CBG04089	0	0	0	65	54	12	0	2	8	cbr	OG013221
ChrI.g67.CBG00297	0	0	0	233	240	69	14	50	54	cbr	OG003122
ChrI.g670.CBG04089	0	0	0	356	318	173	23	181	223	cbr	OG013460
ChrI.g674.CBG04085	0	0	0	1225	1039	1151	173	774	1059	cbr	OG006954
ChrI.g675.CBG04083	0	0	0	91	64	22	8	42	45	cbr	OG005081
ChrI.g676.CBG31365	0	0	0	98	92	46	14	42	92	cbr	OG001535
ChrI.g677.CBG04082	0	0	0	663	629	554	139	462	590	cbr	OG009415
ChrI.g68.CBG00293	0	2	0	1243	1091	453	54	282	426	cbr	OG004195
ChrI.g687.CBG04073	0	0	0	331	366	321	48	273	300	cbr	OG014260
ChrI.g69.CBG00292	46	47	32	637	541	444	83	269	390	cbr	OG002898
ChrI.g693.CBG04064	0	0	0	564	525	536	106	366	587	cbr	OG001510
ChrI.g694.CBG04064	16	9	10	92	84	75	14	44	82	cbr	NA
ChrI.g703.CBG04054	0	0	0	58	62	56	7	52	81	cbr	OG004647
ChrI.g704.CBG04052	0	0	0	481	517	421	63	371	496	cbr	OG010925
ChrI.g711.CBG04043	0	0	0	224	213	185	25	136	215	cbr	OG004013
ChrI.g712.CBG04043	0	0	0	8	18	3	3	0	2	cbr	OG001251
ChrI.g713.CBG04043	0	0	1	129	76	120	14	82	106	cbr	OG000359
ChrI.g72.CBG00288	0	0	0	0	0	0	0	0	0	cbr	NA
ChrI.g725.CBG04028	0	0	0	6	4	4	0	0	4	cbr	OG001042
ChrI.g73.CBG00288	0	0	0	16	2	2	1	0	4	cbr	NA
ChrI.g732.CBG31364	0	0	0	520	501	430	69	285	314	cbr	OG012175
ChrI.g733.CBG04019	6	0	0	197	156	164	29	131	176	cbr	OG007645
ChrI.g739.CBG04013	0	0	0	503	525	188	42	106	150	cbr	OG015057
ChrI.g74.CBG00286	0	0	0	10	8	27	4	8	28	cbr	OG007548
ChrI.g742.CBG04010	0	0	0	40	22	10	4	11	8	cbr	OG014714
ChrI.g744.CBG04006	0	0	0	675	711	453	84	264	419	cbr	OG015698
ChrI.g75.CBG00285	0	0	0	156	147	36	4	25	30	cbr	OG004935
ChrI.g750.CBG03999	0	0	0	623	527	585	98	476	581	cbr	OG014113
ChrI.g756.CBG03992	0	0	0	302	226	209	36	122	240	cbr	OG010663
ChrI.g76.CBG00282	0	0	0	0	0	0	0	0	2	cbr	OG004452
ChrI.g77.CBG00320	0	0	0	28	8	0	0	0	0	cbr	OG001875
ChrI.g771.CBG03975	0	0	0	12	13	2	3	0	30	cbr	OG004161
ChrI.g772.CBG29947	0	0	0	0	0	0	0	0	3	cbr	NA
ChrI.g78.CBG00321	0	0	0	689	564	349	50	275	465	cbr	OG014293
ChrI.g787.CBG03957	4	1	11	13637	12350	11780	1154	10030	11414	cbr	OG000725
ChrI.g79.CBG00322	0	0	0	22	12	36	3	29	18	cbr	OG015310
ChrI.g790.CBG03954	0	0	0	453	456	334	66	347	432	cbr	OG015099
ChrI.g791.CBG03952	0	0	0	84	74	22	0	18	13	cbr	OG000439
ChrI.g792.CBG03951	0	0	0	4	4	4	0	2	0	cbr	OG001392
ChrI.g799.CBG03940	0	0	6	143	115	63	9	35	29	cbr	OG009972
ChrI.g800.CBG03940	0	0	0	52	24	28	8	35	18	cbr	OG009382
ChrI.g802.CBG03936	0	0	0	0	0	0	0	0	0	cbr	NA
ChrI.g803.CBG03935	0	2	0	113	113	29	7	14	33	cbr	OG000055
ChrI.g804.CBG03934	0	0	0	163	151	128	18	62	100	cbr	OG015352
ChrI.g806.CBG03932	0	0	0	217	256	190	29	189	235	cbr	OG011317
ChrI.g81.CBG19439	0	0	0	11	9	2	0	0	3	cbr	OG000041
ChrI.g819.CBG03917	0	0	0	132	128	172	21	112	149	cbr	OG013809
ChrI.g82.CBG19439	0	0	0	1422	1285	909	111	782	1133	cbr	OG010986
ChrI.g820.CBG03917	0	0	0	389	385	196	38	142	240	cbr	OG011525
ChrI.g824.CBG03911	0	0	1	513	439	484	60	337	455	cbr	OG013897
ChrI.g825.CBG03910	0	0	2	327	381	287	43	173	254	cbr	OG013127
ChrI.g83.CBG19441	0	0	0	793	824	363	40	225	384	cbr	OG003505
ChrI.g842.CBG03895	0	0	0	4	6	2	0	0	4	cbr	OG011509
ChrI.g845.CBG03890	0	0	0	2080	1956	1910	321	1487	1890	cbr	OG008769
ChrI.g856.CBG03880	2	0	0	908	893	646	97	538	809	cbr	OG011338
ChrI.g861.CBG03875	0	0	0	0	0	4	0	0	1	cbr	OG012148
ChrI.g866.CBG03869	0	0	2	609	538	450	90	377	540	cbr	OG008750
ChrI.g869.CBG03866	0	0	0	29	42	10	0	2	4	cbr	OG007787
ChrI.g873.CBG03860	0	0	0	22	18	4	0	6	2	cbr	OG001694
ChrI.g879.CBG03851	0	0	0	4	4	2	0	0	7	cbr	OG003763
ChrI.g88.CBG19448	0	0	0	367	321	298	40	186	353	cbr	OG010809
ChrI.g887.CBG03842	0	0	4	570	470	498	102	353	504	cbr	OG000635
ChrI.g891.CBG03837	0	0	0	9	8	0	0	0	0	cbr	NA
ChrI.g892.CBG03835	0	0	0	13	10	4	2	5	16	cbr	OG014437
ChrI.g893.CBG03837	0	0	0	209	178	158	36	101	174	cbr	NA
ChrI.g894.CBG03837	0	0	0	99	129	0	2	0	2	cbr	OG013504
ChrI.g898.CBG03828	0	0	4	1650	1482	1064	117	926	1008	cbr	OG001559
ChrI.g9.CBG29794	0	0	0	21	24	16	3	10	11	cbr	OG012500
ChrI.g900.CBG03826	0	0	0	881	797	698	89	590	815	cbr	OG003834
ChrI.g91.CBG19452	0	0	0	9	20	2	0	0	0	cbr	NA
ChrI.g92.CBG19453	0	0	0	8	4	2	1	0	0	cbr	OG002440
ChrI.g925.CBG03800	0	0	0	86	105	95	14	72	90	cbr	OG011752
ChrI.g929.CBG03795	31	27	37	569	509	482	84	372	671	cbr	OG013554
ChrI.g930.CBG03794	2	3	6	8370	7692	4774	670	4551	4275	cbr	OG015534
ChrI.g932.CBG03790	0	7	4	108	128	81	18	45	44	cbr	OG002591
ChrI.g933.CBG03789	0	0	0	318	317	290	65	225	273	cbr	OG009811
ChrI.g934.CBG03787	0	0	0	216	187	187	20	96	177	cbr	OG007969
ChrI.g935.CBG03785	0	0	2	541	472	316	62	194	328	cbr	OG006039
ChrI.g938.CBG03778	0	0	0	87	71	45	20	24	48	cbr	OG006338
ChrI.g939.CBG03778	0	0	0	496	445	360	57	256	376	cbr	OG011443
ChrI.g946.CBG03770	0	0	0	443	379	290	46	218	301	cbr	OG011932
ChrI.g97.CBG19464	0	0	0	2	8	0	0	0	0	cbr	OG011393
ChrI.g974.CBG03721	0	0	0	558	557	73	9	66	71	cbr	OG004887
ChrI.g98.CBG19465	10	5	2	994	909	636	81	593	709	cbr	OG011641
ChrI.g984.CBG03730	0	0	0	0	0	0	0	0	0	cbr	NA
ChrII.g2839.CBG01064	0	0	0	16	14	4	0	0	0	cbr	OG007877
ChrII.g2844.CBG01058	0	0	0	59	55	84	8	69	50	cbr	NA
ChrII.g2850.CBG01052	0	0	0	322	375	206	35	219	239	cbr	OG008105
ChrII.g2857.CBG01044	0	0	0	0	0	0	0	0	0	cbr	NA
ChrII.g2863.CBG01037	0	0	0	22	31	12	2	9	4	cbr	OG009404
ChrII.g2867.CBG01033	0	0	0	4	9	16	4	12	22	cbr	OG002657
ChrII.g2872.CBG01029	0	0	0	96	106	56	1	36	50	cbr	OG001073
ChrII.g2886.CBG01015	0	0	0	57	68	0	0	0	0	cbr	OG012418
ChrII.g2893.CBG01006	0	0	0	24	18	26	2	16	14	cbr	OG016148
ChrII.g2894.CBG01006	0	0	0	333	293	255	36	156	281	cbr	OG006353
ChrII.g2896.CBG01003	0	0	0	189	135	159	18	112	145	cbr	OG013349
ChrII.g2897.CBG01003	0	2	0	257	227	217	31	180	204	cbr	OG012904
ChrII.g2899.CBG25447	0	0	0	72	84	9	2	8	0	cbr	OG008173
ChrII.g2900.CBG00999	0	0	0	8	5	0	0	0	0	cbr	OG003402
ChrII.g2910.CBG00991	0	0	0	16	16	2	0	2	3	cbr	OG012640
ChrII.g2917.CBG00983	0	0	0	359	292	337	56	241	352	cbr	OG010528
ChrII.g2921.CBG00979	0	0	0	28	22	7	1	8	8	cbr	OG001916
ChrII.g2926.CBG00973	0	0	0	184	158	140	12	106	105	cbr	OG005286
ChrII.g2927.CBG00973	0	0	0	45	47	34	5	21	31	cbr	OG015594
ChrII.g2933.CBG00967	0	0	0	8	8	4	0	2	1	cbr	OG002729
ChrII.g2934.CBG00965	0	2	0	1305	1258	607	82	404	491	cbr	OG004742
ChrII.g2938.CBG24087	0	0	0	141	133	33	5	8	18	cbr	OG015939
ChrII.g2946.CBG00954	0	0	0	190	246	122	15	95	137	cbr	OG002785
ChrII.g2948.CBG00952	0	0	0	52	33	25	1	10	31	cbr	OG013950
ChrII.g2950.CBG00946	0	0	0	94	128	12	2	12	23	cbr	OG002218
ChrII.g2951.CBG00943	0	0	0	30	40	6	1	2	7	cbr	OG009703
ChrII.g2952.CBG00943	0	0	0	369	277	202	25	144	225	cbr	OG007875
ChrII.g2953.CBG00943	0	0	0	0	0	0	0	0	0	cbr	OG004992
ChrII.g2954.CBG00939	0	0	0	10	5	0	1	4	12	cbr	OG014475
ChrII.g2956.CBG00937	0	0	0	10	4	0	1	0	4	cbr	OG010413
ChrII.g2958.CBG00928	0	0	0	183	115	97	13	72	128	cbr	OG006153
ChrII.g2959.CBG00928	0	0	2	344	369	306	31	299	450	cbr	OG013154
ChrII.g2960.CBG00928	0	0	0	14	13	6	0	3	6	cbr	OG012719
ChrII.g2961.CBG00928	0	0	0	284	207	188	18	132	231	cbr	OG008183
ChrII.g2962.CBG00927	0	0	0	179	203	176	11	56	119	cbr	OG005046
ChrII.g2964.CBG00924	0	0	0	2	0	0	0	0	2	cbr	NA
ChrII.g2965.CBG00920	1	3	0	296	314	62	5	45	48	cbr	OG000719
ChrII.g2967.CBG00915	0	0	0	330	297	124	20	159	165	cbr	OG000133
ChrII.g2968.CBG00912	0	0	0	46	50	7	1	13	6	cbr	OG010653
ChrII.g2969.CBG00911	0	0	0	112	103	53	6	25	54	cbr	OG005656
ChrII.g2970.CBG00908	0	0	0	64	41	25	5	36	39	cbr	OG015717
ChrII.g2972.CBG00906	0	0	0	861	851	571	68	440	697	cbr	OG003388
ChrII.g2974.CBG00904	3	3	0	1131	1071	1337	186	745	1477	cbr	OG015390
ChrII.g2976.CBG00901	0	0	0	0	4	0	0	0	0	cbr	OG007772
ChrII.g2978.CBG00897	0	0	0	56	46	42	6	9	10	cbr	OG008732
ChrII.g2980.CBG00895	0	0	0	44	39	0	0	0	4	cbr	NA
ChrII.g2981.CBG00894	0	0	0	6	6	2	0	2	0	cbr	OG012761
ChrII.g2983.CBG00891	0	2	0	924	900	411	64	396	698	cbr	OG009832
ChrII.g2984.CBG00889	0	0	0	408	338	286	43	168	295	cbr	OG003259
ChrII.g2986.CBG00885	0	0	0	2	10	2	0	6	4	cbr	NA
ChrII.g2987.CBG00885	0	0	0	0	0	0	0	0	0	cbr	NA
ChrII.g2988.CBG00885	0	0	0	40	56	31	4	10	14	cbr	OG000783
ChrII.g2990.CBG00882	0	0	0	1025	1021	334	45	134	192	cbr	OG004017
ChrII.g2991.CBG31298	0	0	0	1155	1017	527	85	505	537	cbr	OG002196
ChrII.g2994.CBG25456	0	0	0	0	0	0	0	0	0	cbr	OG008400
ChrII.g2996.CBG00873	0	0	0	863	770	139	20	140	88	cbr	OG004759
ChrII.g2998.CBG00871	0	0	0	44	47	28	6	22	34	cbr	OG010257
ChrII.g2999.CBG00870	0	0	0	693	682	353	49	244	205	cbr	OG006911
ChrII.g3000.CBG29995	0	0	0	0	0	0	0	0	0	cbr	OG012077
ChrII.g3001.CBG00863	0	0	0	413	346	203	34	139	199	cbr	OG011859
ChrII.g3002.CBG00862	0	0	0	15	23	0	0	0	0	cbr	OG013117
ChrII.g3003.CBG00861	0	0	0	2	6	2	0	0	0	cbr	OG011491
ChrII.g3004.CBG00860	0	0	0	0	0	0	0	0	0	cbr	OG007199
ChrII.g3005.CBG00929	0	0	0	4	2	0	0	0	2	cbr	OG013820
ChrII.g3008.CBG00845	0	0	0	8	6	2	0	0	2	cbr	OG005518
ChrII.g3009.CBG00857	0	0	0	2	5	2	0	2	2	cbr	OG006443
ChrII.g3010.CBG00847	0	0	0	14	31	0	0	4	0	cbr	OG001644
ChrII.g3011.CBG00850	0	0	0	0	0	2	0	0	2	cbr	OG010007
ChrII.g3012.CBG00851	0	0	0	714	611	359	25	156	272	cbr	NA
ChrII.g3014.CBG20236	1	2	0	56	45	12	3	12	12	cbr	OG001678
ChrII.g3017.CBG20229	0	0	0	398	321	274	35	189	271	cbr	OG005532
ChrII.g3018.CBG20228	0	0	0	1003	898	517	60	417	458	cbr	OG003414
ChrII.g3020.CBG20226	0	0	0	846	848	443	63	279	404	cbr	OG014404
ChrII.g3021.CBG20224	0	0	0	889	861	450	66	346	393	cbr	OG010255
ChrII.g3022.CBG20223	0	0	0	574	539	464	61	382	465	cbr	OG002636
ChrII.g3024.CBG20219	0	0	0	210	231	121	14	125	139	cbr	OG004371
ChrII.g3025.CBG20217	0	0	0	822	647	406	46	269	418	cbr	OG005684
ChrII.g3026.CBG18727	0	0	0	334	310	147	30	126	166	cbr	OG000793
ChrII.g3027.CBG18724	3	0	0	949	884	628	52	409	535	cbr	OG010037
ChrII.g3028.CBG18721	0	0	0	0	0	0	0	0	0	cbr	OG005920
ChrII.g3033.CBG18715	0	0	0	131	131	40	6	37	54	cbr	OG015169
ChrII.g3034.CBG18713	0	0	0	87	62	54	9	16	49	cbr	OG013734
ChrII.g3035.CBG18708	0	0	0	13	0	0	1	0	0	cbr	OG004877
ChrII.g3036.CBG18710	0	0	0	25	19	0	0	0	0	cbr	OG013491
ChrII.g3039.CBG18401	0	0	0	2027	2054	1173	151	676	1067	cbr	OG010013
ChrII.g3041.CBG18404	0	0	0	16	14	0	0	0	2	cbr	OG011078
ChrII.g3042.CBG18408	0	0	0	2	0	2	0	0	10	cbr	OG012584
ChrII.g3045.CBG18412	0	0	0	0	0	0	0	0	0	cbr	NA
ChrII.g3047.CBG18415	0	0	0	0	0	0	0	0	0	cbr	OG000494
ChrII.g3049.CBG18417	0	0	0	4	2	0	0	0	0	cbr	OG005402
ChrII.g3051.CBG18419	0	0	0	5	7	4	2	6	6	cbr	OG006109
ChrII.g3052.CBG26160	0	0	0	289	251	171	21	96	145	cbr	OG012948
ChrII.g3060.CBG18429	0	0	2	272	255	83	25	21	61	cbr	OG004359
ChrII.g3061.CBG18435	0	0	0	480	408	176	16	135	152	cbr	OG005831
ChrII.g3064.CBG18439	0	0	0	2	0	2	0	0	0	cbr	OG004143
ChrII.g3065.CBG18440	0	0	0	2	4	2	0	0	0	cbr	OG004802
ChrII.g3066.CBG18441	0	0	0	350	326	205	21	210	240	cbr	OG000973
ChrII.g3067.CBG18450	0	0	0	464	388	198	14	160	155	cbr	OG005132
ChrII.g3070.CBG18446	0	0	0	48	44	21	1	13	11	cbr	OG004443
ChrII.g3073.CBG18457	0	0	0	2	0	0	0	0	0	cbr	OG006231
ChrII.g3074.CBG26164	0	0	0	40	37	12	3	23	6	cbr	OG011922
ChrII.g3075.CBG23950	4	1	2	1585	1460	858	101	748	942	cbr	OG004382
ChrII.g3076.CBG23951	0	0	0	52	86	40	5	26	43	cbr	OG001151
ChrII.g3077.CBG23953	0	0	0	0	2	2	0	0	2	cbr	OG007403
ChrII.g3081.CBG23957	0	0	0	53	48	17	3	12	26	cbr	OG001539
ChrII.g3083.CBG21979	0	0	0	2	2	0	0	0	0	cbr	OG011733
ChrII.g3084.CBG21978	0	0	0	48	40	34	3	16	36	cbr	OG009361
ChrII.g3085.CBG21973	0	0	0	169	134	25	4	15	26	cbr	OG011082
ChrII.g3086.CBG21973	0	0	0	65	63	29	7	20	33	cbr	OG015766
ChrII.g3087.CBG21973	0	0	0	0	0	0	0	0	0	cbr	NA
ChrII.g3088.CBG21973	0	0	0	97	106	30	4	32	26	cbr	OG001377
ChrII.g3089.CBG21973	0	0	0	278	268	57	9	38	26	cbr	OG002873
ChrII.g3090.CBG21973	0	0	0	0	0	0	0	0	0	cbr	NA
ChrII.g3091.CBG21967	0	0	0	8	0	8	0	0	2	cbr	OG003063
ChrII.g3092.CBG21964	0	0	0	48	72	18	2	10	22	cbr	OG009168
ChrII.g3094.CBG21961	0	0	0	6	4	0	0	0	0	cbr	OG004529
ChrII.g3096.CBG21959	0	0	0	0	0	0	0	0	0	cbr	NA
ChrII.g3097.CBG21957	0	0	0	61	61	65	9	33	43	cbr	NA
ChrII.g3100.CBG25462	0	0	0	24	26	30	8	21	27	cbr	OG014039
ChrII.g3102.CBG21947	0	0	0	64	53	32	12	40	18	cbr	OG010488
ChrII.g3103.CBG30106	0	0	0	154	172	0	0	0	8	cbr	OG010371
ChrII.g3105.CBG03650	0	0	0	0	8	0	3	0	0	cbr	OG005320
ChrII.g3107.CBG25469	0	0	0	0	0	0	0	2	6	cbr	OG000125
ChrII.g3113.CBG03660	0	0	0	2	0	2	0	0	4	cbr	OG009778
ChrII.g3117.CBG03665	0	0	0	125	74	74	9	46	57	cbr	OG012044
ChrII.g3118.CBG03666	0	0	0	597	517	416	69	303	363	cbr	OG015039
ChrII.g3120.CBG03667	0	0	0	270	206	148	20	164	189	cbr	OG009737
ChrII.g3125.CBG03673	0	0	0	19	22	6	4	17	4	cbr	OG003427
ChrII.g3126.CBG03674	0	0	0	0	2	0	0	0	0	cbr	OG006709
ChrII.g3127.CBG03674	1	0	2	238	171	109	13	98	161	cbr	OG004921
ChrII.g3128.CBG03676	7	6	4	295	275	166	26	137	177	cbr	OG008925
ChrII.g3129.CBG03677	0	0	0	12	18	2	5	2	8	cbr	OG015721
ChrII.g3130.CBG03677	0	0	0	10	6	7	2	4	4	cbr	NA
ChrII.g3131.CBG03680	0	0	0	1	0	0	0	0	2	cbr	OG005118
ChrII.g3132.CBG03680	0	0	0	191	182	105	5	46	112	cbr	OG005410
ChrII.g3133.CBG03681	0	0	0	155	149	149	11	89	128	cbr	OG007629
ChrII.g3139.CBG03688	0	0	0	28	12	14	1	12	4	cbr	OG007130
ChrII.g3144.CBG13487	3	2	0	251	249	172	27	94	150	cbr	OG010065
ChrII.g3145.CBG13485	0	0	0	243	187	197	31	115	183	cbr	OG001450
ChrII.g3146.CBG13484	0	0	0	1587	1445	535	80	575	818	cbr	OG000152
ChrII.g3147.CBG13481	0	0	0	9	8	6	0	8	4	cbr	OG009260
ChrII.g3148.CBG13480	0	0	0	2	1	0	0	0	0	cbr	OG006955
ChrII.g3149.CBG13479	0	0	0	6	9	2	0	0	0	cbr	OG011026
ChrII.g3154.CBG13469	0	0	0	4	8	4	0	2	2	cbr	OG008058
ChrII.g3155.CBG13469	0	0	0	28	14	10	1	12	15	cbr	OG007909
ChrII.g3157.CBG13467	2	0	0	59	34	22	0	6	15	cbr	OG004917
ChrII.g3159.CBG13463	0	0	0	2	0	0	0	0	0	cbr	OG014553
ChrII.g3160.CBG13463	0	0	0	2	0	0	0	0	0	cbr	NA
ChrII.g3161.CBG13463	0	0	0	4	2	0	0	0	0	cbr	OG015499
ChrII.g3162.CBG13461	0	0	0	65	46	52	3	8	25	cbr	OG010976
ChrII.g3164.CBG13459	0	0	0	27	34	29	7	38	47	cbr	OG013751
ChrII.g3167.CBG13456	0	0	0	2	0	0	0	0	0	cbr	OG011221
ChrII.g3169.CBG13450	0	0	0	0	0	0	0	0	68	cbr	OG008705
ChrII.g3170.CBG13447	0	0	0	245	185	95	11	117	156	cbr	OG014846
ChrII.g3171.CBG13444	0	0	0	825	716	362	45	271	326	cbr	OG005142
ChrII.g3172.CBG13442	0	0	0	123	95	59	9	50	51	cbr	OG007753
ChrII.g3173.CBG13441	0	0	0	254	240	131	20	89	123	cbr	OG009004
ChrII.g3174.CBG25482	0	0	0	4	4	0	0	0	4	cbr	OG001928
ChrII.g3180.CBG13432	0	0	0	4	4	16	3	4	12	cbr	OG009101
ChrII.g3183.CBG13429	2	2	2	119	127	50	4	42	51	cbr	OG009012
ChrII.g3185.CBG25487	0	0	0	0	0	0	0	0	0	cbr	NA
ChrII.g3186.CBG13419	0	0	0	5	2	0	1	2	12	cbr	OG010357
ChrII.g3188.CBG13414	0	0	0	6	8	2	0	2	0	cbr	OG005871
ChrII.g3191.CBG31451	0	0	0	75	109	0	0	2	7	cbr	OG000337
ChrII.g3195.CBG13402	0	0	0	92	117	50	0	44	67	cbr	OG015916
ChrII.g3196.CBG13402	0	1	1	1429	1459	1240	180	1078	1221	cbr	OG005273
ChrII.g3197.CBG13400	0	0	0	1632	1368	1148	147	809	1180	cbr	OG010220
ChrII.g3198.CBG13399	0	0	0	304	248	164	30	125	141	cbr	OG007448
ChrII.g3200.CBG13396	0	0	0	6	4	0	1	0	2	cbr	OG003603
ChrII.g3202.CBG13394	0	0	0	651	594	317	60	200	343	cbr	OG002758
ChrII.g3203.CBG13393	0	0	0	190	196	93	31	110	99	cbr	OG001445
ChrII.g3209.CBG13386	0	0	0	6	4	4	0	0	0	cbr	OG007039
ChrII.g3213.CBG13381	0	0	0	17	31	0	0	0	4	cbr	OG015316
ChrII.g3214.CBG13381	0	0	0	12	10	0	0	4	4	cbr	OG013743
ChrII.g3220.CBG13376	0	0	0	123	92	108	19	62	160	cbr	OG005495
ChrII.g3225.CBG30117	0	0	0	77	47	0	0	0	8	cbr	OG003088
ChrII.g3227.CBG13368	15	13	7	381	404	92	18	56	82	cbr	OG010012
ChrII.g3232.CBG13359	0	0	0	225	189	0	0	0	11	cbr	OG007868
ChrII.g3236.CBG13355	0	0	0	174	112	35	7	36	22	cbr	OG001971
ChrII.g3240.CBG13351	0	0	2	1100	1051	953	108	665	958	cbr	OG012273
ChrII.g3242.CBG13349	0	0	1	332	329	263	34	192	246	cbr	OG004307
ChrII.g3246.CBG25486	0	0	1	1076	1077	1151	190	770	935	cbr	OG008729
ChrII.g3252.CBG13339	0	0	2	2181	1999	1204	145	822	1048	cbr	OG003221
ChrII.g3256.CBG13334	0	0	0	0	12	4	2	0	4	cbr	OG000695
ChrII.g3257.CBG13333	0	0	0	251	210	258	32	164	233	cbr	OG010229
ChrII.g3258.CBG00750	0	0	0	24	22	6	5	8	5	cbr	OG002983
ChrII.g3259.CBG13333	2	0	0	114	88	94	6	84	67	cbr	OG010585
ChrII.g3267.CBG00741	0	0	0	8	5	0	0	0	2	cbr	OG002665
ChrII.g3269.CBG00738	0	0	0	574	517	59	7	44	115	cbr	OG001842
ChrII.g3271.CBG00736	0	0	0	77	68	41	6	21	35	cbr	OG011211
ChrII.g3274.CBG31297	0	0	0	2	0	4	0	2	0	cbr	NA
ChrII.g3275.CBG00733	0	0	0	57	58	18	5	23	20	cbr	OG011048
ChrII.g3276.CBG00733	0	0	0	196	153	123	17	120	156	cbr	OG013812
ChrII.g3277.CBG00730	0	0	2	785	715	556	87	445	637	cbr	OG006250
ChrII.g3278.CBG00730	0	0	0	245	205	203	39	146	204	cbr	OG003023
ChrII.g3279.CBG00726	0	0	0	14	14	4	0	0	0	cbr	OG013220
ChrII.g3280.CBG00726	0	0	0	2	4	0	0	2	0	cbr	OG005362
ChrII.g3281.CBG00725	0	0	0	18	48	0	2	0	6	cbr	OG014576
ChrII.g3282.CBG00724	0	0	0	2	6	0	0	0	0	cbr	OG002756
ChrII.g3290.CBG00717	0	0	0	11	19	20	0	4	60	cbr	OG005474
ChrII.g3291.CBG00716	0	0	0	32	34	20	3	6	20	cbr	OG002987
ChrII.g3292.CBG00714	0	0	0	2	0	0	0	0	0	cbr	OG007413
ChrII.g3300.CBG00708	0	3	0	1926	1817	1525	173	1275	1671	cbr	OG001005
ChrII.g3303.CBG00705	0	0	0	38	32	10	3	7	10	cbr	OG007206
ChrII.g3306.CBG00703	0	0	0	330	318	60	2	0	312	cbr	OG006038
ChrII.g3307.CBG00701	0	0	0	49	60	19	4	36	29	cbr	OG015373
ChrII.g3308.CBG00701	0	0	2	38	42	29	6	34	24	cbr	OG000596
ChrII.g3313.CBG00692	0	0	0	1411	1277	864	117	776	902	cbr	OG005460
ChrII.g3314.CBG00686	0	0	0	35	22	2	0	4	0	cbr	OG008562
ChrII.g3315.CBG00686	0	0	0	8	8	0	2	0	3	cbr	NA
ChrII.g3318.CBG00681	0	0	0	0	0	0	0	0	0	cbr	NA
ChrII.g3331.CBG00668	0	0	0	1133	1055	834	114	823	1151	cbr	OG014144
ChrII.g3340.CBG00653	0	0	0	22	36	0	0	0	6	cbr	OG005257
ChrII.g3342.CBG00651	0	0	0	2	3	0	0	4	0	cbr	OG014582
ChrII.g3348.CBG00645	0	0	0	6	8	4	0	0	1	cbr	OG004302
ChrII.g3355.CBG00638	0	0	0	27	15	16	4	6	6	cbr	OG000573
ChrII.g3360.CBG00631	0	0	0	5	4	0	0	0	0	cbr	NA
ChrII.g3364.CBG00625	0	0	0	87	75	0	1	0	10	cbr	OG010368
ChrII.g3371.CBG00619	0	0	0	32	34	0	0	0	2	cbr	OG007031
ChrII.g3373.CBG00617	0	0	0	248	262	183	12	103	170	cbr	OG000134
ChrII.g3375.CBG00615	0	0	0	47	42	30	5	28	18	cbr	OG012804
ChrII.g3376.CBG25508	0	0	0	41	42	14	3	4	15	cbr	OG008679
ChrII.g3377.CBG25508	0	0	0	2	6	0	0	2	2	cbr	OG008405
ChrII.g3378.CBG25508	0	0	0	22	21	12	3	12	4	cbr	OG009145
ChrII.g3379.CBG25508	0	0	0	0	0	0	0	0	0	cbr	NA
ChrII.g3380.CBG25508	0	0	0	5	4	0	0	0	3	cbr	OG008943
ChrII.g3383.CBG04750	0	0	0	262	317	243	36	157	236	cbr	OG008667
ChrII.g3384.CBG04749	0	0	0	0	1	0	0	0	2	cbr	OG012006
ChrII.g3386.CBG04747	0	0	0	314	234	189	23	194	249	cbr	OG011689
ChrII.g3392.CBG00576	0	0	0	50	35	18	1	14	28	cbr	OG010223
ChrII.g3394.CBG00573	0	0	0	65	72	0	0	0	4	cbr	OG007760
ChrII.g3396.CBG00571	0	0	0	16	15	2	2	0	4	cbr	OG006972
ChrII.g3399.CBG00564	0	0	0	225	226	128	13	80	138	cbr	OG000531
ChrII.g3403.CBG00560	0	0	0	130	116	129	23	106	164	cbr	OG010574
ChrII.g3405.CBG00558	0	0	0	403	321	322	58	215	260	cbr	OG009702
ChrII.g3406.CBG00556	0	0	0	318	256	143	18	123	128	cbr	OG014101
ChrII.g3407.CBG00556	0	0	0	67	33	16	1	4	8	cbr	OG013340
ChrII.g3410.CBG00550	0	0	0	95	76	56	10	33	22	cbr	OG007196
ChrII.g3411.CBG00548	0	0	0	70	63	31	1	20	38	cbr	OG008158
ChrII.g3412.CBG00548	0	0	0	363	401	270	42	169	236	cbr	OG004026
ChrII.g3416.CBG00544	0	0	0	8	20	6	2	4	12	cbr	OG000513
ChrII.g3417.CBG00582	0	0	0	0	0	0	0	0	0	cbr	OG004753
ChrII.g3420.CBG00537	0	0	0	0	0	0	0	0	0	cbr	OG005683
ChrII.g3422.CBG00535	0	0	0	65	66	7	3	6	8	cbr	OG004899
ChrII.g3428.CBG00529	0	0	0	4	0	2	0	4	0	cbr	OG014755
ChrII.g3433.CBG00524	0	0	0	2	4	6	2	4	8	cbr	OG016016
ChrII.g3434.CBG00524	0	0	0	0	4	0	0	0	0	cbr	OG005639
ChrII.g3437.CBG00518	0	0	0	9	9	4	0	1	2	cbr	OG002420
ChrII.g3438.CBG00516	0	0	0	12	18	0	1	3	4	cbr	OG010520
ChrII.g3439.CBG00515	2	0	0	1701	1628	1224	167	1054	1414	cbr	OG006735
ChrII.g3441.CBG00513	0	0	0	167	139	123	10	54	119	cbr	OG003251
ChrII.g3442.CBG00512	0	0	0	191	156	92	25	92	86	cbr	OG013762
ChrII.g3443.CBG00511	0	0	0	530	516	410	60	280	383	cbr	OG015758
ChrII.g3449.CBG11128	0	0	0	257	277	158	19	105	168	cbr	NA
ChrII.g3450.CBG11128	0	0	0	91	95	78	12	48	62	cbr	OG006245
ChrII.g3451.CBG30138	0	0	0	8	10	6	1	2	10	cbr	OG014301
ChrII.g3452.CBG11123	0	0	0	121	107	41	0	38	27	cbr	OG014104
ChrII.g3453.CBG11122	0	0	0	2	2	0	0	0	0	cbr	OG002908
ChrII.g3457.CBG26145	0	0	0	0	0	0	0	0	0	cbr	OG006148
ChrII.g3460.CBG30013	0	0	0	0	0	0	0	0	0	cbr	NA
ChrII.g3461.CBG11112	0	0	0	0	2	0	0	0	0	cbr	OG007452
ChrII.g3463.CBG11110	0	0	0	14	29	16	4	14	7	cbr	OG013742
ChrII.g3467.CBG11106	0	0	0	351	382	161	39	92	238	cbr	OG010602
ChrII.g3469.CBG11104	0	0	0	546	488	239	48	165	247	cbr	OG000587
ChrII.g3474.CBG11099	0	0	0	330	360	428	54	296	439	cbr	OG013469
ChrII.g3475.CBG30011	0	0	0	2	2	0	2	0	2	cbr	NA
ChrII.g3479.CBG26141	0	0	0	0	0	0	0	0	0	cbr	OG011284
ChrII.g3484.CBG11089	0	0	0	837	783	560	70	465	687	cbr	OG009899
ChrII.g3485.CBG11088	0	0	0	0	2	2	0	0	2	cbr	OG008282
ChrII.g3490.CBG30132	0	0	0	0	0	0	0	0	0	cbr	NA
ChrII.g3494.CBG11077	0	0	0	2	8	0	0	0	4	cbr	OG004024
ChrII.g3496.CBG11073	0	0	0	319	357	177	29	118	159	cbr	OG006173
ChrII.g3497.CBG11073	0	0	0	24	5	10	4	6	8	cbr	OG003948
ChrII.g3498.CBG11073	0	0	0	18	12	2	0	0	0	cbr	NA
ChrII.g3499.CBG11073	0	0	0	147	131	70	11	49	73	cbr	OG006537
ChrII.g3505.CBG11064	0	0	0	19	17	8	1	3	0	cbr	OG013676
ChrII.g3506.CBG11064	0	0	0	2	0	0	0	0	6	cbr	NA
ChrII.g3507.CBG11064	0	0	0	3510	3123	1023	91	740	655	cbr	OG001604
ChrII.g3508.CBG11062	0	0	0	28	8	3	0	2	8	cbr	OG009462
ChrII.g3515.CBG11054	0	0	0	0	4	4	0	2	15	cbr	OG012219
ChrII.g3516.CBG04238	0	0	0	148	95	76	1	32	51	cbr	OG006946
ChrII.g3523.CBG04247	0	0	0	1653	1457	874	98	656	906	cbr	OG006133
ChrII.g3524.CBG04248	0	0	0	6	12	5	2	6	2	cbr	OG000154
ChrII.g3525.CBG04252	0	0	0	236	167	146	32	100	150	cbr	OG013353
ChrII.g3526.CBG04253	0	0	0	85	104	105	8	70	117	cbr	OG005226
ChrII.g3527.CBG04251	0	0	0	42	34	2	0	0	5	cbr	OG003287
ChrII.g3528.CBG04253	0	0	0	265	189	255	37	184	216	cbr	OG009664
ChrII.g3529.CBG04253	0	0	0	18	16	0	0	0	0	cbr	NA
ChrII.g3532.CBG04260	0	0	0	16	22	0	0	0	4	cbr	OG013744
ChrII.g3534.CBG04264	0	0	0	736	646	483	53	398	449	cbr	OG006860
ChrII.g3536.CBG04266	0	0	0	22	12	0	0	0	2	cbr	OG015827
ChrII.g3537.CBG04268	0	0	0	0	0	0	0	0	2	cbr	OG003425
ChrII.g3543.CBG04272	0	0	0	4	6	0	0	0	0	cbr	OG013584
ChrII.g3549.CBG04277	0	0	0	0	0	0	0	0	2	cbr	NA
ChrII.g3550.CBG25518	0	0	0	0	0	0	0	0	0	cbr	NA
ChrII.g3551.CBG04279	0	0	0	10	22	2	1	4	10	cbr	NA
ChrII.g3552.CBG25518	0	0	0	4	5	0	0	0	8	cbr	OG001278
ChrII.g3556.CBG04283	12	6	2	741	669	513	69	343	440	cbr	OG001012
ChrII.g3557.CBG04283	0	0	0	2	2	0	0	0	0	cbr	NA
ChrII.g3558.CBG04283	0	0	1	44	32	8	1	11	10	cbr	NA
ChrII.g3559.CBG04290	0	0	0	829	772	657	94	558	741	cbr	OG009932
ChrII.g3562.CBG04293	0	0	0	677	571	459	61	437	501	cbr	OG013769
ChrII.g3565.CBG04296	0	0	2	1080	958	862	152	759	1106	cbr	OG015273
ChrII.g3570.CBG04305	0	0	0	436	425	435	96	402	490	cbr	OG007253
ChrII.g3577.CBG04313	0	0	1	469	372	355	40	315	327	cbr	OG000430
ChrII.g3578.CBG04313	0	0	0	232	216	172	25	115	148	cbr	OG013397
ChrII.g3579.CBG04313	0	0	0	297	269	255	20	153	197	cbr	OG009345
ChrII.g3581.CBG04317	0	0	0	159	136	142	19	106	154	cbr	OG012859
ChrII.g3590.CBG04326	8	2	12	746	679	281	22	114	115	cbr	OG010576
ChrII.g3591.CBG04326	0	0	0	4	14	0	0	0	0	cbr	NA
ChrII.g3592.CBG04328	0	0	0	462	479	110	16	79	94	cbr	OG006187
ChrII.g3594.CBG04330	0	0	0	3	4	2	0	0	0	cbr	OG015178
ChrII.g3597.CBG24276	0	0	0	5	4	6	2	4	2	cbr	NA
ChrII.g3599.CBG11242	0	0	0	230	208	103	9	54	67	cbr	OG010457
ChrII.g3601.CBG11240	0	0	0	1188	1033	805	108	595	723	cbr	OG014129
ChrII.g3603.CBG11238	0	0	0	68	69	42	5	12	36	cbr	OG008647
ChrII.g3605.CBG25533	0	0	0	0	0	0	0	0	0	cbr	OG009524
ChrII.g3609.CBG11229	0	0	0	0	5	0	0	0	16	cbr	OG016150
ChrII.g3618.CBG11133	0	0	0	380	381	293	48	257	296	cbr	OG005401
ChrII.g3624.CBG30151	0	0	0	27	24	0	0	0	2	cbr	OG000453
ChrII.g3625.CBG11140	0	0	0	24	24	0	0	0	6	cbr	OG004815
ChrII.g3630.CBG11147	0	0	0	12	16	2	1	2	4	cbr	OG006141
ChrII.g3633.CBG11152	0	0	0	218	145	351	46	241	387	cbr	OG003888
ChrII.g3635.CBG11154	0	0	0	44	45	21	8	13	6	cbr	OG002975
ChrII.g3637.CBG11158	0	0	0	0	0	0	0	0	0	cbr	OG006449
ChrII.g3638.CBG11159	0	0	0	122	160	0	0	0	6	cbr	OG005632
ChrII.g3639.CBG11160	0	0	0	41	61	18	5	8	9	cbr	OG011320
ChrII.g3641.CBG11166	0	0	0	25	16	20	4	13	14	cbr	OG012956
ChrII.g3644.CBG11169	0	0	0	6	10	2	0	6	2	cbr	OG015893
ChrII.g3647.CBG11172	0	0	0	31	20	4	2	24	6	cbr	OG003629
ChrII.g3648.CBG11172	0	0	0	0	2	2	0	2	2	cbr	NA
ChrII.g3650.CBG11177	0	0	0	150	152	52	7	28	59	cbr	OG000210
ChrII.g3651.CBG11176	0	0	0	168	123	65	9	62	68	cbr	OG015313
ChrII.g3657.CBG11182	0	0	0	106	82	26	3	27	53	cbr	OG007418
ChrII.g3661.CBG11186	0	0	0	30	49	0	0	0	0	cbr	OG009630
ChrII.g3662.CBG11187	0	0	0	13	31	12	2	8	13	cbr	OG008524
ChrII.g3664.CBG11189	4	0	0	503	595	359	72	295	431	cbr	OG012989
ChrII.g3665.CBG11189	0	0	0	22	27	24	3	3	12	cbr	OG015734
ChrII.g3666.CBG11192	0	1	0	578	486	464	56	354	490	cbr	OG011102
ChrII.g3667.CBG11194	0	0	0	468	469	471	90	378	503	cbr	OG005728
ChrII.g3668.CBG11195	0	0	0	31	12	8	3	2	14	cbr	OG008762
ChrII.g3671.CBG11198	0	0	0	0	4	2	0	0	15	cbr	OG012512
ChrII.g3673.CBG11201	0	0	2	97	95	38	3	28	50	cbr	OG001181
ChrII.g3680.CBG11210	7	3	7	1534	1438	1268	179	999	1435	cbr	OG013035
ChrII.g3683.CBG11212	0	0	0	117	77	72	22	55	67	cbr	OG004409
ChrII.g3684.CBG11214	0	0	0	53	47	6	3	6	12	cbr	OG004257
ChrII.g3694.CBG24739	0	0	0	2	1	0	0	0	0	cbr	OG014345
ChrII.g3695.CBG13063	0	0	0	318	269	276	46	162	234	cbr	OG002191
ChrII.g3699.CBG13067	0	0	0	61	52	22	5	8	18	cbr	OG005624
ChrII.g3702.CBG13070	0	0	0	0	6	0	0	0	0	cbr	OG004924
ChrII.g3705.CBG13073	0	0	0	1485	1371	1412	188	1261	1664	cbr	OG013150
ChrII.g3706.CBG13074	0	0	0	2	0	2	0	4	0	cbr	OG010344
ChrII.g3708.CBG13076	0	0	0	71	70	41	10	19	35	cbr	OG008488
ChrII.g3709.CBG13077	0	0	0	38	48	18	1	7	28	cbr	OG004178
ChrII.g3714.CBG13084	0	0	0	0	0	0	0	0	0	cbr	OG012000
ChrII.g3717.CBG13088	0	1	0	1517	1501	1007	139	777	967	cbr	OG000294
ChrII.g3719.CBG13090	0	0	0	42	59	12	5	10	14	cbr	OG010762
ChrII.g3720.CBG13091	0	0	0	0	0	0	0	0	0	cbr	OG011031
ChrII.g3730.CBG13103	0	0	0	8	6	0	0	0	0	cbr	OG012508
ChrII.g3734.CBG13107	0	0	0	0	2	0	0	0	0	cbr	NA
ChrII.g3735.CBG13109	0	0	0	318	305	96	5	55	91	cbr	OG006918
ChrII.g3736.CBG13111	0	0	0	32	26	12	0	6	12	cbr	OG008303
ChrII.g3738.CBG13113	0	0	0	230	218	83	28	52	85	cbr	OG001128
ChrII.g3745.CBG13129	0	0	0	234	223	273	59	214	350	cbr	OG012395
ChrII.g3747.CBG13131	0	0	0	112	95	80	19	47	55	cbr	OG003579
ChrII.g3749.CBG13132	0	0	0	557	421	368	50	300	416	cbr	OG003037
ChrII.g3760.CBG13147	0	0	0	28	34	23	3	6	2	cbr	OG013532
ChrII.g3761.CBG13147	0	0	0	1207	1124	370	57	103	188	cbr	OG013810
ChrII.g3763.CBG13150	0	0	0	2175	1912	1820	193	1154	1455	cbr	OG008101
ChrII.g3764.CBG13151	0	0	0	538	526	413	56	364	457	cbr	OG011597
ChrII.g3766.CBG13153	0	0	0	37	35	81	22	89	72	cbr	OG004638
ChrII.g3776.CBG13058	0	0	0	262	224	68	8	23	54	cbr	OG000546
ChrII.g3778.CBG13056	0	0	0	0	0	0	0	0	0	cbr	OG000246
ChrII.g3779.CBG13055	0	0	0	20	20	4	0	0	2	cbr	OG014689
ChrII.g3783.CBG13050	0	0	0	2	8	0	0	0	0	cbr	NA
ChrII.g3785.CBG13047	0	0	0	7	12	6	0	0	0	cbr	OG004249
ChrII.g3787.CBG13045	0	0	0	18	6	0	0	0	0	cbr	OG006444
ChrII.g3788.CBG30111	0	0	0	12	10	4	0	4	0	cbr	OG015771
ChrII.g3789.CBG13044	0	0	0	43	24	13	6	24	24	cbr	OG000046
ChrII.g3790.CBG13043	0	0	0	0	0	2	0	0	2	cbr	OG003066
ChrII.g3792.CBG13040	0	0	0	2	2	0	0	0	0	cbr	OG002587
ChrII.g3797.CBG13035	0	0	0	167	153	71	16	26	25	cbr	OG004151
ChrII.g3802.CBG13027	0	0	0	256	250	296	43	271	385	cbr	OG007664
ChrII.g3806.CBG13017	0	0	0	4	2	2	0	0	4	cbr	NA
ChrII.g3807.CBG13017	0	0	1	244	233	55	5	37	47	cbr	OG008946
ChrII.g3808.CBG13014	0	0	0	70	97	35	2	25	22	cbr	OG002004
ChrII.g3813.CBG13009	0	0	2	17	37	12	1	8	6	cbr	OG004292
ChrII.g3818.CBG13003	0	0	0	14	11	4	0	2	0	cbr	OG008418
ChrII.g3841.CBG12974	1	0	0	1171	1078	387	56	186	201	cbr	OG012903
ChrII.g3845.CBG12969	0	0	0	6	2	1	0	0	4	cbr	OG013585
ChrII.g3850.CBG12963	0	0	0	38	33	4	2	9	4	cbr	OG008648
ChrII.g3853.CBG12960	0	0	4	2343	1982	835	90	438	619	cbr	OG008579
ChrII.g3858.CBG12954	0	0	0	8	15	14	4	4	4	cbr	OG006993
ChrII.g3859.CBG12954	3	4	2	5561	5036	1660	139	1304	1578	cbr	OG003743
ChrII.g3860.CBG12954	0	0	0	22	10	4	0	2	4	cbr	OG012580
ChrII.g3866.CBG03312	0	0	0	40	42	12	1	6	6	cbr	OG010214
ChrII.g3867.CBG03312	0	0	0	0	4	2	0	0	2	cbr	OG001781
ChrII.g3871.CBG03306	0	0	2	290	235	280	37	176	312	cbr	OG010975
ChrII.g3876.CBG03301	8	0	4	215	232	179	37	145	181	cbr	OG000242
ChrII.g3881.CBG03294	175	113	85	3739	3448	2938	459	2770	2794	cbr	OG006788
ChrII.g3883.CBG03288	0	0	0	85	90	25	4	39	21	cbr	OG012467
ChrII.g3887.CBG03282	0	0	0	81	87	26	6	11	19	cbr	OG002012
ChrII.g3888.CBG03282	3	3	4	1026	989	578	118	380	503	cbr	OG006563
ChrII.g3892.CBG03275	2	2	0	59	75	29	3	20	23	cbr	OG004842
ChrII.g3893.CBG03275	0	0	0	0	0	0	0	0	0	cbr	NA
ChrII.g3894.CBG03270	0	0	0	26	24	0	0	0	4	cbr	NA
ChrII.g3895.CBG03270	5	10	2	240	214	151	18	46	121	cbr	OG002214
ChrII.g3904.CBG03256	0	0	0	364	336	154	38	115	126	cbr	OG002293
ChrII.g3905.CBG03255	0	0	2	1310	1244	1056	173	708	1212	cbr	OG006827
ChrII.g3912.CBG03240	0	0	0	220	186	206	24	141	182	cbr	OG013738
ChrII.g3920.CBG03229	0	0	0	2	2	0	0	0	0	cbr	NA
ChrII.g3923.CBG03226	0	0	0	12	8	4	1	0	2	cbr	OG011873
ChrII.g3932.CBG03218	0	0	0	16	16	12	0	4	14	cbr	OG006001
ChrII.g3939.CBG03211	0	0	0	87	75	38	5	8	21	cbr	OG000201
ChrII.g3940.CBG03211	2	0	0	123	116	73	11	35	44	cbr	OG002541
ChrII.g3941.CBG03206	0	0	0	560	502	657	103	516	758	cbr	OG001384
ChrII.g3943.CBG03203	0	0	0	898	948	720	99	428	725	cbr	OG002619
ChrII.g3945.CBG03202	0	6	4	643	594	471	61	340	479	cbr	OG009344
ChrII.g3947.CBG03199	0	0	0	41	37	23	5	10	14	cbr	OG005682
ChrII.g3950.CBG03195	0	0	0	199	193	105	25	101	121	cbr	OG001188
ChrII.g3951.CBG03194	0	0	0	47	66	8	1	16	20	cbr	OG004590
ChrII.g3952.CBG03193	0	0	0	6	2	0	0	2	4	cbr	OG003254
ChrII.g3953.CBG03190	0	0	0	2	4	2	0	0	2	cbr	OG009650
ChrII.g3954.CBG03190	0	0	0	18	15	4	1	0	6	cbr	OG002064
ChrII.g3956.CBG03187	0	0	2	6	3	2	0	0	0	cbr	OG007730
ChrII.g3970.CBG03168	0	0	0	942	811	801	119	544	790	cbr	OG015653
ChrII.g3973.CBG03164	0	0	0	4	0	0	0	0	8	cbr	OG003283
ChrII.g3987.CBG03146	0	0	0	35	20	6	4	4	6	cbr	OG012743
ChrII.g3989.CBG03143	0	0	0	5	6	4	1	2	2	cbr	OG007311
ChrII.g3990.CBG03143	0	0	2	1861	1847	1423	181	888	1294	cbr	OG005412
ChrII.g3991.CBG03143	0	0	0	20	16	7	1	8	5	cbr	OG015947
ChrII.g3992.CBG03141	0	0	0	123	141	185	31	117	112	cbr	OG011910
ChrII.g3993.CBG03141	0	0	1	765	709	376	42	203	271	cbr	OG004108
ChrII.g3994.CBG03141	0	0	0	186	168	164	30	157	149	cbr	OG014656
ChrII.g4006.CBG03127	0	0	0	12	7	0	0	0	0	cbr	OG014250
ChrII.g4010.CBG31300	0	0	0	24	38	12	0	16	7	cbr	OG013134
ChrII.g4015.CBG25561	0	0	0	0	0	0	0	0	0	cbr	NA
ChrII.g4020.CBG30163	0	0	0	81	66	73	11	54	70	cbr	OG009843
ChrII.g4023.CBG03111	0	0	0	2	2	0	0	0	0	cbr	OG005266
ChrII.g4026.CBG03107	0	0	0	8	4	2	1	0	2	cbr	OG001836
ChrII.g4031.CBG03101	0	0	0	18	7	10	1	10	16	cbr	OG006600
ChrII.g4035.CBG03097	0	0	0	0	0	0	0	0	0	cbr	OG009579
ChrII.g4038.CBG03095	0	0	0	10	14	74	20	70	110	cbr	OG002170
ChrII.g4041.CBG03090	0	0	0	0	0	0	0	0	0	cbr	OG014757
ChrII.g4042.CBG03089	0	0	0	41	50	50	6	26	46	cbr	OG014889
ChrII.g4054.CBG03076	0	1	0	738	734	468	79	326	492	cbr	OG009003
ChrII.g4055.CBG03076	0	2	0	161	156	156	35	118	216	cbr	OG013056
ChrII.g4058.CBG03070	1	0	2	3869	3424	2952	428	2076	2611	cbr	OG008266
ChrII.g4069.CBG03057	0	0	0	25	22	10	1	2	8	cbr	OG005296
ChrII.g4072.CBG03053	0	0	0	47	64	20	9	26	24	cbr	OG007370
ChrII.g4075.CBG03048	0	0	0	2	0	0	0	0	0	cbr	OG009210
ChrII.g4076.CBG03047	0	0	0	12	2	2	0	0	8	cbr	OG007204
ChrII.g4077.CBG03046	0	0	0	166	152	43	13	29	88	cbr	OG013973
ChrII.g4079.CBG03043	0	0	0	8	12	16	2	8	14	cbr	OG004522
ChrII.g4086.CBG03033	0	0	0	30	29	6	0	7	12	cbr	OG012422
ChrII.g4087.CBG03033	0	4	2	99	101	74	4	18	18	cbr	OG014988
ChrII.g4088.CBG03033	0	0	0	56	56	31	2	10	18	cbr	OG007567
ChrII.g4096.CBG30168	0	0	0	0	0	2	0	0	0	cbr	OG006295
ChrII.g4097.CBG03024	0	0	0	8	2	4	2	0	4	cbr	OG015858
ChrII.g4110.CBG03012	5	4	2	617	603	527	55	500	545	cbr	OG006653
ChrII.g4111.CBG03011	0	0	2	393	340	114	20	80	77	cbr	OG000200
ChrII.g4124.CBG30099	0	0	0	487	389	308	39	252	306	cbr	OG003780
ChrII.g4126.CBG02994	0	0	0	8	8	2	3	0	0	cbr	OG012086
ChrII.g4127.CBG02994	0	0	0	882	852	838	109	589	751	cbr	OG004571
ChrII.g4128.CBG02994	0	0	0	2	2	2	0	1	2	cbr	OG007438
ChrII.g4129.CBG02994	0	0	0	177	175	101	23	91	109	cbr	OG015630
ChrII.g4130.CBG02994	0	0	0	0	0	0	0	0	0	cbr	NA
ChrII.g4138.CBG02982	0	0	0	7	7	2	0	0	3	cbr	OG010363
ChrII.g4139.CBG02982	2	3	4	972	997	637	90	441	573	cbr	OG006017
ChrII.g4147.CBG25577	0	0	0	162	113	171	20	108	148	cbr	OG010003
ChrII.g4148.CBG02971	1	0	0	239	187	143	22	40	137	cbr	OG004373
ChrII.g4151.CBG02967	0	0	0	459	433	325	58	294	386	cbr	NA
ChrII.g4152.CBG02964	0	0	0	154	178	93	15	60	73	cbr	OG011595
ChrII.g4153.CBG02964	0	0	0	8	12	7	3	3	18	cbr	OG005550
ChrII.g4154.CBG02964	0	0	0	907	845	583	100	447	587	cbr	OG006104
ChrII.g4163.CBG02955	0	0	0	17	8	2	2	5	0	cbr	OG015247
ChrII.g4166.CBG02951	0	0	0	38	52	46	5	32	27	cbr	OG009880
ChrII.g4167.CBG02951	0	0	0	45	47	18	4	10	24	cbr	OG009921
ChrII.g4169.CBG02948	0	0	0	408	352	72	10	52	103	cbr	OG011474
ChrII.g4170.CBG02947	0	0	0	39	39	4	0	2	4	cbr	OG007976
ChrII.g4175.CBG02942	0	1	2	1202	1079	752	98	510	691	cbr	OG012938
ChrII.g4186.CBG02929	0	0	0	0	0	0	0	0	2	cbr	OG007145
ChrII.g4188.CBG02926	0	0	0	15	19	19	2	12	10	cbr	OG001199
ChrII.g4205.CBG02903	0	2	0	25	16	8	0	6	8	cbr	OG005148
ChrII.g4207.CBG25582	0	0	0	7	0	0	0	2	1	cbr	NA
ChrII.g4208.CBG02900	0	0	0	0	0	2	0	0	0	cbr	OG011455
ChrII.g4209.CBG02899	0	0	0	37	18	93	9	72	94	cbr	OG010142
ChrII.g4210.CBG02898	0	0	0	0	0	0	0	0	0	cbr	NA
ChrII.g4211.CBG02898	0	0	0	2	1	2	0	0	1	cbr	NA
ChrII.g4223.CBG02884	1	0	0	451	402	255	31	194	260	cbr	OG000714
ChrII.g4246.CBG02859	0	0	0	36	41	17	2	35	46	cbr	OG008571
ChrII.g4247.CBG02859	0	1	0	285	303	290	44	207	235	cbr	OG003182
ChrII.g4249.CBG02858	0	0	0	125	99	36	2	10	20	cbr	OG005858
ChrII.g4252.CBG02855	0	0	0	85	76	45	22	26	40	cbr	OG005076
ChrII.g4262.CBG02845	0	0	0	83	60	62	8	27	41	cbr	OG011205
ChrII.g4263.CBG02844	0	0	0	290	273	193	44	123	219	cbr	OG007437
ChrII.g4264.CBG02844	0	0	1	1572	1396	1141	165	973	1314	cbr	OG005784
ChrII.g4277.CBG02826	0	0	0	578	598	740	96	404	760	cbr	OG001139
ChrII.g4288.CBG02812	0	0	0	0	0	0	0	0	0	cbr	OG014662
ChrII.g4292.CBG02808	0	0	0	0	0	0	0	0	0	cbr	OG014419
ChrII.g4293.CBG02808	0	0	0	0	0	0	0	0	0	cbr	NA
ChrII.g4299.CBG02800	0	0	0	4	8	2	2	2	4	cbr	OG001906
ChrII.g4300.CBG02800	0	0	0	89	73	23	16	24	40	cbr	OG014194
ChrII.g4302.CBG02797	5	3	9	625	588	174	37	103	110	cbr	OG005861
ChrII.g4310.CBG02784	0	0	0	66	48	25	8	14	33	cbr	OG010903
ChrII.g4311.CBG02784	0	0	0	12	14	2	1	2	16	cbr	OG007003
ChrII.g4312.CBG02784	0	0	0	54	61	31	3	12	21	cbr	OG003851
ChrII.g4313.CBG02783	0	0	0	929	839	609	110	387	537	cbr	OG002148
ChrII.g4324.CBG02771	0	0	0	8	20	2	0	0	0	cbr	OG014124
ChrII.g4327.CBG02768	0	0	0	8	0	3	0	11	10	cbr	OG007079
ChrII.g4328.CBG02766	0	0	0	38	31	6	0	0	6	cbr	OG004005
ChrII.g4329.CBG02766	0	0	0	0	4	0	2	2	4	cbr	OG007505
ChrII.g4331.CBG02764	0	0	2	324	298	163	35	105	194	cbr	OG002546
ChrII.g4341.CBG02753	0	0	0	44	25	23	3	8	6	cbr	OG001335
ChrII.g4345.CBG02749	0	0	0	30	38	18	5	4	12	cbr	OG009704
ChrII.g4346.CBG02748	0	0	0	29	42	8	2	5	14	cbr	OG008323
ChrII.g4355.CBG25616	0	0	0	221	191	164	17	65	117	cbr	OG003885
ChrII.g4357.CBG02733	0	0	0	75	82	84	3	63	80	cbr	OG007934
ChrII.g4362.CBG02727	0	0	0	198	186	0	0	0	20	cbr	NA
ChrII.g4363.CBG02727	0	0	0	2	6	0	0	0	0	cbr	OG005177
ChrII.g4365.CBG02722	0	0	0	2	2	2	0	0	2	cbr	OG016128
ChrII.g4375.CBG02707	0	0	0	4	0	0	0	0	0	cbr	NA
ChrII.g4378.CBG02705	0	0	0	46	43	24	2	10	22	cbr	OG005800
ChrII.g4379.CBG02703	0	0	0	38	22	13	3	4	16	cbr	OG000285
ChrII.g4381.CBG31356	0	0	0	163	150	116	18	123	161	cbr	OG011824
ChrII.g4383.CBG02699	0	0	0	0	0	0	0	0	0	cbr	OG012487
ChrII.g4384.CBG02697	0	0	0	76	61	44	5	51	30	cbr	OG001314
ChrII.g4386.CBG02692	0	0	0	0	0	0	0	0	0	cbr	OG006056
ChrII.g4387.CBG02690	0	0	0	15	8	2	0	10	4	cbr	OG012598
ChrII.g4388.CBG31355	0	0	0	347	298	265	26	150	190	cbr	OG008093
ChrII.g4389.CBG02689	0	0	0	373	283	293	39	236	336	cbr	OG008617
ChrII.g4390.CBG02688	0	0	0	532	448	312	27	190	314	cbr	OG014093
ChrII.g4391.CBG02687	0	0	0	4	6	8	0	2	4	cbr	OG006693
ChrII.g4392.CBG02687	0	0	0	244	198	118	20	70	153	cbr	OG013496
ChrII.g4397.CBG02682	0	0	0	395	422	367	62	264	349	cbr	OG000659
ChrII.g4398.CBG02680	0	0	0	19	8	4	0	0	10	cbr	OG013325
ChrII.g4402.CBG02674	0	0	0	60	56	31	5	22	29	cbr	OG011973
ChrII.g4407.CBG02670	0	0	0	64	54	41	5	40	57	cbr	OG002028
ChrII.g4411.CBG02665	0	0	0	0	0	0	0	0	0	cbr	NA
ChrII.g4412.CBG02665	0	0	0	4	0	0	0	0	0	cbr	OG009641
ChrII.g4415.CBG02662	0	0	0	0	0	0	0	0	0	cbr	OG012419
ChrII.g4416.CBG02659	0	0	0	51	52	6	0	2	10	cbr	OG003518
ChrII.g4417.CBG02659	0	0	0	20	12	2	0	2	4	cbr	OG015038
ChrII.g4422.CBG02651	0	0	0	21	40	14	7	22	16	cbr	OG015825
ChrII.g4427.CBG02643	0	0	1	1898	1825	918	135	656	873	cbr	OG006453
ChrII.g4430.CBG02639	0	0	0	83	76	34	2	13	16	cbr	OG013140
ChrII.g4432.CBG02637	0	1	0	378	394	229	26	244	275	cbr	OG008237
ChrII.g4436.CBG02633	0	0	1	2164	1948	1070	184	629	771	cbr	OG003477
ChrII.g4442.CBG02627	0	0	0	59	78	50	7	27	37	cbr	OG007114
ChrII.g4444.CBG02625	0	0	0	592	575	418	57	375	470	cbr	OG001497
ChrII.g4450.CBG02618	0	0	0	1112	1037	198	29	137	152	cbr	OG010062
ChrII.g4455.CBG02612	0	0	0	79	86	73	17	46	66	cbr	OG000341
ChrII.g4456.CBG02611	0	0	0	320	323	242	50	222	320	cbr	OG014384
ChrII.g4458.CBG02608	0	0	0	29	46	20	0	0	8	cbr	OG012852
ChrII.g4468.CBG02597	0	0	0	2	4	0	0	0	4	cbr	OG014966
ChrII.g4471.CBG25628	0	0	0	0	0	0	0	0	0	cbr	OG004534
ChrII.g4483.CBG02581	0	0	0	4	4	0	0	0	0	cbr	OG006917
ChrII.g4484.CBG02581	0	0	0	50	48	23	5	21	13	cbr	OG010209
ChrII.g4485.CBG02581	0	0	0	4	10	4	0	0	0	cbr	OG014837
ChrII.g4486.CBG02581	0	0	0	0	0	0	0	0	6	cbr	OG010561
ChrII.g4491.CBG02572	0	0	0	342	321	315	36	245	344	cbr	OG014891
ChrII.g4492.CBG02572	0	0	2	647	597	449	56	303	428	cbr	OG011444
ChrII.g4493.CBG02571	0	0	0	2	0	4	0	0	0	cbr	OG014463
ChrII.g4494.CBG02570	0	0	0	485	424	152	29	119	184	cbr	OG009794
ChrII.g4501.CBG02562	0	0	0	219	142	135	13	63	77	cbr	OG009119
ChrII.g4502.CBG02562	0	0	0	36	16	8	0	0	17	cbr	OG000586
ChrII.g4512.CBG02547	0	0	0	357	370	136	10	145	134	cbr	OG011827
ChrII.g4514.CBG02545	0	0	0	0	2	2	0	0	0	cbr	OG008080
ChrII.g4519.CBG02539	0	0	0	1125	1025	933	145	701	858	cbr	OG009206
ChrII.g4523.CBG30160	0	0	0	346	275	203	35	188	237	cbr	OG006085
ChrII.g4525.CBG02532	0	0	0	6	6	0	0	0	2	cbr	OG004665
ChrII.g4526.CBG02531	0	0	0	285	246	99	24	37	66	cbr	OG011488
ChrII.g4527.CBG02531	0	0	0	0	0	0	0	0	0	cbr	NA
ChrII.g4534.CBG02523	0	0	0	124	127	41	10	48	60	cbr	OG003719
ChrII.g4548.CBG02506	0	0	0	10	8	4	0	4	2	cbr	NA
ChrII.g4549.CBG02506	0	0	0	2	8	0	0	0	0	cbr	NA
ChrII.g4550.CBG02506	0	0	0	372	296	329	77	320	306	cbr	OG004350
ChrII.g4559.CBG02495	0	0	0	2	2	0	0	4	0	cbr	OG013640
ChrII.g4560.CBG02495	2	1	4	1166	1078	394	67	178	336	cbr	OG006169
ChrII.g4561.CBG02493	0	0	1	2129	1811	1391	164	417	521	cbr	OG005771
ChrII.g4576.CBG02475	6	8	1	843	713	500	112	408	510	cbr	OG007486
ChrII.g4577.CBG02475	0	0	0	12	14	8	1	4	6	cbr	NA
ChrII.g4578.CBG25636	0	0	0	28	18	32	3	32	20	cbr	OG002965
ChrII.g4582.CBG02468	0	0	0	551	527	336	53	320	370	cbr	OG012562
ChrII.g4593.CBG02457	0	0	0	2	0	2	1	0	2	cbr	OG013058
ChrII.g4596.CBG02454	0	0	0	2	0	0	0	0	0	cbr	NA
ChrII.g4599.CBG02450	0	0	0	516	535	637	75	527	558	cbr	OG010864
ChrII.g4600.CBG02450	0	0	0	0	2	2	0	0	4	cbr	OG013028
ChrII.g4601.CBG02448	0	0	0	84	55	60	2	37	71	cbr	OG005986
ChrII.g4602.CBG02448	0	0	0	1523	1485	732	89	565	1107	cbr	OG015532
ChrII.g4612.CBG31352	0	0	0	21	32	0	0	0	0	cbr	OG003709
ChrII.g4620.CBG02426	0	0	0	0	0	0	0	0	0	cbr	OG015032
ChrII.g4625.CBG02420	0	0	0	643	628	956	121	491	645	cbr	OG010145
ChrII.g4626.CBG02418	0	0	0	568	585	426	57	371	428	cbr	OG002483
ChrII.g4634.CBG02410	0	0	0	14	0	2	1	3	3	cbr	OG006269
ChrII.g4636.CBG02407	0	0	0	232	189	102	16	106	97	cbr	NA
ChrII.g4637.CBG02407	0	0	0	159	167	90	9	55	75	cbr	OG002327
ChrII.g4644.CBG02400	0	0	0	15	18	0	0	0	0	cbr	NA
ChrII.g4656.CBG02386	0	0	0	702	644	560	98	453	602	cbr	OG008218
ChrII.g4657.CBG02386	0	0	0	409	434	330	60	212	286	cbr	OG002878
ChrII.g4666.CBG02377	0	0	0	440	386	339	47	252	390	cbr	OG003379
ChrII.g4673.CBG02372	0	0	0	666	640	344	39	225	248	cbr	OG002056
ChrII.g4674.CBG02372	0	0	0	4	0	0	0	0	0	cbr	NA
ChrII.g4675.CBG02372	0	0	0	0	0	0	0	0	0	cbr	NA
ChrII.g4692.CBG02348	0	0	0	193	124	0	1	0	6	cbr	OG001826
ChrII.g4693.CBG02346	11	21	12	474	409	386	63	312	365	cbr	OG000460
ChrII.g4708.CBG02328	0	0	0	6	11	13	6	0	8	cbr	OG015782
ChrII.g4709.CBG25652	0	0	0	66	68	49	5	16	49	cbr	OG008619
ChrII.g4716.CBG02320	0	3	6	915	857	597	84	449	572	cbr	OG007151
ChrII.g4723.CBG02311	0	0	0	525	543	504	89	433	551	cbr	OG007810
ChrII.g4734.CBG02299	0	0	0	234	225	93	10	78	78	cbr	OG006986
ChrII.g4739.CBG23553	0	0	0	49	35	79	15	42	50	cbr	OG010089
ChrII.g4743.CBG02287	0	0	0	808	764	674	106	523	664	cbr	OG009652
ChrII.g4748.CBG28142	0	0	0	293	213	103	28	81	101	cbr	OG004670
ChrII.g4756.CBG25657	0	0	0	2	0	0	0	2	0	cbr	NA
ChrII.g4766.CBG24806	0	0	0	152	129	2	0	0	187	cbr	OG004405
ChrII.g4770.CBG24571	0	0	2	508	499	438	53	359	484	cbr	OG005600
ChrII.g4771.CBG24571	9	4	7	514	500	434	80	339	444	cbr	OG015321
ChrII.g4774.CBG20606	0	0	0	191	220	61	12	30	52	cbr	OG010534
ChrII.g4777.CBG20608	0	0	0	219	209	215	44	153	270	cbr	OG003563
ChrII.g4779.CBG20611	0	0	0	6	2	2	0	0	0	cbr	OG000168
ChrII.g4787.CBG20621	0	0	0	376	284	244	50	165	236	cbr	OG004165
ChrII.g4792.CBG20626	0	0	0	579	574	313	57	226	389	cbr	OG006499
ChrII.g4805.CBG20640	0	0	0	1	3	0	0	0	0	cbr	OG008919
ChrII.g4806.CBG20640	0	0	0	132	108	0	0	0	8	cbr	OG011591
ChrII.g4807.CBG20642	0	0	0	0	2	4	0	0	2	cbr	OG015453
ChrII.g4814.CBG20654	0	0	0	10	8	5	2	4	2	cbr	OG015289
ChrII.g4815.CBG20654	0	2	2	647	552	450	93	324	400	cbr	OG003562
ChrII.g4816.CBG20656	0	0	0	498	464	305	48	227	369	cbr	OG010208
ChrII.g4817.CBG20656	0	0	0	2	2	0	0	2	0	cbr	OG002059
ChrII.g4818.CBG25663	0	0	0	71	55	14	2	14	30	cbr	OG002838
ChrII.g4819.CBG20661	0	0	0	8	4	5	0	0	2	cbr	OG006835
ChrII.g4820.CBG20661	0	0	0	227	160	148	16	124	138	cbr	OG001113
ChrII.g4822.CBG20662	0	0	0	452	391	419	69	301	503	cbr	OG016180
ChrII.g4823.CBG20663	1	3	3	2946	2767	1733	237	1171	1950	cbr	OG004807
ChrII.g4825.CBG20665	0	0	0	738	641	534	72	325	573	cbr	OG012241
ChrII.g4827.CBG20667	0	0	0	232	183	59	6	29	26	cbr	OG010079
ChrII.g4828.CBG20669	0	0	0	183	182	14	4	14	8	cbr	OG002736
ChrII.g4829.CBG20670	0	0	0	86	105	20	10	7	29	cbr	OG010626
ChrII.g4834.CBG20676	0	0	0	574	523	469	72	360	518	cbr	OG005233
ChrII.g4841.CBG20685	0	0	0	450	425	394	68	279	503	cbr	OG005660
ChrII.g4858.CBG20741	0	0	0	0	0	0	0	0	0	cbr	OG007660
ChrII.g4860.CBG20744	0	0	0	427	389	171	19	80	131	cbr	OG003952
ChrII.g4861.CBG20744	0	0	0	0	0	0	0	1	0	cbr	NA
ChrII.g4869.CBG20755	0	0	0	0	0	0	0	0	0	cbr	NA
ChrII.g4870.CBG20755	0	0	0	0	0	6	0	0	2	cbr	OG014277
ChrII.g4875.CBG20761	0	0	0	234	176	163	16	112	132	cbr	OG012662
ChrII.g4890.CBG20779	0	0	0	631	650	450	91	330	380	cbr	OG005062
ChrII.g4895.CBG20784	0	1	0	258	234	251	46	152	251	cbr	OG014078
ChrII.g4897.CBG31011	0	0	2	552	530	412	58	365	485	cbr	OG009151
ChrII.g4898.CBG20788	0	0	0	661	639	605	81	478	707	cbr	OG010745
ChrII.g4905.CBG20801	0	0	0	245	211	259	28	147	186	cbr	OG013518
ChrII.g4907.CBG20803	0	0	0	10	20	8	0	6	12	cbr	OG015714
ChrII.g4908.CBG20803	0	0	0	160	159	84	11	63	62	cbr	OG009548
ChrII.g4909.CBG20803	0	0	0	6	3	0	0	0	0	cbr	OG010538
ChrII.g4930.CBG20830	0	0	0	0	4	0	0	0	2	cbr	OG007677
ChrII.g4931.CBG20831	0	0	0	4	6	0	0	0	0	cbr	OG001665
ChrII.g4932.CBG20832	0	0	0	191	237	99	22	86	112	cbr	OG004306
ChrII.g4935.CBG25677	0	0	0	0	2	0	1	1	0	cbr	OG003582
ChrII.g4937.CBG20837	0	0	2	681	619	533	93	402	538	cbr	OG002689
ChrII.g4938.CBG20837	0	0	0	0	0	0	0	0	0	cbr	NA
ChrII.g4939.CBG20839	0	0	0	1	0	0	0	0	0	cbr	OG009216
ChrII.g4943.CBG20844	0	0	0	0	0	2	0	0	0	cbr	OG016051
ChrII.g4948.CBG20997	0	0	0	205	157	160	30	112	158	cbr	OG015963
ChrII.g4949.CBG20998	0	0	0	244	217	213	36	167	287	cbr	OG009638
ChrII.g4950.CBG20998	0	0	0	96	97	0	0	0	7	cbr	OG001692
ChrII.g4951.CBG20998	0	0	0	137	160	177	35	161	150	cbr	OG007802
ChrII.g4966.CBG21018	0	0	1	764	676	412	68	333	450	cbr	OG013387
ChrII.g4967.CBG21019	0	0	0	404	363	204	26	150	230	cbr	OG013680
ChrII.g4970.CBG21024	0	0	0	236	203	146	13	96	148	cbr	NA
ChrII.g4971.CBG21025	0	0	0	207	183	138	30	141	150	cbr	NA
ChrII.g4972.CBG21026	1	0	0	435	382	358	41	318	420	cbr	OG008993
ChrII.g4975.CBG21028	0	0	0	14	16	24	4	9	27	cbr	OG003993
ChrII.g4976.CBG21028	0	1	0	1802	1557	1548	249	1242	1564	cbr	OG013088
ChrII.g4979.CBG20854	0	0	0	313	347	279	39	202	261	cbr	OG010915
ChrII.g4983.CBG20860	0	0	0	701	612	588	78	453	539	cbr	OG016201
ChrII.g4985.CBG20864	0	0	0	62	50	53	3	26	37	cbr	NA
ChrII.g4987.CBG20868	0	0	0	2	4	0	0	0	0	cbr	OG012861
ChrII.g4988.CBG20869	0	0	0	294	292	132	35	106	134	cbr	OG000103
ChrII.g4991.CBG20872	0	0	0	177	161	142	20	77	175	cbr	OG002145
ChrII.g5002.CBG20885	2	0	0	45	47	18	2	4	6	cbr	OG008785
ChrII.g5015.CBG20905	0	0	0	0	4	0	0	0	2	cbr	OG010179
ChrII.g5016.CBG20906	1	0	0	214	181	274	41	152	228	cbr	OG007575
ChrII.g5017.CBG20907	0	0	0	64	63	32	12	30	50	cbr	NA
ChrII.g5019.CBG20909	0	0	0	268	216	207	11	123	158	cbr	OG004201
ChrII.g5020.CBG20910	0	0	0	386	376	311	41	292	304	cbr	OG005729
ChrII.g5022.CBG20915	0	0	0	28	32	0	1	0	0	cbr	OG006912
ChrII.g5025.CBG30118	0	0	0	85	89	0	0	2	10	cbr	OG015658
ChrII.g5026.CBG30119	0	0	0	137	110	95	12	98	137	cbr	OG011734
ChrII.g5030.CBG20922	2	3	4	778	554	524	122	350	598	cbr	OG012895
ChrII.g5031.CBG20922	0	0	0	249	181	163	13	130	216	cbr	OG001146
ChrII.g5034.CBG25683	0	0	0	326	319	0	1	0	14	cbr	OG002404
ChrII.g5035.CBG25683	0	0	0	691	680	553	74	417	529	cbr	OG008305
ChrII.g5037.CBG20929	0	0	0	191	160	141	14	158	156	cbr	OG014004
ChrII.g5038.CBG20930	0	0	4	211	176	152	23	90	152	cbr	OG004470
ChrII.g5039.CBG20931	0	0	0	8	7	0	0	0	1	cbr	NA
ChrII.g5040.CBG20933	0	0	0	173	195	53	7	20	29	cbr	OG008868
ChrII.g5041.CBG20933	0	0	2	129	110	40	7	20	24	cbr	OG014516
ChrII.g5043.CBG20937	0	0	0	4	6	3	0	0	2	cbr	NA
ChrII.g5044.CBG20937	0	0	0	35	40	16	0	4	13	cbr	OG013779
ChrII.g5045.CBG20938	1	0	0	43	42	24	5	17	10	cbr	OG008102
ChrII.g5046.CBG20938	0	0	0	18	18	0	0	0	0	cbr	NA
ChrII.g5048.CBG20944	0	0	0	0	0	0	0	0	0	cbr	NA
ChrII.g5050.CBG24976	0	0	0	0	0	0	0	0	0	cbr	OG013565
ChrII.g5052.CBG20952	0	0	0	0	2	0	0	0	0	cbr	OG001216
ChrII.g5055.CBG20955	0	0	0	0	0	0	0	0	0	cbr	OG009384
ChrII.g5056.CBG20956	0	0	0	0	0	0	0	0	0	cbr	OG001011
ChrII.g5057.CBG20957	0	0	0	0	0	0	0	0	0	cbr	OG013337
ChrII.g5064.CBG20966	0	0	0	0	2	0	0	2	0	cbr	OG009275
ChrII.g5065.CBG20967	0	0	0	0	0	0	0	0	0	cbr	OG010966
ChrII.g5066.CBG20968	0	0	0	0	0	0	0	0	0	cbr	OG004971
ChrII.g5068.CBG20970	0	0	0	0	0	0	0	0	0	cbr	OG004357
ChrII.g5070.CBG25686	0	0	2	628	557	339	39	241	342	cbr	OG010288
ChrII.g5071.CBG25687	0	0	0	406	342	303	44	209	342	cbr	OG007962
ChrII.g5072.CBG20975	0	0	0	78	68	3	2	3	9	cbr	OG002977
ChrII.g5073.CBG20976	0	0	0	2	0	6	0	0	2	cbr	OG005439
ChrII.g5078.CBG20993	0	0	0	206	158	66	10	60	73	cbr	OG003124
ChrII.g5103.CBG19623	0	0	0	15	16	10	1	8	15	cbr	OG000637
ChrII.g5104.CBG19622	0	0	0	16	12	10	1	4	6	cbr	OG015359
ChrII.g5105.CBG19621	0	0	0	101	91	45	2	24	26	cbr	OG009753
ChrII.g5110.CBG19617	0	0	0	197	170	124	7	69	128	cbr	OG001304
ChrII.g5112.CBG19615	0	0	0	174	125	86	20	88	112	cbr	OG015935
ChrII.g5116.CBG26178	0	0	0	0	0	0	0	0	0	cbr	NA
ChrII.g5117.CBG26178	0	0	0	0	0	0	0	0	0	cbr	NA
ChrII.g5122.CBG19594	0	0	0	119	129	40	3	20	40	cbr	OG013171
ChrII.g5123.CBG19594	0	0	4	632	609	504	92	301	481	cbr	NA
ChrII.g5131.CBG19582	0	0	0	447	421	105	8	75	112	cbr	OG004432
ChrII.g5136.CBG19577	0	0	0	0	4	2	0	0	0	cbr	OG012085
ChrII.g5137.CBG19577	0	0	0	0	0	0	0	0	0	cbr	OG000979
ChrII.g5138.CBG19575	0	0	0	202	242	256	30	190	313	cbr	OG002076
ChrII.g5139.CBG19573	0	0	0	48	38	42	8	35	45	cbr	OG013086
ChrII.g5141.CBG19571	0	0	0	6	10	8	1	6	10	cbr	OG000370
ChrII.g5144.CBG19566	0	0	0	2	0	2	0	0	0	cbr	OG006160
ChrII.g5145.CBG19565	0	0	0	185	169	43	15	24	40	cbr	OG006748
ChrII.g5146.CBG19565	0	0	0	69	60	12	0	18	23	cbr	NA
ChrII.g5148.CBG30122	0	0	0	80	64	4	5	19	18	cbr	OG009376
ChrII.g5153.CBG30920	0	0	0	0	0	0	0	0	0	cbr	NA
ChrII.g5154.CBG19553	0	0	0	18	5	22	1	6	10	cbr	OG014390
ChrII.g5155.CBG19553	0	0	0	2	6	2	0	2	4	cbr	OG011049
ChrII.g5157.CBG19548	0	0	0	0	0	0	0	0	2	cbr	NA
ChrII.g5158.CBG19546	0	0	0	108	102	112	14	48	97	cbr	OG005438
ChrII.g5160.CBG19543	0	0	0	10	4	0	0	4	2	cbr	OG008555
ChrII.g5161.CBG26172	0	0	0	26	10	2	0	2	2	cbr	OG001944
ChrII.g5165.CBG19537	0	0	0	2	2	7	2	5	1	cbr	NA
ChrII.g5166.CBG19535	0	0	0	101	76	50	5	24	38	cbr	OG015573
ChrII.g5169.CBG19647	0	0	0	16	10	32	5	21	27	cbr	NA
ChrII.g5170.CBG19646	0	0	0	2	2	0	1	4	6	cbr	NA
ChrII.g5171.CBG19643	0	0	0	126	76	50	5	54	42	cbr	OG002017
ChrII.g5174.CBG19641	0	0	0	8	0	5	0	8	8	cbr	OG012751
ChrII.g5175.CBG19638	0	0	0	31	32	8	2	6	10	cbr	OG006390
ChrII.g5183.CBG31312	0	0	0	196	167	253	42	184	261	cbr	OG001696
ChrII.g5184.CBG19520	0	0	0	76	72	69	12	29	47	cbr	OG007395
ChrII.g5189.CBG19514	0	0	0	6	12	2	2	0	6	cbr	OG011557
ChrII.g5190.CBG19513	0	0	0	59	65	37	11	19	32	cbr	OG001131
ChrII.g5191.CBG19502	0	0	0	64	69	26	4	14	12	cbr	OG005960
ChrII.g5194.CBG19498	0	0	0	0	0	0	0	0	0	cbr	OG003074
ChrII.g5196.CBG26168	0	0	0	0	0	0	0	0	0	cbr	OG013312
ChrII.g5198.CBG19491	0	0	0	0	0	0	0	0	0	cbr	NA
ChrII.g5200.CBG26166	0	0	0	8	4	2	0	0	7	cbr	OG014135
ChrII.g5203.CBG19485	0	0	0	0	0	0	0	0	0	cbr	OG004099
ChrII.g5205.CBG31503	0	0	0	49	40	26	6	14	16	cbr	OG012248
ChrII.g5206.CBG31503	0	0	0	60	56	14	1	13	14	cbr	OG003623
ChrII.g5207.CBG13865	0	0	0	0	1	2	0	0	0	cbr	NA
ChrII.g5215.CBG04334	0	0	0	36	36	0	0	0	8	cbr	OG015344
ChrII.g5216.CBG04332	0	0	0	26	30	0	0	0	2	cbr	OG010924
ChrII.g5219.CBG04353	0	0	0	56	57	0	0	0	6	cbr	OG007388
ChrII.g5221.CBG24462	0	0	0	11	27	2	2	4	4	cbr	OG014342
ChrII.g5235.CBG17780	0	0	0	47	38	0	0	0	14	cbr	OG009186
ChrII.g5237.CBG17778	0	0	0	19	12	6	0	4	12	cbr	OG000677
ChrII.g5238.CBG17778	0	0	0	14	8	5	0	2	0	cbr	OG007656
ChrII.g5242.CBG25693	0	0	0	0	0	0	0	0	0	cbr	OG010169
ChrII.g5244.CBG17768	0	0	0	4	8	0	0	0	4	cbr	OG002296
ChrII.g5246.CBG17766	0	0	0	194	199	0	0	0	22	cbr	OG013412
ChrII.g5248.CBG17764	0	0	0	260	226	151	15	119	197	cbr	OG002950
ChrII.g5251.CBG17760	0	0	0	258	184	213	42	152	245	cbr	OG007615
ChrII.g5252.CBG17760	0	0	0	439	381	294	70	253	403	cbr	OG000394
ChrII.g5254.CBG17757	0	0	0	0	0	0	0	0	0	cbr	OG008228
ChrII.g5259.CBG17751	0	0	0	0	0	0	0	0	0	cbr	OG010609
ChrII.g5260.CBG21352	0	0	0	0	0	0	0	0	0	cbr	NA
ChrII.g5262.CBG21354	0	0	0	57	70	26	0	16	18	cbr	OG000740
ChrII.g5263.CBG21354	0	0	0	4	1	0	0	4	0	cbr	NA
ChrII.g5265.CBG21359	0	0	0	78	103	65	7	28	27	cbr	OG008152
ChrII.g5266.CBG21360	0	0	0	582	536	350	56	272	270	cbr	OG015765
ChrII.g5267.CBG21361	0	0	0	3	4	0	1	1	6	cbr	OG011960
ChrII.g5269.CBG21363	0	0	0	4	16	8	0	6	6	cbr	OG015926
ChrII.g5271.CBG26181	0	0	0	26	30	12	2	12	8	cbr	OG014560
ChrII.g5272.CBG26182	0	0	0	10	2	4	2	9	4	cbr	OG012087
ChrII.g5275.CBG30161	0	0	0	9	16	5	1	2	2	cbr	NA
ChrII.g5280.CBG30946	0	0	0	19	1	0	0	0	0	cbr	OG006274
ChrII.g5290.CBG21384	0	0	0	6	8	0	0	2	0	cbr	NA
ChrII.g5300.CBG21394	0	0	0	113	68	28	15	45	87	cbr	OG002717
ChrII.g5320.CBG26204	0	0	0	2	0	0	0	0	0	cbr	OG011046
ChrII.g5327.CBG21420	0	0	0	0	0	0	0	0	0	cbr	NA
ChrII.g5328.CBG21421	0	0	0	124	118	6	2	1	14	cbr	OG005535
ChrII.g5329.CBG31254	0	0	0	10	6	0	0	0	0	cbr	NA
ChrII.g5359.CBG07810	0	0	0	0	0	2	0	2	0	cbr	OG014471
ChrII.g5361.CBG25701	0	0	0	0	0	0	0	0	0	cbr	OG003531
ChrII.g5363.CBG07819	0	0	0	0	0	0	0	0	0	cbr	OG005718
ChrII.g5376.CBG07834	0	0	0	0	0	0	0	0	0	cbr	OG015687
ChrII.g5383.CBG07843	0	0	0	12	12	2	0	6	0	cbr	OG015124
ChrII.g5385.CBG07845	0	0	0	0	0	0	0	0	0	cbr	OG000361
ChrII.g5386.CBG07845	0	0	0	0	0	0	0	0	0	cbr	OG008807
ChrII.g5399.CBG07858	0	0	0	2	0	0	0	0	0	cbr	OG010176
ChrII.g5412.CBG07872	0	0	0	0	0	0	0	0	0	cbr	NA
ChrII.g5415.CBG07878	0	0	0	0	2	0	0	0	0	cbr	NA
ChrII.g5416.CBG07878	0	0	0	4	2	1	1	0	4	cbr	NA
ChrII.g5423.CBG07887	0	0	0	348	347	178	25	123	255	cbr	OG010474
ChrII.g5428.CBG07892	0	0	0	83	70	68	7	21	26	cbr	OG001847
ChrII.g5433.CBG07900	0	0	2	465	383	287	74	250	392	cbr	OG004637
ChrII.g5434.CBG25727	0	0	0	4	0	0	0	0	0	cbr	OG005594
ChrII.g5440.CBG07909	0	0	0	2632	2379	1791	232	1446	2034	cbr	OG003270
ChrII.g5441.CBG07911	0	0	0	0	2	0	0	0	0	cbr	OG008189
ChrII.g5443.CBG07915	0	0	0	150	99	54	4	51	66	cbr	OG001740
ChrII.g5444.CBG07917	0	0	0	97	109	66	13	35	61	cbr	OG006088
ChrII.g5445.CBG07920	0	0	0	231	190	106	15	89	92	cbr	OG014719
ChrII.g5447.CBG25729	0	0	0	0	0	0	0	0	0	cbr	OG005519
ChrII.g5452.CBG10338	0	0	0	45	26	13	4	12	8	cbr	OG012771
ChrII.g5453.CBG10338	0	0	0	4	2	2	1	0	0	cbr	OG001774
ChrII.g5454.CBG10331	0	0	0	0	0	0	0	0	0	cbr	OG009719
ChrII.g5457.CBG10328	0	0	0	90	75	0	0	0	4	cbr	NA
ChrII.g5469.CBG10316	0	0	0	2	0	0	0	0	0	cbr	OG010510
ChrII.g5470.CBG10315	0	0	0	0	0	0	0	0	0	cbr	OG012280
ChrII.g5471.CBG10314	0	0	0	2	0	0	0	0	0	cbr	NA
ChrII.g5473.CBG10312	0	0	0	17	34	111	12	34	91	cbr	OG004445
ChrII.g5474.CBG10311	0	0	0	52	23	16	2	10	19	cbr	OG005239
ChrII.g5475.CBG10310	0	0	0	25	18	506	93	242	414	cbr	OG004988
ChrII.g5478.CBG10308	0	0	0	2	0	0	0	0	0	cbr	NA
ChrII.g5482.CBG25730	0	0	0	0	0	0	0	0	0	cbr	NA
ChrII.g5494.CBG10284	0	0	0	22	11	4	0	4	9	cbr	OG004511
ChrII.g5495.CBG10284	0	0	0	2	0	0	0	0	2	cbr	OG001762
ChrII.g5496.CBG10282	0	0	0	41	30	14	0	10	24	cbr	OG012646
ChrII.g5500.CBG25734	0	0	0	29	39	23	9	11	16	cbr	OG010894
ChrII.g5505.CBG21888	0	0	0	0	2	0	0	2	0	cbr	OG012917
ChrII.g5512.CBG24230	0	0	0	1	13	2	1	0	2	cbr	OG001652
ChrII.g5517.CBG24074	0	0	0	14	17	1	0	0	4	cbr	OG003953
ChrII.g5524.CBG24315	1	0	0	369	362	198	22	239	334	cbr	OG014290
ChrII.g5528.CBG24318	0	0	0	0	0	0	0	0	0	cbr	NA
ChrII.g5529.CBG24318	0	0	0	0	0	0	0	0	0	cbr	NA
ChrII.g5530.CBG24958	0	0	0	6	2	0	0	0	0	cbr	OG004848
ChrII.g5531.CBG24957	0	0	0	0	0	0	0	0	0	cbr	NA
ChrII.g5532.CBG24324	0	0	0	2	0	0	0	2	0	cbr	NA
ChrII.g5544.CBG20457	0	0	0	14	14	8	0	0	8	cbr	OG003148
ChrII.g5545.CBG20456	0	0	0	205	174	63	9	57	38	cbr	OG003913
ChrII.g5546.CBG20451	0	0	0	18	14	4	6	20	10	cbr	OG005367
ChrII.g5550.CBG25763	0	0	0	6	6	2	2	1	6	cbr	OG009585
ChrII.g5551.CBG20443	0	0	0	446	389	267	39	193	342	cbr	OG001792
ChrII.g5552.CBG20441	0	0	0	265	252	153	19	93	125	cbr	OG010753
ChrII.g5553.CBG20440	0	0	0	376	357	289	30	205	281	cbr	OG000819
ChrII.g5554.CBG20436	0	0	0	138	127	92	9	54	59	cbr	OG001778
ChrII.g5555.CBG21440	0	0	0	54	45	9	1	17	8	cbr	OG008213
ChrII.g5558.CBG21443	0	0	0	289	274	115	15	77	137	cbr	OG007064
ChrII.g5560.CBG23658	0	0	0	4	7	24	1	14	6	cbr	NA
ChrII.g5566.CBG21459	0	0	0	579	526	353	43	251	400	cbr	OG006134
ChrII.g5567.CBG21463	0	0	0	327	316	113	18	109	139	cbr	OG011802
ChrII.g5569.CBG21465	0	0	0	79	66	6	1	18	10	cbr	OG001165
ChrII.g5577.CBG21474	0	0	0	8	7	20	1	15	13	cbr	NA
ChrII.g5587.CBG17052	120	110	70	905	813	527	61	380	517	cbr	OG013549
ChrII.g5588.CBG17050	0	0	0	4	8	4	0	0	0	cbr	OG015102
ChrII.g5589.CBG17049	0	0	0	0	3	4	1	0	0	cbr	OG003114
ChrII.g5590.CBG25767	0	0	0	62	76	24	2	23	17	cbr	OG007072
ChrII.g5591.CBG17045	0	0	0	44	29	10	0	11	18	cbr	NA
ChrII.g5593.CBG17043	0	0	0	0	0	0	0	0	0	cbr	OG003507
ChrII.g5596.CBG17039	0	0	0	30	19	11	3	3	16	cbr	OG006207
ChrII.g5599.CBG24416	0	0	0	22	35	10	2	5	19	cbr	OG010589
ChrII.g5600.CBG24417	0	0	0	20	14	14	0	2	2	cbr	OG007687
ChrII.g5603.CBG25769	1	0	2	30	11	19	0	13	14	cbr	NA
ChrII.g5607.CBG16042	0	0	0	104	107	47	3	19	26	cbr	OG015804
ChrII.g5608.CBG16041	0	0	0	80	79	33	15	28	53	cbr	OG009065
ChrII.g5609.CBG16040	0	0	1	577	487	274	41	201	228	cbr	OG010238
ChrII.g5613.CBG16031	0	0	0	10	10	12	4	5	14	cbr	NA
ChrII.g5618.CBG16021	0	0	0	0	9	2	0	1	0	cbr	OG010323
ChrII.g5619.CBG16017	0	0	0	64	52	7	0	3	10	cbr	OG009295
ChrII.g5620.CBG24293	0	0	0	22	20	6	0	8	4	cbr	OG002969
ChrII.g5621.CBG24291	0	0	0	25	20	8	0	10	4	cbr	NA
ChrII.g5622.CBG24290	0	0	0	31	25	27	4	17	40	cbr	OG013952
ChrII.g5623.CBG23828	0	0	1	118	129	70	14	30	92	cbr	OG010044
ChrII.g5628.CBG24218	0	0	0	30	19	27	4	18	24	cbr	OG010866
ChrII.g5630.CBG23565	0	0	0	240	246	127	21	87	92	cbr	OG014054
ChrII.g5631.CBG23567	0	0	2	564	473	249	33	150	323	cbr	OG000320
ChrII.g5633.CBG26635	0	0	0	0	0	0	0	0	2	cbr	OG008887
ChrII.g5634.CBG23571	0	0	0	46	39	12	0	2	18	cbr	OG015418
ChrII.g5635.CBG23572	0	0	0	2	0	0	0	0	2	cbr	NA
ChrII.g5636.CBG24791	0	0	0	0	2	0	0	0	0	cbr	OG008078
ChrII.g5639.CBG23676	0	0	0	4	0	0	0	0	0	cbr	OG010991
ChrII.g5640.CBG26653	0	0	0	141	162	183	35	104	148	cbr	OG001402
ChrII.g5641.CBG26652	0	0	0	0	0	0	0	2	0	cbr	OG004710
ChrII.g5642.CBG23672	0	0	0	160	146	160	19	182	186	cbr	OG007992
ChrII.g5650.CBG07225	0	0	0	0	0	0	0	0	0	cbr	OG007784
ChrII.g5654.CBG07220	0	0	0	19	19	4	1	4	2	cbr	OG003024
ChrII.g5655.CBG07219	0	0	0	318	270	125	14	76	107	cbr	OG006281
ChrII.g5660.CBG07201	0	0	0	7	22	0	0	0	18	cbr	OG002853
ChrII.g5663.CBG25774	0	0	0	41	21	28	9	18	31	cbr	OG011299
ChrII.g5664.CBG07196	0	0	0	380	333	221	25	204	240	cbr	OG004983
ChrII.g5667.CBG07192	0	0	0	0	0	0	0	0	4	cbr	OG007271
ChrII.g5668.CBG07191	0	0	0	22	18	8	0	2	8	cbr	OG005715
ChrII.g5674.CBG07185	0	0	0	526	495	325	47	263	279	cbr	OG014321
ChrII.g5675.CBG07184	0	0	0	53	48	0	1	0	6	cbr	OG015030
ChrII.g5678.CBG25777	0	0	0	30	16	19	3	15	22	cbr	NA
ChrII.g5684.CBG07173	0	0	0	23	18	17	3	3	24	cbr	OG016189
ChrII.g5685.CBG07171	0	0	0	0	0	0	0	0	2	cbr	OG012522
ChrII.g5690.CBG07165	0	0	0	99	78	0	0	2	6	cbr	OG014064
ChrII.g5692.CBG07163	0	2	0	6231	5923	492	64	103	293	cbr	OG007689
ChrII.g5693.CBG07162	0	0	0	1	3	0	0	0	2	cbr	OG009804
ChrII.g5694.CBG07162	0	0	0	0	2	0	0	0	2	cbr	NA
ChrII.g5696.CBG25779	0	0	0	15	6	4	0	0	14	cbr	OG001672
ChrII.g5711.CBG07143	0	0	0	139	99	54	6	20	60	cbr	OG013210
ChrII.g5714.CBG07140	0	0	0	241	232	69	24	94	94	cbr	OG014563
ChrII.g5717.CBG07137	0	0	0	32	20	4	2	14	6	cbr	OG007533
ChrII.g5721.CBG25785	0	0	0	0	0	0	0	0	0	cbr	OG015081
ChrII.g5723.CBG07133	0	0	0	0	2	77	9	21	14	cbr	OG002744
ChrII.g5725.CBG07129	0	0	0	42	47	0	0	0	3	cbr	OG008587
ChrII.g5738.CBG07108	2	2	1	644	562	444	63	330	429	cbr	OG000404
ChrII.g5740.CBG07106	0	0	0	66	66	20	14	16	15	cbr	OG000853
ChrII.g5741.CBG07103	0	0	0	2	10	3	0	22	72	cbr	OG003621
ChrII.g5743.CBG07097	5	2	0	12	6	6	0	2	1	cbr	OG006311
ChrII.g5744.CBG07097	0	0	0	435	401	178	21	143	133	cbr	OG002947
ChrII.g5746.CBG07211	0	0	0	48	26	12	6	2	29	cbr	OG004659
ChrII.g5751.CBG30093	0	0	0	656	590	567	74	419	535	cbr	OG005127
ChrII.g5752.CBG30093	0	0	0	0	2	0	0	0	0	cbr	OG006848
ChrII.g5757.CBG07087	0	0	0	78	81	50	3	46	52	cbr	OG001068
ChrII.g5758.CBG07084	0	0	0	90	71	25	3	16	15	cbr	OG005199
ChrII.g5759.CBG07084	0	0	0	12	12	7	0	0	5	cbr	OG010817
ChrII.g5760.CBG07084	0	0	0	289	277	95	18	79	80	cbr	OG002259
ChrII.g5762.CBG07082	0	0	0	4	4	0	2	0	0	cbr	OG009498
ChrII.g5765.CBG07079	0	0	0	10	4	2	0	2	0	cbr	OG012136
ChrII.g5769.CBG07074	0	0	0	1115	924	608	80	416	623	cbr	OG004724
ChrII.g5773.CBG07070	0	0	0	61	50	36	12	41	54	cbr	OG003941
ChrII.g5780.CBG07062	0	0	0	480	449	429	48	248	441	cbr	OG005806
ChrII.g5784.CBG07058	0	0	0	4	2	2	0	4	4	cbr	OG002940
ChrII.g5785.CBG24273	0	0	0	8	16	4	3	5	12	cbr	OG001340
ChrII.g5788.CBG07054	0	0	0	14	17	2	0	0	8	cbr	OG005832
ChrII.g5790.CBG07051	0	0	0	196	146	50	8	37	40	cbr	OG001570
ChrII.g5796.CBG07045	0	0	0	35	20	8	1	4	13	cbr	OG015632
ChrII.g5797.CBG07044	0	0	0	45	35	12	1	10	9	cbr	OG013937
ChrII.g5811.CBG07030	0	0	1	871	800	513	62	417	508	cbr	OG014318
ChrII.g5815.CBG07026	0	0	0	2	2	0	0	2	2	cbr	OG009459
ChrII.g5817.CBG07024	4	12	11	213	209	273	45	167	247	cbr	OG001193
ChrII.g5837.CBG07002	0	0	0	338	241	245	26	185	230	cbr	OG003483
ChrII.g5859.CBG06979	0	0	0	3	0	0	0	0	0	cbr	OG014252
ChrII.g5863.CBG06976	0	0	0	385	382	345	49	261	342	cbr	OG010715
ChrII.g5869.CBG06971	0	0	0	96	69	29	6	32	24	cbr	OG009913
ChrII.g5876.CBG06962	0	0	0	12	13	6	3	4	8	cbr	OG007414
ChrII.g5877.CBG06961	0	0	0	53	42	20	1	12	20	cbr	OG013776
ChrII.g5881.CBG06954	0	0	0	6	4	2	0	0	0	cbr	OG000566
ChrIII.g5888.CBG24187	6	4	4	1035	975	735	77	439	622	cbr	OG007970
ChrIII.g5895.CBG24193	0	0	0	67	80	75	11	52	91	cbr	OG003573
ChrIII.g5903.CBG15291	0	0	0	424	345	279	45	249	241	cbr	OG009386
ChrIII.g5904.CBG15288	0	0	0	48	36	18	2	5	12	cbr	OG007255
ChrIII.g5911.CBG15281	0	0	0	12	6	2	0	5	2	cbr	OG016002
ChrIII.g5912.CBG15279	0	0	0	306	265	169	23	128	173	cbr	OG014530
ChrIII.g5913.CBG15277	0	0	0	91	87	62	6	45	49	cbr	OG010242
ChrIII.g5918.CBG15263	0	0	0	17	30	6	2	4	8	cbr	OG014286
ChrIII.g5926.CBG15255	0	0	0	79	89	52	14	48	52	cbr	OG006908
ChrIII.g5927.CBG15255	0	0	0	24	22	16	1	7	12	cbr	OG013138
ChrIII.g5934.CBG15248	0	0	0	0	0	0	0	2	10	cbr	OG007001
ChrIII.g5944.CBG15235	0	0	0	56	85	33	3	16	31	cbr	OG007837
ChrIII.g5945.CBG15235	0	0	0	4	2	6	0	4	7	cbr	OG009423
ChrIII.g5946.CBG15235	0	0	0	167	127	60	6	35	48	cbr	OG000066
ChrIII.g5947.CBG15235	31	30	10	481	421	165	19	92	116	cbr	NA
ChrIII.g5950.CBG15231	0	0	0	31	11	12	0	16	17	cbr	OG005448
ChrIII.g5951.CBG15230	0	0	0	326	272	108	17	132	201	cbr	OG007164
ChrIII.g5952.CBG15229	0	0	0	23	29	2	1	8	14	cbr	OG010049
ChrIII.g5953.CBG15225	0	0	0	312	281	0	1	2	24	cbr	OG006201
ChrIII.g5954.CBG15225	0	0	0	163	148	36	0	2	186	cbr	OG004140
ChrIII.g5955.CBG15225	0	0	0	411	323	2	2	2	21	cbr	OG004645
ChrIII.g5959.CBG15220	0	0	2	402	335	332	47	237	370	cbr	OG007327
ChrIII.g5960.CBG15218	0	0	2	344	291	327	50	240	238	cbr	OG001636
ChrIII.g5965.CBG15213	0	0	4	3757	3460	1920	240	1438	1877	cbr	OG015336
ChrIII.g5967.CBG15211	0	0	0	162	138	135	22	127	148	cbr	OG002475
ChrIII.g5968.CBG15209	0	0	0	8	8	6	3	2	2	cbr	OG010922
ChrIII.g5974.CBG15203	0	1	0	305	231	226	30	166	264	cbr	OG000195
ChrIII.g5975.CBG15202	0	0	2	774	667	606	73	462	679	cbr	OG008389
ChrIII.g5976.CBG15200	0	0	0	201	181	219	38	201	229	cbr	OG009897
ChrIII.g5977.CBG15200	0	0	0	0	6	6	0	3	5	cbr	OG003448
ChrIII.g5981.CBG15196	0	0	0	22	23	11	5	6	6	cbr	OG001862
ChrIII.g5985.CBG30174	0	0	0	0	0	0	0	0	4	cbr	NA
ChrIII.g5986.CBG30174	0	0	0	36	28	38	7	10	40	cbr	OG001865
ChrIII.g5990.CBG15191	0	0	0	86	117	33	6	23	22	cbr	OG000402
ChrIII.g5991.CBG15190	0	0	0	115	125	132	16	93	116	cbr	OG006469
ChrIII.g5992.CBG15186	0	0	0	497	390	329	38	279	332	cbr	OG009959
ChrIII.g5993.CBG15187	0	0	0	322	306	126	19	161	176	cbr	OG006930
ChrIII.g5996.CBG15182	0	0	0	2	0	0	0	0	2	cbr	OG000629
ChrIII.g6004.CBG15172	0	0	0	278	269	222	23	142	181	cbr	OG003553
ChrIII.g6006.CBG15170	0	0	0	389	372	222	39	198	276	cbr	OG001932
ChrIII.g6007.CBG15169	0	0	0	57	59	68	11	50	87	cbr	OG011279
ChrIII.g6008.CBG15169	0	0	0	8	6	0	2	2	4	cbr	OG008437
ChrIII.g6009.CBG15166	0	0	0	31	8	6	2	6	24	cbr	OG000127
ChrIII.g6014.CBG15160	0	0	0	28	31	4	3	0	4	cbr	OG002666
ChrIII.g6022.CBG15151	0	0	0	9	8	2	0	0	0	cbr	OG001074
ChrIII.g6024.CBG15149	0	0	0	11	12	0	0	0	2	cbr	OG006829
ChrIII.g6029.CBG15144	0	0	0	88	66	51	9	33	50	cbr	OG011188
ChrIII.g6031.CBG15142	0	0	0	99	73	54	11	42	80	cbr	OG012696
ChrIII.g6032.CBG15139	0	0	0	244	197	137	14	102	179	cbr	OG003637
ChrIII.g6034.CBG15137	0	0	0	40	27	19	4	6	12	cbr	OG003988
ChrIII.g6035.CBG15136	0	0	0	166	203	157	15	115	214	cbr	OG006037
ChrIII.g6037.CBG15134	0	0	2	79	95	30	9	22	42	cbr	OG011665
ChrIII.g6038.CBG15133	0	0	0	8	27	0	2	6	8	cbr	OG012803
ChrIII.g6039.CBG15132	0	0	0	0	0	0	1	0	6	cbr	OG002515
ChrIII.g6047.CBG15123	0	0	0	0	0	2	0	0	0	cbr	OG013443
ChrIII.g6048.CBG15122	0	0	0	14	13	8	0	3	6	cbr	OG001734
ChrIII.g6049.CBG15118	0	0	0	4	4	0	0	0	2	cbr	OG004205
ChrIII.g6054.CBG15112	0	0	0	29	57	18	1	10	11	cbr	OG004488
ChrIII.g6057.CBG15109	1	0	0	370	343	156	34	108	163	cbr	OG005389
ChrIII.g6058.CBG15108	0	0	2	327	332	157	16	67	112	cbr	OG003462
ChrIII.g6059.CBG15269	0	0	0	71	78	84	17	62	72	cbr	OG008600
ChrIII.g6060.CBG15647	4	1	0	1999	1948	1173	147	807	1207	cbr	OG008475
ChrIII.g6061.CBG15648	0	0	0	62	74	17	0	0	16	cbr	OG005221
ChrIII.g6062.CBG15650	0	0	0	666	653	556	68	365	546	cbr	OG014731
ChrIII.g6063.CBG15654	0	0	0	386	372	0	0	2	22	cbr	OG009900
ChrIII.g6066.CBG15658	0	0	0	22	10	10	0	0	9	cbr	OG012048
ChrIII.g6071.CBG15664	0	0	0	23	22	8	0	2	16	cbr	OG005604
ChrIII.g6072.CBG15664	0	0	0	0	6	0	0	0	0	cbr	OG002976
ChrIII.g6073.CBG15664	0	2	1	1649	1682	1119	140	752	1154	cbr	OG015676
ChrIII.g6074.CBG15668	0	0	0	469	425	331	41	246	315	cbr	OG013449
ChrIII.g6079.CBG30300	0	0	0	49	25	20	1	4	10	cbr	OG003200
ChrIII.g6080.CBG25805	0	0	0	0	2	0	0	2	0	cbr	OG005084
ChrIII.g6081.CBG15679	0	0	0	200	188	55	12	38	69	cbr	OG002061
ChrIII.g6084.CBG15683	0	0	0	539	501	417	54	227	384	cbr	OG003027
ChrIII.g6085.CBG15684	0	0	0	200	165	155	27	98	222	cbr	OG002439
ChrIII.g6089.CBG15689	0	0	0	0	2	0	0	0	0	cbr	OG013727
ChrIII.g6095.CBG30183	0	0	0	2	0	4	0	0	4	cbr	OG013334
ChrIII.g6096.CBG15697	0	0	0	8	7	0	0	0	2	cbr	OG008906
ChrIII.g6097.CBG15698	0	0	0	90	114	37	8	35	55	cbr	OG010230
ChrIII.g6098.CBG15698	0	0	0	422	436	216	29	169	243	cbr	OG000383
ChrIII.g6100.CBG15701	0	0	0	82	69	18	0	3	16	cbr	OG012057
ChrIII.g6101.CBG15703	0	0	0	65	51	11	0	24	14	cbr	OG002371
ChrIII.g6102.CBG15706	3	7	0	896	801	559	72	393	439	cbr	OG005302
[truncated: 42,499 more rows]

## Sheet: Table S2
Table S2. 1-to-1 Orthologs annotation of C.briggsae
Cbr_gene_split	molecular_name	WB_cbri	WB_celegans	chromosome	autosome	Bias	Gene expression	Orthogroup	Cni_gene_split
ChrI.g100.CBG19469	CBG19469	WBGene00038678	WBGene00008781	I	A	LowFem	Gender Neutral	OG013253	CniI.g230
ChrI.g1005.CBG03756	CBG03756	WBGene00026549	WBGene00006681	I	A	LowMale		OG007476	CniI.g1142
ChrI.g1012.CBG24498	CBG24498	WBGene00042594	WBGene00009264	I	A	NoBias	Gender Neutral	OG008873	CniI.g1151
ChrI.g102.CBG19471	CBG19471	WBGene00038680	WBGene00009174	I	A	LowFem	Gender Neutral	OG012084	CniI.g228
ChrI.g1020.CBG24490	CBG24490	WBGene00042586		I	A	LowFem
ChrI.g1021.CBG24487	CBG24487	WBGene00042584	WBGene00000096	I	A	LowMale	Spermatogenic
ChrI.g1022.CBG24487	CBG24487	WBGene00042584	WBGene00000096	I	A	LowMale	Spermatogenic	OG003357	CniI.g1160
ChrI.g1023.CBG24487	CBG24487	WBGene00042584	WBGene00000096	I	A	LowMale	Spermatogenic
ChrI.g1024.CBG24487	CBG24487	WBGene00042584	WBGene00000096	I	A	LowMale	Spermatogenic	OG005820	CniI.g1162
ChrI.g104.CBG19474	CBG19474	WBGene00038683	WBGene00002026	I	A	NoBias	Gender Neutral
ChrI.g1042.CBG08216	CBG08216	WBGene00030055	WBGene00010562	I	A	LowFem	Gender Neutral	OG015505	CniI.g1180
ChrI.g1047.CBG08223	CBG08223	WBGene00030060	WBGene00010566	I	A	NoBias		OG014227	CniI.g1185
ChrI.g1047.CBG08224	CBG08224	WBGene00030061	WBGene00000156	I	A	LowFem	Oogenic
ChrI.g1048.CBG08224	CBG08224	WBGene00030061	WBGene00000156	I	A	LowFem	Oogenic	OG008454	CniI.g1186
ChrI.g1049.CBG08226	CBG08226	WBGene00030063	WBGene00010366	I	A	HighMale	Spermatogenic	OG012259	CniI.g1187
ChrI.g1050.CBG08226	CBG08226	WBGene00030063	WBGene00010366	I	A	HighMale	Spermatogenic	OG007906	CniI.g1188
ChrI.g1051.CBG08227	CBG08227	WBGene00030064	WBGene00011260	I	A	HighMale	Spermatogenic	OG008434	CniI.g1189
ChrI.g1052.CBG08227	CBG08227	WBGene00030064	WBGene00011260	I	A	HighMale	Spermatogenic	OG014126	CniI.g1196
ChrI.g1052.CBG08228	CBG08228	WBGene00030065	WBGene00007966	I	A	LowFem	Oogenic
ChrI.g1054.CBG25319	CBG25319	WBGene00086733		I	A	LowMale		OG012526	CniI.g1192
ChrI.g1055.CBG08234	CBG08234	WBGene00030067	WBGene00010367	I	A	LowFem	Gender Neutral
ChrI.g1056.CBG30956	CBG30956	WBGene00271593	WBGene00010367	I	A		Gender Neutral	OG004142	CniI.g1193
ChrI.g1058.CBG08236	CBG08236	WBGene00030069	WBGene00008314	I	A			OG014679	CniI.g1195
ChrI.g106.CBG19476	CBG19476	WBGene00038685	WBGene00004268	I	A	LowFem	Oogenic	OG015742	CniI.g223
ChrI.g1060.CBG08238	CBG08238	WBGene00030071	WBGene00004318	I	A	LowFem	Gender Neutral	OG000418	CniI.g1197
ChrI.g1061.CBG08238	CBG08238	WBGene00030071	WBGene00004318	I	A	LowFem	Gender Neutral	OG014174	CniI.g1198
ChrI.g1062.CBG08238	CBG08238	WBGene00030071	WBGene00004318	I	A	LowFem	Gender Neutral	OG015605	CniI.g1199
ChrI.g107.CBG19477	CBG19477	WBGene00038686	WBGene00006732	I	A	NoBias	Gender Neutral	OG010835	CniI.g224
ChrI.g1071.CBG08249	CBG08249	WBGene00030078	WBGene00008990	I	A	NoBias	Gender Neutral	OG015427	CniI.g1207
ChrI.g1072.CBG08250	CBG08250	WBGene00030079	WBGene00002348	I	A	LowFem	Gender Neutral	OG001034	CniI.g1208
ChrI.g1073.CBG08251	CBG08251	WBGene00030080	WBGene00011912	I	A	LowFem	Gender Neutral	OG004668	CniI.g1209
ChrI.g1073.CBG08252	CBG08252	WBGene00030081	WBGene00011913	I	A	LowFem	Gender Neutral
ChrI.g1074.CBG08252	CBG08252	WBGene00030081	WBGene00011913	I	A	LowFem	Gender Neutral	OG005384	CniI.g1210
ChrI.g1077.CBG08254	CBG08254	WBGene00030083	WBGene00011917	I	A	NoBias	Gender Neutral	OG006828	CniI.g1213
ChrI.g1081.CBG25325	CBG25325	WBGene00086739		I	A	NoBias		OG006564	CniI.g1217
ChrI.g1083.CBG08262	CBG08262	WBGene00030088	WBGene00010111	I	A		Gender Neutral	OG004733	CniI.g1219
ChrI.g1087.CBG31462	CBG31462	WBGene00303428		I	A
ChrI.g1089.CBG08269	CBG08269	WBGene00030094	WBGene00007699	I	A	HighMale	Spermatogenic	OG000920	CniI.g1222
ChrI.g109.CBG19480	CBG19480	WBGene00038689	WBGene00009691	I	A	NoBias	Gender Neutral
ChrI.g1090.CBG08270	CBG08270	WBGene00030095	WBGene00008400	I	A	NoBias	Gender Neutral	OG015034	CniI.g1223
ChrI.g1092.CBG08273	CBG08273	WBGene00030097	WBGene00008399	I	A	LowFem		OG000829	CniI.g1225
ChrI.g1096.CBG08279	CBG08279	WBGene00030101	WBGene00011232	I	A	LowFem	Oogenic	OG016142	CniI.g1229
ChrI.g1097.CBG23724	CBG23724	WBGene00041999	WBGene00009271	I	A	HighMale	Spermatogenic	OG007561	CniI.g1230
ChrI.g110.CBG24871	CBG24871	WBGene00042884	WBGene00007533	I	A		Spermatogenic	OG014168	CniI.g221
ChrI.g1104.CBG23733	CBG23733	WBGene00042006	WBGene00006386	I	A	NoBias	Gender Neutral	OG015704	CniI.g1237
ChrI.g1113.CBG23743	CBG23743	WBGene00042013	WBGene00004955	I	A	NoBias	Gender Neutral	OG002338	CniI.g1246
ChrI.g1114.CBG23744	CBG23744	WBGene00042014	WBGene00001833	I	A	LowFem	Gender Neutral	OG006275	CniI.g1247
ChrI.g1116.CBG23747	CBG23747	WBGene00042017	WBGene00006797	I	A	LowMale	Spermatogenic	OG001177	CniI.g1249
ChrI.g1125.CBG10826	CBG10826	WBGene00032095	WBGene00022459	I	A	LowFem	Gender Neutral	OG009882	CniI.g1257
ChrI.g1125.CBG10827	CBG10827	WBGene00032096	WBGene00003132	I	A	LowFem	Gender Neutral
ChrI.g1126.CBG10826	CBG10826	WBGene00032095	WBGene00022459	I	A	LowFem	Gender Neutral	OG015633	CniI.g1256
ChrI.g113.CBG16933	CBG16933	WBGene00036728	WBGene00009498	I	A	NoBias	Gender Neutral	OG000812	CniI.g214
ChrI.g113.CBG25153	CBG25153	WBGene00077507	WBGene00000147	I	A	LowFem	Oogenic
ChrI.g1139.CBG10812	CBG10812	WBGene00032083	WBGene00000502	I	A	NoBias	Gender Neutral	OG003831	CniI.g1268
ChrI.g114.CBG16935	CBG16935	WBGene00036729	WBGene00009499	I	A	LowFem	Oogenic	OG008842	CniI.g216
ChrI.g1140.CBG10812	CBG10812	WBGene00032083	WBGene00000502	I	A	NoBias	Gender Neutral	OG015014	CniI.g1269
ChrI.g1145.CBG10807	CBG10807	WBGene00032078	WBGene00016734	I	A	LowMale		OG011631	CniI.g1274
ChrI.g1146.CBG10805	CBG10805	WBGene00032077	WBGene00016735	I	A		Spermatogenic	OG005503	CniI.g1275
ChrI.g1147.CBG10805	CBG10805	WBGene00032077	WBGene00016735	I	A		Spermatogenic	OG007251	CniI.g1276
ChrI.g1149.CBG10801	CBG10801	WBGene00032075	WBGene00002213	I	A	LowMale	Oogenic	OG014533	CniI.g1280
ChrI.g115.CBG29801	CBG29801	WBGene00270828	WBGene00194653	I	A		Spermatogenic	OG001057	CniI.g218
ChrI.g1150.CBG10800	CBG10800	WBGene00032074	WBGene00020307	I	A	HighMale		OG015880	CniI.g1282
ChrI.g1153.CBG10797	CBG10797	WBGene00032071	WBGene00016729	I	A			OG004651	CniI.g1286
ChrI.g1156.CBG10792	CBG10792	WBGene00032067	WBGene00011594	I	A	HighMale		OG006887	CniI.g1292
ChrI.g1159.CBG10788	CBG10788	WBGene00032063	WBGene00008852	I	A	NoBias	Gender Neutral	OG006969	CniI.g1296
ChrI.g116.CBG16936	CBG16936	WBGene00036730	WBGene00009500	I	A	LowMale		OG000100	CniI.g220
ChrI.g1163.CBG10779	CBG10779	WBGene00032058	WBGene00021016	I	A	HighMale	Spermatogenic	OG008184	CniI.g1301
ChrI.g1163.CBG10780	CBG10780	WBGene00032059	WBGene00012167	I	A	LowFem	Oogenic
ChrI.g1164.CBG10779	CBG10779	WBGene00032058	WBGene00021016	I	A	HighMale	Spermatogenic	OG007100	CniI.g1302
ChrI.g117.CBG16939	CBG16939	WBGene00036732	WBGene00044008	I	A	LowFem	Gender Neutral	OG015848	CniI.g211
ChrI.g1171.CBG10774	CBG10774	WBGene00032053	WBGene00001117	I	A			OG007750	CniI.g1308
ChrI.g1175.CBG10770	CBG10770	WBGene00032049	WBGene00018791	I	A	LowMale		OG012691	CniI.g1313
ChrI.g1185.CBG20506	CBG20506	WBGene00039478	WBGene00010370	I	A	NoBias	Spermatogenic	OG000620	CniI.g1323
ChrI.g1185.CBG24859	CBG24859	WBGene00042874	WBGene00010370	I	A		Spermatogenic
ChrI.g1185.CBG25333	CBG25333	WBGene00086747		I	A
ChrI.g1186.CBG20505	CBG20505	WBGene00039477		I	A	LowMale
ChrI.g1187.CBG20503	CBG20503	WBGene00039475	WBGene00017795	I	A	LowMale	Spermatogenic	OG006787	CniI.g1325
ChrI.g1188.CBG20503	CBG20503	WBGene00039475	WBGene00017795	I	A	LowMale	Spermatogenic
ChrI.g1189.CBG20503	CBG20503	WBGene00039475	WBGene00017795	I	A	LowMale	Spermatogenic
ChrI.g1190.CBG20500	CBG20500	WBGene00039472	WBGene00017885	I	A	LowFem	Oogenic	OG009561	CniI.g1327
ChrI.g1194.CBG20494	CBG20494	WBGene00039467	WBGene00017676	I	A	LowMale	Oogenic	OG006233	CniI.g1332
ChrI.g1200.CBG20488	CBG20488	WBGene00039462	WBGene00017889	I	A	NoBias	Gender Neutral
ChrI.g1201.CBG20488	CBG20488	WBGene00039462	WBGene00017889	I	A	NoBias	Gender Neutral	OG010728	CniI.g1340
ChrI.g1204.CBG29926	CBG29926	WBGene00270354		I	A			OG001229	CniI.g1342
ChrI.g1208.CBG20481	CBG20481	WBGene00039455	WBGene00002198	I	A	HighMale	Spermatogenic	OG000396	CniI.g1345
ChrI.g121.CBG16945	CBG16945	WBGene00036738	WBGene00001167	I	A	LowFem	Gender Neutral	OG005098	CniI.g208
ChrI.g1216.CBG20472	CBG20472	WBGene00039447		I	A
ChrI.g1219.CBG20468	CBG20468	WBGene00039444	WBGene00001641	I	A	LowMale		OG007457	CniI.g1356
ChrI.g122.CBG16947	CBG16947	WBGene00036739	WBGene00009126	I	A	NoBias	Gender Neutral	OG015436	CniI.g207
ChrI.g1227.CBG20508	CBG20508	WBGene00039479	WBGene00010427	I	A	NoBias	Gender Neutral	OG012436	CniI.g1365
ChrI.g1230.CBG21941	CBG21941	WBGene00040606	WBGene00001949	I	A	LowFem	Oogenic	OG008350	CniI.g1368
ChrI.g1236.CBG21932	CBG21932	WBGene00040600	WBGene00007254	I	A	NoBias		OG008724	CniI.g1378
ChrI.g1240.CBG21928	CBG21928	WBGene00040597	WBGene00007256	I	A	LowFem	Oogenic	OG009569	CniI.g1381
ChrI.g1250.CBG21917	CBG21917	WBGene00040586	WBGene00011064	I	A	LowFem	Gender Neutral	OG000342	CniI.g1392
ChrI.g1251.CBG21917	CBG21917	WBGene00040586	WBGene00011064	I	A	LowFem	Gender Neutral	OG011831	CniI.g1393
ChrI.g1255.CBG21912	CBG21912	WBGene00040582	WBGene00011066	I	A	LowFem	Gender Neutral	OG014698	CniI.g1396
ChrI.g1256.CBG21911	CBG21911	WBGene00040581	WBGene00002348	I	A	NoBias	Gender Neutral
ChrI.g126.CBG16954	CBG16954	WBGene00036743	WBGene00006407	I	A		Spermatogenic
ChrI.g127.CBG16954	CBG16954	WBGene00036743	WBGene00006407	I	A		Spermatogenic	OG011634	CniI.g205
ChrI.g1273.CBG12101	CBG12101	WBGene00033105	WBGene00001136	I	A	LowMale	Gender Neutral	OG000514	CniI.g1414
ChrI.g1276.CBG12105	CBG12105	WBGene00033109	WBGene00001680	I	A		Gender Neutral
ChrI.g1279.CBG11915	CBG11915	WBGene00032945	WBGene00009917	I	A	LowMale	Gender Neutral	OG011363	CniI.g1422
ChrI.g1279.CBG11916	CBG11916	WBGene00032946	WBGene00009918	I	A	NoBias	Gender Neutral
ChrI.g128.CBG16954	CBG16954	WBGene00036743	WBGene00006407	I	A		Spermatogenic	OG005086	CniI.g204
ChrI.g1280.CBG11916	CBG11916	WBGene00032946	WBGene00009918	I	A	NoBias	Gender Neutral	OG008489	CniI.g1423
ChrI.g1282.CBG11919	CBG11919	WBGene00032949	WBGene00002136	I	A	LowFem	Gender Neutral	OG003381	CniI.g1425
ChrI.g1282.CBG11920	CBG11920	WBGene00032950	WBGene00007598	I	A	NoBias
ChrI.g1283.CBG11920	CBG11920	WBGene00032950	WBGene00007598	I	A	NoBias
ChrI.g1285.CBG11922	CBG11922	WBGene00032952	WBGene00004944	I	A	LowMale		OG002614	CniI.g1428
ChrI.g1287.CBG11927	CBG11927	WBGene00032956	WBGene00008543	I	A			OG004616	CniI.g1430
ChrI.g1288.CBG11927	CBG11927	WBGene00032956	WBGene00008543	I	A			OG009408	CniI.g1431
ChrI.g1292.CBG11935	CBG11935	WBGene00032963	WBGene00007599	I	A	NoBias	Gender Neutral	OG013980	CniI.g1435
ChrI.g1293.CBG11942	CBG11942	WBGene00032964	WBGene00006752	I	A	LowMale	Gender Neutral	OG014365	CniI.g1436
ChrI.g1294.CBG11942	CBG11942	WBGene00032964	WBGene00006752	I	A	LowMale	Gender Neutral	OG006097	CniI.g1437
ChrI.g1294.CBG11945	CBG11945	WBGene00032966	WBGene00006752	I	A		Gender Neutral
ChrI.g1296.CBG11947	CBG11947	WBGene00032968		I	A	NoBias		OG008368	CniI.g1438
ChrI.g1296.CBG11948	CBG11948	WBGene00032969		I	A	NoBias
ChrI.g1298.CBG11952	CBG11952	WBGene00032972	WBGene00000084	I	A	NoBias		OG003666	CniX.g20855
ChrI.g1299.CBG11952	CBG11952	WBGene00032972	WBGene00000084	I	A	NoBias		OG013050	CniI.g1445
ChrI.g130.CBG16956	CBG16956	WBGene00036745	WBGene00044461	I	A			OG005862	CniI.g202
ChrI.g1300.CBG11954	CBG11954	WBGene00032973	WBGene00008419	I	A	NoBias	Oogenic	OG006742	CniI.g1446
ChrI.g1301.CBG11955	CBG11955	WBGene00032974	WBGene00008418	I	A	LowFem	Gender Neutral	OG010119	CniI.g1447
ChrI.g1308.CBG11961	CBG11961	WBGene00032979	WBGene00008413	I	A	LowFem	Gender Neutral	OG001993	CniI.g1454
ChrI.g131.CBG23946	CBG23946	WBGene00042176	WBGene00004745	I	A		Oogenic	OG015447	CniI.g201
ChrI.g1314.CBG11966	CBG11966	WBGene00032984	WBGene00018763	I	A	LowMale		OG011819	CniI.g1460
ChrI.g1316.CBG11969	CBG11969	WBGene00032986	WBGene00020192	I	A		Gender Neutral	OG001818	CniI.g1462
ChrI.g1317.CBG11969	CBG11969	WBGene00032986	WBGene00020192	I	A		Gender Neutral	OG014019	CniI.g1463
ChrI.g1317.CBG11970	CBG11970	WBGene00032987	WBGene00020189	I	A		Gender Neutral
ChrI.g1317.CBG11971	CBG11971	WBGene00032988	WBGene00020189	I	A	LowFem	Gender Neutral
ChrI.g1318.CBG11970	CBG11970	WBGene00032987	WBGene00020189	I	A		Gender Neutral	OG008953	CniI.g1464
ChrI.g1319.CBG11973	CBG11973	WBGene00032990	WBGene00001832	I	A	LowFem	Gender Neutral	OG000961	CniI.g1465
ChrI.g132.CBG23946	CBG23946	WBGene00042176	WBGene00004745	I	A		Oogenic	OG011377	CniI.g200
ChrI.g1321.CBG11976	CBG11976	WBGene00032993	WBGene00000764	I	A	NoBias	Gender Neutral	OG014556	CniI.g1467
ChrI.g1325.CBG11980	CBG11980	WBGene00032997	WBGene00016836	I	A	LowFem	Oogenic	OG013698	CniI.g1471
ChrI.g1329.CBG11985	CBG11985	WBGene00033002	WBGene00000627	I	A	NoBias		OG014392	CniI.g1476
ChrI.g133.CBG23946	CBG23946	WBGene00042176	WBGene00004745	I	A		Oogenic
ChrI.g1335.CBG11991	CBG11991	WBGene00033008	WBGene00044437	I	A			OG007853	CniI.g1482
ChrI.g1339.CBG11995	CBG11995	WBGene00033012	WBGene00002135	I	A	NoBias	Gender Neutral	OG012686	CniI.g1486
ChrI.g135.CBG18539	CBG18539	WBGene00037938	WBGene00022025	I	A	NoBias	Gender Neutral	OG007748	CniI.g197
ChrI.g1351.CBG12009	CBG12009	WBGene00033024	WBGene00016326	I	A	LowFem	Gender Neutral	OG000469	CniI.g1499
ChrI.g1357.CBG12015	CBG12015	WBGene00033030	WBGene00001601	I	A	LowFem	Gender Neutral	OG002684	CniI.g1506
ChrI.g1359.CBG12019	CBG12019	WBGene00033034	WBGene00017650	I	A	HighMale		OG009449	CniI.g1508
ChrI.g136.CBG18542	CBG18542	WBGene00037939	WBGene00022031	I	A	LowMale	Spermatogenic	OG014536	CniI.g196
ChrI.g1362.CBG12022	CBG12022	WBGene00033037	WBGene00003418	I	A	LowFem	Gender Neutral	OG003232	CniI.g1511
ChrI.g1368.CBG12029	CBG12029	WBGene00033043	WBGene00013701	I	A	MaleSpec	Spermatogenic	OG012307	CniI.g1517
ChrI.g1375.CBG12037	CBG12037	WBGene00033050	WBGene00003950	I	A	NoBias	Gender Neutral	OG005092	CniI.g1524
ChrI.g1376.CBG12038	CBG12038	WBGene00033051	WBGene00020625	I	A	NoBias	Gender Neutral	OG015874	CniI.g1525
ChrI.g1377.CBG26585	CBG26585	WBGene00087999	WBGene00077599	I	A	HighMale		OG016096	CniI.g1526
ChrI.g138.CBG18544	CBG18544	WBGene00037941	WBGene00022389	I	A		Gender Neutral	OG012844	CniI.g195
ChrI.g1383.CBG12047	CBG12047	WBGene00033056	WBGene00020629	I	A	LowFem	Gender Neutral	OG011399	CniI.g1533
ChrI.g139.CBG18546	CBG18546	WBGene00037943	WBGene00022386	I	A		Gender Neutral	OG003307	CniI.g194
ChrI.g140.CBG18547	CBG18547	WBGene00037944	WBGene00022390	I	A	LowFem	Gender Neutral	OG014959	CniI.g193
ChrI.g1402.CBG12066	CBG12066	WBGene00033074	WBGene00003029	I	A		Spermatogenic	OG004219	CniI.g1552
ChrI.g1406.CBG12070	CBG12070	WBGene00033078	WBGene00001863	I	A	NoBias	Gender Neutral	OG007382	CniI.g1557
ChrI.g1409.CBG12077	CBG12077	WBGene00033082	WBGene00006805	I	A	LowFem		OG000805	CniI.g1561
ChrI.g1413.CBG12085	CBG12085	WBGene00033089	WBGene00000197	I	A	LowFem	Gender Neutral	OG006219	CniI.g1566
ChrI.g142.CBG18557	CBG18557	WBGene00037952	WBGene00022385	I	A		Spermatogenic	OG012579	CniI.g191
ChrI.g1424.CBG12096	CBG12096	WBGene00033100	WBGene00015972	I	A	NoBias	Oogenic	OG013963	CniI.g1577
ChrI.g1428.CBG12099	CBG12099	WBGene00033103	WBGene00003516	I	A	LowMale	Gender Neutral	OG002817	CniI.g1581
ChrI.g144.CBG18553	CBG18553	WBGene00037949	WBGene00022517	I	A			OG011939	CniI.g189
ChrI.g1440.CBG12181	CBG12181	WBGene00033170	WBGene00016602	I	A	LowFem	Gender Neutral	OG014728	CniI.g1591
ChrI.g1445.CBG12185	CBG12185	WBGene00033174	WBGene00021629	I	A	NoBias	Oogenic	OG010600	CniI.g1597
ChrI.g1446.CBG12190	CBG12190	WBGene00033177	WBGene00000140	I	A	LowFem	Spermatogenic
ChrI.g1447.CBG12190	CBG12190	WBGene00033177	WBGene00000140	I	A	LowFem	Spermatogenic	OG010322	CniI.g1599
ChrI.g1448.CBG12190	CBG12190	WBGene00033177	WBGene00000140	I	A	LowFem	Spermatogenic	OG011979	CniI.g1600
ChrI.g1449.CBG12190	CBG12190	WBGene00033177	WBGene00000140	I	A	LowFem	Spermatogenic	OG015642	CniI.g1601
ChrI.g145.CBG05160	CBG05160	WBGene00027677	WBGene00020283	I	A			OG015562	CniI.g187
ChrI.g145.CBG18553	CBG18553	WBGene00037949	WBGene00022517	I	A
ChrI.g145.CBG18554	CBG18554	WBGene00037950	WBGene00020281	I	A
ChrI.g1453.CBG23929	CBG23929	WBGene00042162	WBGene00022831	I	A	LowFem	Gender Neutral	OG007479	CniI.g1605
ChrI.g1459.CBG12198	CBG12198	WBGene00033182	WBGene00020656	I	A	MaleSpec	Spermatogenic	OG016027	CniI.g1612
ChrI.g1459.CBG12200	CBG12200	WBGene00033184	WBGene00015704	I	A		Oogenic
ChrI.g1465.CBG12209	CBG12209	WBGene00033193	WBGene00013703	I	A	LowFem	Gender Neutral	OG002763	CniI.g1619
ChrI.g147.CBG05158	CBG05158	WBGene00027675	WBGene00021213	I	A			OG010002	CniI.g185
ChrI.g1474.CBG12219	CBG12219	WBGene00033201	WBGene00000095	I	A	LowMale	Oogenic	OG010557	CniI.g1628
ChrI.g1474.CBG12220	CBG12220	WBGene00033202	WBGene00007712	I	A	LowFem	Gender Neutral
ChrI.g1475.CBG12220	CBG12220	WBGene00033202	WBGene00007712	I	A	LowFem	Gender Neutral	OG015783	CniI.g1629
ChrI.g148.CBG05156	CBG05156	WBGene00027673	WBGene00044434	I	A	HighMale	Spermatogenic
ChrI.g1483.CBG12231	CBG12231	WBGene00033212	WBGene00045383	I	A	LowFem		OG015486	CniI.g1637
ChrI.g1487.CBG12236	CBG12236	WBGene00033216	WBGene00003000	I	A	NoBias	Spermatogenic	OG009304	CniI.g1641
ChrI.g1489.CBG21337	CBG21337	WBGene00040141	WBGene00013859	I	A		Gender Neutral	OG009305	CniI.g1643
ChrI.g149.CBG05156	CBG05156	WBGene00027673	WBGene00044434	I	A	HighMale	Spermatogenic	OG004184	CniI.g184
ChrI.g1490.CBG21338	CBG21338	WBGene00040142	WBGene00007047	I	A	NoBias	Oogenic	OG004880	CniI.g1644
ChrI.g1492.CBG21340	CBG21340	WBGene00040144	WBGene00013711	I	A	LowMale	Spermatogenic	OG005308	CniI.g1646
ChrI.g1493.CBG21340	CBG21340	WBGene00040144	WBGene00013711	I	A	LowMale	Spermatogenic
ChrI.g1494.CBG21340	CBG21340	WBGene00040144	WBGene00013711	I	A	LowMale	Spermatogenic
ChrI.g1495.CBG21340	CBG21340	WBGene00040144	WBGene00013711	I	A	LowMale	Spermatogenic	OG009463	CniI.g1648
ChrI.g1498.CBG21344	CBG21344	WBGene00040148	WBGene00013892	I	A	NoBias	Gender Neutral	OG000364	CniI.g1651
ChrI.g15.CBG11886	CBG11886	WBGene00032925	WBGene00003552	I	A		Gender Neutral	OG010048	CniI.g365
ChrI.g150.CBG05156	CBG05156	WBGene00027673	WBGene00044434	I	A	HighMale	Spermatogenic	OG015324	CniI.g183
ChrI.g1502.CBG21347	CBG21347	WBGene00040151	WBGene00000148	I	A	LowFem	Gender Neutral	OG011471	CniI.g1655
ChrI.g1502.CBG21348	CBG21348	WBGene00040152	WBGene00013893	I	A	LowFem	Gender Neutral
ChrI.g1503.CBG21347	CBG21347	WBGene00040151	WBGene00000148	I	A	LowFem	Gender Neutral	OG012869	CniI.g1657
ChrI.g1503.CBG21348	CBG21348	WBGene00040152	WBGene00013893	I	A	LowFem	Gender Neutral
ChrI.g1506.CBG02193	CBG02193	WBGene00025282	WBGene00012481	I	A	LowFem	Oogenic	OG005396	CniI.g1662
ChrI.g151.CBG25171	CBG25171	WBGene00086585		I	A	LowFem		OG014061	CniI.g182
ChrI.g1511.CBG02196	CBG02196	WBGene00025285	WBGene00003233	I	A	LowMale		OG006952	CniI.g1667
ChrI.g1512.CBG02198	CBG02198	WBGene00025286	WBGene00000843	I	A	NoBias	Gender Neutral	OG007775	CniI.g1668
ChrI.g1518.CBG02205	CBG02205	WBGene00025291	WBGene00009114	I	A	HighMale		OG006706	CniI.g1673
ChrI.g152.CBG05152	CBG05152	WBGene00027671	WBGene00021209	I	A	LowFem	Oogenic	OG004944	CniI.g181
ChrI.g1521.CBG02208	CBG02208	WBGene00025294	WBGene00004444	I	A	NoBias	Gender Neutral	OG007979	CniI.g1676
ChrI.g1523.CBG02210	CBG02210	WBGene00025296	WBGene00013718	I	A	NoBias	Gender Neutral	OG000556	CniI.g1678
ChrI.g1525.CBG02212	CBG02212	WBGene00025298	WBGene00004753	I	A	NoBias	Gender Neutral	OG000433	CniI.g1680
ChrI.g153.CBG05150	CBG05150	WBGene00027669	WBGene00021210	I	A	NoBias	Gender Neutral	OG011459	CniI.g179
ChrI.g153.CBG05151	CBG05151	WBGene00027670	WBGene00021208	I	A	LowFem	Gender Neutral
ChrI.g155.CBG05147	CBG05147	WBGene00027666	WBGene00018923	I	A	NoBias	Gender Neutral	OG001449	CniI.g177
ChrI.g1553.CBG02242	CBG02242	WBGene00025324	WBGene00009116	I	A	LowMale	Gender Neutral	OG006603	CniI.g1707
ChrI.g1554.CBG02245	CBG02245	WBGene00025326	WBGene00009581	I	A	HighMale	Spermatogenic	OG014241	CniI.g1708
ChrI.g1555.CBG02245	CBG02245	WBGene00025326	WBGene00009581	I	A	HighMale	Spermatogenic	OG005782	CniI.g1709
ChrI.g1565.CBG02261	CBG02261	WBGene00025342	WBGene00003926	I	A	NoBias	Gender Neutral	OG004360	CniI.g1718
ChrI.g1574.CBG24340	CBG24340	WBGene00042475	WBGene00011909	I	A	MaleSpec	Spermatogenic	OG009849	CniI.g1728
ChrI.g1574.CBG24342	CBG24342	WBGene00042477		I	A	LowMale
ChrI.g1575.CBG24340	CBG24340	WBGene00042475	WBGene00011909	I	A	MaleSpec	Spermatogenic	OG003672	CniI.g1729
ChrI.g1576.CBG24340	CBG24340	WBGene00042475	WBGene00011909	I	A	MaleSpec	Spermatogenic	OG007622	CniI.g1730
ChrI.g1577.CBG24339	CBG24339	WBGene00042474	WBGene00011908	I	A	LowFem	Oogenic	OG003785	CniI.g1731
ChrI.g158.CBG05143	CBG05143	WBGene00027662	WBGene00022026	I	A	LowMale	Gender Neutral	OG004837	CniI.g174
ChrI.g158.CBG25172	CBG25172	WBGene00086586	WBGene00022030	I	A	HighMale	Spermatogenic
ChrI.g1581.CBG12465	CBG12465	WBGene00033411	WBGene00015232	I	A	NoBias		OG005252	CniI.g1736
ChrI.g159.CBG05142	CBG05142	WBGene00027661	WBGene00020508	I	A	LowFem	Oogenic	OG008143	CniI.g173
ChrI.g1590.CBG12455	CBG12455	WBGene00033402	WBGene00010421	I	A	LowMale	Gender Neutral	OG011247	CniI.g1744
ChrI.g1594.CBG29915	CBG29915	WBGene00270343	WBGene00003209	I	A		Oogenic	OG000267	CniI.g1748
ChrI.g16.CBG11885	CBG11885	WBGene00032924	WBGene00007739	I	A			OG000756	CniI.g364
ChrI.g160.CBG05139	CBG05139	WBGene00027659	WBGene00022518	I	A	LowMale	Gender Neutral	OG007735	CniI.g172
ChrI.g160.CBG05141	CBG05141	WBGene00027660	WBGene00009130	I	A	LowFem	Gender Neutral
ChrI.g1601.CBG12442	CBG12442	WBGene00033391	WBGene00003182	I	A		Gender Neutral	OG009412	CniI.g1755
ChrI.g1604.CBG12435	CBG12435	WBGene00033387	WBGene00004298	I	A	LowFem	Gender Neutral	OG011177	CniI.g1760
ChrI.g1610.CBG12429	CBG12429	WBGene00033382	WBGene00001843	I	A	NoBias	Gender Neutral	OG002570	CniI.g1766
ChrI.g1615.CBG12422	CBG12422	WBGene00033375	WBGene00006525	I	A			OG012497	CniI.g1772
ChrI.g1616.CBG12422	CBG12422	WBGene00033375	WBGene00006525	I	A			OG000228	CniI.g1773
ChrI.g1617.CBG12422	CBG12422	WBGene00033375	WBGene00006525	I	A			OG006641	CniI.g1774
ChrI.g162.CBG05129	CBG05129	WBGene00027655	WBGene00018787	I	A			OG003212	CniI.g170
ChrI.g1620.CBG12418	CBG12418	WBGene00033371	WBGene00015639	I	A	LowFem		OG001474	CniI.g1778
ChrI.g1620.CBG29855	CBG29855	WBGene00270882		I	A
ChrI.g1621.CBG12417	CBG12417	WBGene00033370	WBGene00009477	I	A	NoBias	Gender Neutral	OG013863	CniI.g1779
ChrI.g1622.CBG12416	CBG12416	WBGene00033369	WBGene00009479	I	A	LowFem	Gender Neutral	OG011638	CniI.g1780
ChrI.g1624.CBG12414	CBG12414	WBGene00033367	WBGene00009480	I	A	LowMale		OG012093	CniI.g1782
ChrI.g1625.CBG12414	CBG12414	WBGene00033367	WBGene00009480	I	A	LowMale		OG003315	CniI.g1783
ChrI.g1626.CBG12414	CBG12414	WBGene00033367	WBGene00009480	I	A	LowMale
ChrI.g1627.CBG12414	CBG12414	WBGene00033367	WBGene00009480	I	A	LowMale		OG004822	CniI.g1785
ChrI.g1628.CBG12411	CBG12411	WBGene00033364	WBGene00009455	I	A	HighMale	Gender Neutral	OG001907	CniI.g1786
ChrI.g1630.CBG12408	CBG12408	WBGene00033362	WBGene00009342	I	A	LowFem	Gender Neutral	OG001912	CniI.g1789
ChrI.g1631.CBG12408	CBG12408	WBGene00033362	WBGene00009342	I	A	LowFem	Gender Neutral
ChrI.g1633.CBG12405	CBG12405	WBGene00033360	WBGene00009341	I	A	NoBias	Gender Neutral	OG001021	CniI.g1793
ChrI.g1637.CBG12402	CBG12402	WBGene00033357	WBGene00001568	I	A	LowFem		OG002074	CniI.g1797
ChrI.g164.CBG05125	CBG05125	WBGene00027653	WBGene00000623	I	A			OG008948	CniI.g168
ChrI.g1643.CBG12394	CBG12394	WBGene00033350	WBGene00009958	I	A	LowMale		OG000912	CniI.g1805
ChrI.g1645.CBG12392	CBG12392	WBGene00033348	WBGene00011630	I	A	LowMale		OG005300	CniI.g1807
ChrI.g165.CBG05122	CBG05122	WBGene00027652	WBGene00022391	I	A	LowMale		OG010207	CniI.g166
ChrI.g1650.CBG12386	CBG12386	WBGene00033343	WBGene00010134	I	A	NoBias	Gender Neutral	OG006821	CniI.g1812
ChrI.g1655.CBG12382	CBG12382	WBGene00033340	WBGene00010137	I	A	HighMale	Gender Neutral	OG009207	CniI.g1818
ChrI.g1657.CBG12379	CBG12379	WBGene00033337		I	A
ChrI.g166.CBG05121	CBG05121	WBGene00027651	WBGene00003548	I	A			OG002122	CniI.g165
ChrI.g1667.CBG12367	CBG12367	WBGene00033326	WBGene00008439	I	A	LowMale	Oogenic	OG002540	CniI.g1829
ChrI.g1669.CBG12365	CBG12365	WBGene00033324	WBGene00006618	I	A		Oogenic
ChrI.g167.CBG05120	CBG05120	WBGene00027650	WBGene00002393	I	A			OG009303	CniI.g164
ChrI.g1670.CBG12363	CBG12363	WBGene00033322	WBGene00003052	I	A	LowFem	Gender Neutral
ChrI.g1670.CBG12365	CBG12365	WBGene00033324	WBGene00006618	I	A		Oogenic
ChrI.g1671.CBG12363	CBG12363	WBGene00033322	WBGene00003052	I	A	LowFem	Gender Neutral	OG009392	CniI.g1833
ChrI.g1674.CBG12360	CBG12360	WBGene00033320	WBGene00007978	I	A	LowFem	Gender Neutral	OG005399	CniI.g1836
ChrI.g1675.CBG12359	CBG12359	WBGene00033319	WBGene00007979	I	A	LowFem	Oogenic	OG008709	CniI.g1837
ChrI.g1676.CBG12358	CBG12358	WBGene00033318	WBGene00007976	I	A	LowFem	Oogenic	OG006815	CniI.g1838
ChrI.g1677.CBG12357	CBG12357	WBGene00033317	WBGene00007975	I	A	LowFem	Gender Neutral	OG001138	CniI.g1839
ChrI.g1677.CBG12358	CBG12358	WBGene00033318	WBGene00007976	I	A	LowFem	Oogenic
ChrI.g168.CBG05119	CBG05119	WBGene00027649	WBGene00022040	I	A	LowMale		OG002496	CniI.g163
ChrI.g1680.CBG25271	CBG25271	WBGene00086685	WBGene00007973	I	A	NoBias		OG000386	CniI.g1842
ChrI.g1687.CBG12347	CBG12347	WBGene00033309	WBGene00000527	I	A		Spermatogenic	OG003487	CniI.g1850
ChrI.g1691.CBG12343	CBG12343	WBGene00033305	WBGene00003953	I	A	NoBias	Gender Neutral	OG006590	CniI.g1854
ChrI.g1695.CBG12339	CBG12339	WBGene00033301	WBGene00010622	I	A	LowFem	Gender Neutral	OG004786	CniI.g1858
ChrI.g1701.CBG12333	CBG12333	WBGene00033295	WBGene00018594	I	A	LowMale	Spermatogenic	OG014934	CniI.g1864
ChrI.g1705.CBG12329	CBG12329	WBGene00033291	WBGene00000150	I	A	LowMale	Spermatogenic	OG013566	CniI.g1870
ChrI.g1708.CBG12325	CBG12325	WBGene00033287	WBGene00000966	I	A	NoBias	Spermatogenic	OG014969	CniI.g1873
ChrI.g1711.CBG12322	CBG12322	WBGene00033284	WBGene00018867	I	A	NoBias	Gender Neutral	OG004765	CniI.g1876
ChrI.g1712.CBG12321	CBG12321	WBGene00033283	WBGene00004094	I	A	LowFem	Gender Neutral	OG008011	CniI.g1877
ChrI.g1713.CBG12320	CBG12320	WBGene00033282	WBGene00004131	I	A	LowMale	Gender Neutral	OG008627	CniI.g1878
ChrI.g1718.CBG12313	CBG12313	WBGene00033279	WBGene00016278	I	A	NoBias	Gender Neutral	OG012449	CniI.g1882
ChrI.g1724.CBG12308	CBG12308	WBGene00033274	WBGene00017852	I	A	NoBias	Gender Neutral	OG003317	CniI.g1887
ChrI.g1725.CBG12308	CBG12308	WBGene00033274	WBGene00017852	I	A	NoBias	Gender Neutral	OG008492	CniI.g1888
ChrI.g1727.CBG12474	CBG12474	WBGene00033420	WBGene00017858	I	A	LowMale	Spermatogenic	OG013872	CniI.g1890
ChrI.g1734.CBG12481	CBG12481	WBGene00033426	WBGene00015632	I	A	LowMale	Spermatogenic	OG009486	CniI.g1899
ChrI.g1735.CBG12481	CBG12481	WBGene00033426	WBGene00015632	I	A	LowMale	Spermatogenic	OG009779	CniI.g1900
ChrI.g1737.CBG12484	CBG12484	WBGene00033429	WBGene00019079	I	A	NoBias		OG000921	CniI.g1902
ChrI.g1742.CBG12487	CBG12487	WBGene00033432	WBGene00019074	I	A	NoBias	Oogenic	OG011117	CniI.g1907
ChrI.g1742.CBG12488	CBG12488	WBGene00033433	WBGene00019082	I	A		Oogenic
ChrI.g1743.CBG12488	CBG12488	WBGene00033433	WBGene00019082	I	A		Oogenic	OG014880	CniI.g1908
ChrI.g1749.CBG12494	CBG12494	WBGene00033437	WBGene00000890	I	A	LowFem	Gender Neutral	OG013759	CniI.g1917
ChrI.g1751.CBG12496	CBG12496	WBGene00033439	WBGene00009672	I	A	LowFem	Gender Neutral	OG010904	CniI.g1915
ChrI.g1754.CBG12499	CBG12499	WBGene00033442	WBGene00000468	I	A			OG014899	CniI.g1912
ChrI.g1762.CBG12507	CBG12507	WBGene00033450	WBGene00011035	I	A	LowFem	Gender Neutral	OG003859	CniI.g1928
ChrI.g1769.CBG12513	CBG12513	WBGene00033456	WBGene00000904	I	A	LowMale	Gender Neutral	OG009367	CniI.g1935
ChrI.g177.CBG05109	CBG05109	WBGene00027641	WBGene00022037	I	A	LowFem	Oogenic	OG012898	CniI.g155
ChrI.g1770.CBG25344	CBG25344	WBGene00086758	WBGene00011352	I	A		Oogenic	OG010535	CniI.g1936
ChrI.g1772.CBG12518	CBG12518	WBGene00033459	WBGene00001651	I	A	LowFem	Gender Neutral
ChrI.g1773.CBG12518	CBG12518	WBGene00033459	WBGene00001651	I	A	LowFem	Gender Neutral	OG012615	CniI.g1938
ChrI.g1783.CBG12528	CBG12528	WBGene00033468	WBGene00010497	I	A	LowMale	Gender Neutral	OG008657	CniI.g1949
ChrI.g1790.CBG12535	CBG12535	WBGene00033475	WBGene00008384	I	A	LowFem	Gender Neutral	OG010949	CniI.g1956
ChrI.g18.CBG11883	CBG11883	WBGene00032922	WBGene00008412	I	A	NoBias	Gender Neutral	OG011510	CniI.g362
ChrI.g180.CBG05104	CBG05104	WBGene00027638	WBGene00004225	I	A	HighMale	Spermatogenic
ChrI.g1803.CBG12545	CBG12545	WBGene00033479	WBGene00008652	I	A		Gender Neutral	OG006206	CniI.g1971
ChrI.g1817.CBG12562	CBG12562	WBGene00033493	WBGene00001150	I	A	NoBias	Spermatogenic	OG000555	CniI.g1988
ChrI.g183.CBG05100	CBG05100	WBGene00027635	WBGene00003229	I	A	LowFem	Oogenic	OG014462	CniI.g151
ChrI.g184.CBG05099	CBG05099	WBGene00027634	WBGene00004962	I	A	HighMale	Spermatogenic	OG011343	CniI.g150
ChrI.g1841.CBG25356	CBG25356	WBGene00086770		I	A			OG003787	CniI.g2016
ChrI.g185.CBG05098	CBG05098	WBGene00027633	WBGene00020091	I	A	LowFem	Oogenic	OG013673	CniI.g149
ChrI.g1858.CBG12610	CBG12610	WBGene00033532	WBGene00022592	I	A	LowMale	Spermatogenic	OG010944	CniI.g2033
ChrI.g1863.CBG12620	CBG12620	WBGene00033538	WBGene00019993	I	A	LowFem	Gender Neutral	OG001749	CniI.g2038
ChrI.g1868.CBG12625	CBG12625	WBGene00033543	WBGene00013388	I	A	HighMale	Spermatogenic	OG011804	CniI.g2043
ChrI.g187.CBG05096	CBG05096	WBGene00027631	WBGene00021657	I	A	LowFem	Gender Neutral	OG006330	CniI.g148
ChrI.g1871.CBG12629	CBG12629	WBGene00033547	WBGene00003798	I	A	LowFem	Gender Neutral	OG004342	CniI.g2046
ChrI.g1871.CBG12630	CBG12630	WBGene00033548	WBGene00020743	I	A
ChrI.g1872.CBG12630	CBG12630	WBGene00033548	WBGene00020743	I	A			OG013859	CniI.g2047
ChrI.g1873.CBG12630	CBG12630	WBGene00033548	WBGene00020743	I	A			OG000665	CniI.g2048
ChrI.g1874.CBG12632	CBG12632	WBGene00033550	WBGene00019432	I	A	LowFem	Gender Neutral	OG010458	CniI.g2049
ChrI.g1875.CBG12633	CBG12633	WBGene00033551	WBGene00019433	I	A	LowFem	Gender Neutral	OG001966	CniI.g2050
ChrI.g188.CBG05095	CBG05095	WBGene00027630	WBGene00021658	I	A	LowFem	Oogenic	OG010962	CniI.g147
ChrI.g1880.CBG12638	CBG12638	WBGene00033556	WBGene00019434	I	A	LowMale	Gender Neutral	OG009513	CniI.g2055
ChrI.g1881.CBG12638	CBG12638	WBGene00033556	WBGene00019434	I	A	LowMale	Gender Neutral	OG012334	CniI.g2056
ChrI.g1881.CBG12639	CBG12639	WBGene00033557	WBGene00016945	I	A
ChrI.g1882.CBG12638	CBG12638	WBGene00033556	WBGene00019434	I	A	LowMale	Gender Neutral	OG004204	CniI.g2057
ChrI.g1883.CBG12641	CBG12641	WBGene00033559	WBGene00000937	I	A	LowFem		OG006485	CniI.g2058
ChrI.g1884.CBG12642	CBG12642	WBGene00033560	WBGene00007018	I	A	LowFem		OG000314	CniI.g2059
ChrI.g1891.CBG12651	CBG12651	WBGene00033569	WBGene00006624	I	A	HighMale		OG012315	CniI.g2066
ChrI.g1892.CBG12651	CBG12651	WBGene00033569	WBGene00006624	I	A	HighMale		OG007659	CniI.g2067
ChrI.g19.CBG11882	CBG11882	WBGene00032921	WBGene00003071	I	A	NoBias	Gender Neutral	OG014791	CniI.g361
ChrI.g190.CBG05090	CBG05090	WBGene00027629	WBGene00021025	I	A			OG004603	CniI.g146
ChrI.g1902.CBG12665	CBG12665	WBGene00033580	WBGene00015623	I	A	HighMale	Gender Neutral	OG002535	CniI.g2076
ChrI.g1906.CBG12669	CBG12669	WBGene00033584	WBGene00020413	I	A			OG003636	CniI.g2080
ChrI.g1908.CBG29118	CBG29118	WBGene00219237	WBGene00020417	I	A		Gender Neutral	OG007986	CniI.g2082
ChrI.g1909.CBG12671	CBG12671	WBGene00033586	WBGene00020414	I	A	HighMale	Spermatogenic	OG007000	CniI.g2084
ChrI.g191.CBG05090	CBG05090	WBGene00027629	WBGene00021025	I	A			OG014009	CniI.g144
ChrI.g191.CBG22670	CBG22670	WBGene00041186	WBGene00021028	I	A		Spermatogenic
ChrI.g1911.CBG25358	CBG25358	WBGene00086772	WBGene00020415	I	A	HighMale		OG012973	CniI.g2086
ChrI.g1913.CBG12675	CBG12675	WBGene00033590	WBGene00002225	I	A	LowFem	Oogenic	OG007278	CniI.g1918
ChrI.g1914.CBG12676	CBG12676	WBGene00033591	WBGene00003184	I	A	LowFem	Oogenic	OG013322	CniI.g1919
ChrI.g1918.CBG25360	CBG25360	WBGene00086774		I	A	NoBias
ChrI.g1920.CBG12682	CBG12682	WBGene00033596	WBGene00017066	I	A	LowFem		OG000399	CniI.g2090
ChrI.g1931.CBG12694	CBG12694	WBGene00033608	WBGene00022633	I	A	LowMale		OG000058	CniI.g2100
ChrI.g1932.CBG12696	CBG12696	WBGene00033610	WBGene00022635	I	A	LowMale	Spermatogenic	OG009448	CniI.g2101
ChrI.g1933.CBG12696	CBG12696	WBGene00033610	WBGene00022635	I	A	LowMale	Spermatogenic	OG001028	CniI.g2102
ChrI.g1933.CBG29867	CBG29867	WBGene00270894		I	A
ChrI.g194.CBG22666	CBG22666	WBGene00041182	WBGene00022036	I	A	LowFem	Gender Neutral
ChrI.g1941.CBG12712	CBG12712	WBGene00033619	WBGene00003170	I	A	LowMale	Gender Neutral	OG004104	CniI.g2111
ChrI.g1943.CBG12714	CBG12714	WBGene00033621	WBGene00002257	I	A	NoBias	Gender Neutral	OG004091	CniI.g2113
ChrI.g1945.CBG12716	CBG12716	WBGene00033623	WBGene00011829	I	A	NoBias		OG003284	CniI.g2115
ChrI.g1947.CBG12718	CBG12718	WBGene00033624	WBGene00008529	I	A	HighMale	Spermatogenic	OG005184	CniI.g2117
ChrI.g1957.CBG12728	CBG12728	WBGene00033634	WBGene00008533	I	A	LowFem	Gender Neutral	OG016062	CniI.g2127
ChrI.g196.CBG22005	CBG22005	WBGene00040654	WBGene00018958	I	A		Spermatogenic	OG003686	CniI.g138
ChrI.g1960.CBG12732	CBG12732	WBGene00033638	WBGene00016744	I	A	LowMale		OG015477	CniI.g2132
ChrI.g1961.CBG12732	CBG12732	WBGene00033638	WBGene00016744	I	A	LowMale		OG006877	CniI.g2133
ChrI.g1964.CBG12737	CBG12737	WBGene00033643	WBGene00044898	I	A	LowFem		OG015086	CniI.g2137
ChrI.g1967.CBG12740	CBG12740	WBGene00033645	WBGene00006423	I	A	LowFem	Gender Neutral	OG001133	CniI.g2141
ChrI.g1968.CBG12740	CBG12740	WBGene00033645	WBGene00006423	I	A	LowFem	Gender Neutral	OG005849	CniI.g2142
ChrI.g197.CBG22009	CBG22009	WBGene00040656	WBGene00018957	I	A	LowFem	Oogenic	OG014942	CniI.g137
ChrI.g1976.CBG12754	CBG12754	WBGene00033655	WBGene00001075	I	A	NoBias		OG008916	CniI.g2153
ChrI.g1979.CBG12757	CBG12757	WBGene00033658	WBGene00019323	I	A	LowFem	Gender Neutral	OG003565	CniI.g2156
ChrI.g198.CBG22009	CBG22009	WBGene00040656	WBGene00018957	I	A	LowFem	Oogenic	OG012821	CniI.g136
ChrI.g1980.CBG12757	CBG12757	WBGene00033658	WBGene00019323	I	A	LowFem	Gender Neutral	OG008766	CniI.g2157
ChrI.g1981.CBG12757	CBG12757	WBGene00033658	WBGene00019323	I	A	LowFem	Gender Neutral	OG002701	CniI.g2158
ChrI.g1982.CBG25370	CBG25370	WBGene00086784	WBGene00006740	I	A	LowFem	Gender Neutral	OG002913	CniI.g2159
ChrI.g1984.CBG12763	CBG12763	WBGene00033662	WBGene00019324	I	A	LowMale		OG007532	CniI.g2161
ChrI.g1985.CBG12763	CBG12763	WBGene00033662	WBGene00019324	I	A	LowMale
ChrI.g1986.CBG12763	CBG12763	WBGene00033662	WBGene00019324	I	A	LowMale		OG007085	CniI.g2162
ChrI.g1987.CBG12763	CBG12763	WBGene00033662	WBGene00019324	I	A	LowMale		OG008121	CniI.g2163
ChrI.g199.CBG22015	CBG22015	WBGene00040661	WBGene00000227	I	A	LowFem	Gender Neutral	OG002649	CniI.g135
ChrI.g1995.CBG12772	CBG12772	WBGene00033669		I	A	LowFem		OG014505	CniI.g2169
ChrI.g1995.CBG30976	CBG30976	WBGene00271616		I	A
ChrI.g1998.CBG12778	CBG12778	WBGene00033672	WBGene00006819	I	A		Gender Neutral	OG001385	CniI.g2172
ChrI.g200.CBG22015	CBG22015	WBGene00040661	WBGene00000227	I	A	LowFem	Gender Neutral	OG005843	CniI.g134
ChrI.g2001.CBG12785	CBG12785	WBGene00033677	WBGene00015237	I	A	LowFem		OG012469	CniI.g2175
ChrI.g2002.CBG12785	CBG12785	WBGene00033677	WBGene00015237	I	A	LowFem
ChrI.g2003.CBG12785	CBG12785	WBGene00033677	WBGene00015237	I	A	LowFem		OG014886	CniI.g2177
ChrI.g2005.CBG12786	CBG12786	WBGene00033678	WBGene00001432	I	A			OG010985	CniI.g2178
ChrI.g201.CBG22015	CBG22015	WBGene00040661	WBGene00000227	I	A	LowFem	Gender Neutral	OG011533	CniI.g133
ChrI.g2010.CBG12791	CBG12791	WBGene00033683	WBGene00016707	I	A	HighMale	Spermatogenic	OG011470	CniI.g2182
ChrI.g2013.CBG12795	CBG12795	WBGene00033687	WBGene00011425	I	A	HighMale		OG009259	CniI.g2186
ChrI.g2014.CBG12797	CBG12797	WBGene00033689	WBGene00008016	I	A			OG014112	CniI.g2187
ChrI.g2019.CBG12801	CBG12801	WBGene00033693	WBGene00016390	I	A	NoBias	Gender Neutral	OG003342	CniI.g2192
ChrI.g202.CBG22015	CBG22015	WBGene00040661	WBGene00000227	I	A	LowFem	Gender Neutral	OG006784	CniI.g132
ChrI.g2020.CBG12802	CBG12802	WBGene00033694	WBGene00016391	I	A	NoBias	Gender Neutral	OG015684	CniI.g2193
ChrI.g2023.CBG12806	CBG12806	WBGene00033697	WBGene00016393	I	A	NoBias	Gender Neutral
ChrI.g2025.CBG12808	CBG12808	WBGene00033699	WBGene00016386	I	A			OG001242	CniI.g2196
ChrI.g2026.CBG12810	CBG12810	WBGene00033701	WBGene00016394	I	A	LowMale		OG001743	CniI.g2198
ChrI.g2035.CBG12820	CBG12820	WBGene00033711	WBGene00002191	I	A	NoBias	Gender Neutral	OG010914	CniI.g2205
ChrI.g2037.CBG12822	CBG12822	WBGene00033713	WBGene00015019	I	A	LowMale		OG015109	CniI.g2210
ChrI.g2038.CBG12825	CBG12825	WBGene00033715	WBGene00000912	I	A	NoBias	Gender Neutral	OG005899	CniI.g2211
ChrI.g2039.CBG12825	CBG12825	WBGene00033715	WBGene00000912	I	A	NoBias	Gender Neutral
ChrI.g2040.CBG12825	CBG12825	WBGene00033715	WBGene00000912	I	A	NoBias	Gender Neutral	OG001389	CniI.g2212
ChrI.g2041.CBG12825	CBG12825	WBGene00033715	WBGene00000912	I	A	NoBias	Gender Neutral	OG014343	CniI.g2213
ChrI.g2044.CBG12832	CBG12832	WBGene00033719	WBGene00018908	I	A	LowFem	Gender Neutral	OG015988	CniI.g2216
ChrI.g2045.CBG12836	CBG12836	WBGene00033720	WBGene00016328	I	A			OG003369	CniI.g2217
ChrI.g205.CBG22019	CBG22019	WBGene00040664	WBGene00016903	I	A	HighMale		OG002220	CniI.g130
ChrI.g2050.CBG12847	CBG12847	WBGene00033725	WBGene00016330	I	A	LowMale	Gender Neutral	OG002194	CniI.g2224
ChrI.g2051.CBG12847	CBG12847	WBGene00033725	WBGene00016330	I	A	LowMale	Gender Neutral
ChrI.g2052.CBG12847	CBG12847	WBGene00033725	WBGene00016330	I	A	LowMale	Gender Neutral	OG000987	CniI.g2226
ChrI.g2054.CBG12850	CBG12850	WBGene00033728	WBGene00002583	I	A	LowFem	Gender Neutral	OG008335	CniI.g2236
ChrI.g2055.CBG12850	CBG12850	WBGene00033728	WBGene00002583	I	A	LowFem	Gender Neutral
ChrI.g2058.CBG12856	CBG12856	WBGene00033732	WBGene00015095	I	A	LowFem	Gender Neutral	OG002226	CniI.g2230
ChrI.g2066.CBG12864	CBG12864	WBGene00033735	WBGene00000540	I	A	NoBias	Gender Neutral	OG004546	CniI.g2255
ChrI.g2068.CBG12866	CBG12866	WBGene00033737	WBGene00001022	I	A	NoBias	Gender Neutral	OG013873	CniI.g2257
ChrI.g2069.CBG12866	CBG12866	WBGene00033737	WBGene00001022	I	A	NoBias	Gender Neutral	OG005151	CniI.g2258
ChrI.g207.CBG22023	CBG22023	WBGene00040667	WBGene00009178	I	A	NoBias	Spermatogenic
ChrI.g2071.CBG12871	CBG12871	WBGene00033740	WBGene00020693	I	A	LowMale	Spermatogenic	OG004754	CniI.g2260
ChrI.g2072.CBG12872	CBG12872	WBGene00033741	WBGene00020694	I	A			OG000768	CniI.g2261
ChrI.g2073.CBG12872	CBG12872	WBGene00033741	WBGene00020694	I	A
ChrI.g2074.CBG12873	CBG12873	WBGene00033742	WBGene00018995	I	A	NoBias	Gender Neutral	OG015872	CniI.g2263
ChrI.g208.CBG22023	CBG22023	WBGene00040667	WBGene00009178	I	A	NoBias	Spermatogenic
ChrI.g2083.CBG29875	CBG29875	WBGene00270902	WBGene00206363	I	A		Spermatogenic	OG008621	CniI.g2277
ChrI.g209.CBG22023	CBG22023	WBGene00040667	WBGene00009178	I	A	NoBias	Spermatogenic	OG003465	CniI.g127
ChrI.g2091.CBG12889	CBG12889	WBGene00033757	WBGene00020381	I	A	HighMale	Spermatogenic	OG010679	CniI.g2284
ChrI.g2092.CBG12890	CBG12890	WBGene00033758	WBGene00020379	I	A	LowFem	Oogenic	OG013188	CniI.g2285
ChrI.g2093.CBG29876	CBG29876	WBGene00270903		I	A			OG013926	CniI.g2286
ChrI.g2097.CBG12895	CBG12895	WBGene00033763	WBGene00011597	I	A	LowFem	Gender Neutral	OG013423	CniI.g2289
ChrI.g2098.CBG27313	CBG27313	WBGene00088727		I	A	LowFem
ChrI.g2099.CBG29927	CBG29927	WBGene00270355	WBGene00011597	I	A		Gender Neutral	OG006118	CniI.g2291
ChrI.g2100.CBG12898	CBG12898	WBGene00033765	WBGene00001867	I	A	HighFem	Gender Neutral	OG013625	CniI.g2292
ChrI.g2104.CBG20293	CBG20293	WBGene00039313	WBGene00018979	I	A	HighMale	Spermatogenic	OG003924	CniI.g2300
ChrI.g2108.CBG20290	CBG20290	WBGene00039310	WBGene00000021	I	A	HighMale	Spermatogenic	OG009374	CniI.g2306
ChrI.g211.CBG22026	CBG22026	WBGene00040670	WBGene00003026	I	A	HighFem	Oogenic	OG008447	CniI.g125
ChrI.g2110.CBG20288	CBG20288	WBGene00039309	WBGene00003878	I	A			OG007577	CniI.g2308
ChrI.g2111.CBG20286	CBG20286	WBGene00039308	WBGene00020838	I	A		Gender Neutral	OG009064	CniI.g2309
ChrI.g2113.CBG20282	CBG20282	WBGene00039305	WBGene00020843	I	A	LowFem	Gender Neutral	OG007721	CniI.g2313
ChrI.g2128.CBG20260	CBG20260	WBGene00039289	WBGene00009015	I	A	NoBias		OG007029	CniI.g2325
ChrI.g2128.CBG31294	CBG31294	WBGene00303232		I	A
ChrI.g2130.CBG25392	CBG25392	WBGene00086806		I	A	HighMale		OG001962	CniI.g2327
ChrI.g2131.CBG25392	CBG25392	WBGene00086806		I	A	HighMale		OG009013	CniI.g2329
ChrI.g2132.CBG25392	CBG25392	WBGene00086806		I	A	HighMale		OG003324	CniI.g2330
ChrI.g2132.CBG25393	CBG25393	WBGene00086807		I	A	HighMale
ChrI.g2133.CBG20252	CBG20252	WBGene00039286		I	A			OG008778	CniI.g2331
ChrI.g2138.CBG20246	CBG20246	WBGene00039280	WBGene00016159	I	A	NoBias	Gender Neutral
ChrI.g2139.CBG20246	CBG20246	WBGene00039280	WBGene00016159	I	A	NoBias	Gender Neutral
ChrI.g2140.CBG20246	CBG20246	WBGene00039280	WBGene00016159	I	A	NoBias	Gender Neutral	OG013401	CniI.g2342
ChrI.g2142.CBG20244	CBG20244	WBGene00039278	WBGene00022750	I	A	LowFem	Gender Neutral	OG011069	CniI.g2340
ChrI.g2143.CBG20243	CBG20243	WBGene00039277	WBGene00001814	I	A	LowFem	Gender Neutral	OG002658	CniI.g2339
ChrI.g2145.CBG20241	CBG20241	WBGene00039275	WBGene00000429	I	A			OG002488	CniI.g2348
ChrI.g2146.CBG20240	CBG20240	WBGene00039274	WBGene00022667	I	A	LowFem	Oogenic	OG001517	CniI.g2349
ChrI.g2147.CBG25396	CBG25396	WBGene00086810		I	A	HighMale		OG006711	CniI.g2350
ChrI.g2151.CBG08515	CBG08515	WBGene00030291	WBGene00022837	I	A			OG002015	CniI.g2354
ChrI.g2152.CBG08511	CBG08511	WBGene00030288	WBGene00000165	I	A	NoBias	Gender Neutral	OG012063	CniI.g2356
ChrI.g2152.CBG08513	CBG08513	WBGene00030290	WBGene00021689	I	A	LowFem	Gender Neutral
ChrI.g2153.CBG08511	CBG08511	WBGene00030288	WBGene00000165	I	A	NoBias	Gender Neutral	OG009651	CniI.g2357
ChrI.g2157.CBG08506	CBG08506	WBGene00030283	WBGene00003400	I	A	NoBias	Gender Neutral	OG000870	CniI.g2365
ChrI.g2158.CBG08506	CBG08506	WBGene00030283	WBGene00003400	I	A	NoBias	Gender Neutral	OG003297	CniI.g2366
ChrI.g216.CBG22032	CBG22032	WBGene00040675	WBGene00004952	I	A	LowFem	Gender Neutral	OG014394	CniI.g120
ChrI.g2164.CBG08494	CBG08494	WBGene00030276	WBGene00004880	I	A	LowFem	Gender Neutral	OG008896	CniI.g2372
ChrI.g2164.CBG08495	CBG08495	WBGene00030277	WBGene00001816	I	A	LowFem	Gender Neutral
ChrI.g2165.CBG08494	CBG08494	WBGene00030276	WBGene00004880	I	A	LowFem	Gender Neutral	OG015639	CniI.g2373
ChrI.g2166.CBG08493	CBG08493	WBGene00030275	WBGene00021686	I	A	NoBias	Gender Neutral
ChrI.g2167.CBG08493	CBG08493	WBGene00030275	WBGene00021686	I	A	NoBias	Gender Neutral
ChrI.g2168.CBG08493	CBG08493	WBGene00030275	WBGene00021686	I	A	NoBias	Gender Neutral	OG003377	CniI.g2396
ChrI.g2169.CBG08488	CBG08488	WBGene00030270	WBGene00021685	I	A	LowFem	Gender Neutral	OG007268	CniI.g2397
ChrI.g217.CBG22032	CBG22032	WBGene00040675	WBGene00004952	I	A	LowFem	Gender Neutral	OG006629	CniI.g118
ChrI.g217.CBG22034	CBG22034	WBGene00040677	WBGene00021329	I	A	LowFem	Gender Neutral
ChrI.g217.CBG22067	CBG22067	WBGene00040703	WBGene00000917	I	A	LowFem	Gender Neutral
ChrI.g2170.CBG08488	CBG08488	WBGene00030270	WBGene00021685	I	A	LowFem	Gender Neutral
ChrI.g2171.CBG08488	CBG08488	WBGene00030270	WBGene00021685	I	A	LowFem	Gender Neutral	OG003130	CniI.g2399
ChrI.g2172.CBG08488	CBG08488	WBGene00030270	WBGene00021685	I	A	LowFem	Gender Neutral
ChrI.g2173.CBG08488	CBG08488	WBGene00030270	WBGene00021685	I	A	LowFem	Gender Neutral	OG004721	CniI.g2400
ChrI.g2173.CBG08489	CBG08489	WBGene00030271	WBGene00021691	I	A	LowMale	Spermatogenic
ChrI.g2174.CBG08488	CBG08488	WBGene00030270	WBGene00021685	I	A	LowFem	Gender Neutral	OG013492	CniI.g2401
ChrI.g2175.CBG08487	CBG08487	WBGene00030269	WBGene00021692	I	A	NoBias	Gender Neutral	OG011451	CniI.g2402
ChrI.g2177.CBG08484	CBG08484	WBGene00030266	WBGene00001707	I	A	LowMale		OG005297	CniI.g2404
ChrI.g2188.CBG08472	CBG08472	WBGene00030255	WBGene00016455	I	A	LowFem		OG001714	CniI.g2425
ChrI.g2190.CBG08468	CBG08468	WBGene00030252	WBGene00016454	I	A	LowMale		OG012848	CniI.g2429
ChrI.g220.CBG22037	CBG22037	WBGene00040680	WBGene00021353	I	A		Oogenic	OG002391	CniI.g115
ChrI.g2201.CBG08458	CBG08458	WBGene00030243		I	A			OG016009	CniI.g2440
ChrI.g2202.CBG08456	CBG08456	WBGene00030242		I	A			OG015884	CniI.g2442
ChrI.g2202.CBG29881	CBG29881	WBGene00270908		I	A
ChrI.g2207.CBG08451	CBG08451	WBGene00030239	WBGene00044289	I	A	LowMale		OG008300	CniI.g2449
ChrI.g2208.CBG08450	CBG08450	WBGene00030238	WBGene00021387	I	A	LowFem	Gender Neutral	OG012757	CniI.g2450
ChrI.g221.CBG22037	CBG22037	WBGene00040680	WBGene00021353	I	A		Oogenic	OG003473	CniI.g2550
ChrI.g2212.CBG08446	CBG08446	WBGene00030234	WBGene00013495	I	A	HighMale	Spermatogenic	OG002517	CniI.g2453
ChrI.g2213.CBG08443	CBG08443	WBGene00030231		I	A			OG003896	CniI.g2455
ChrI.g2214.CBG08441	CBG08441	WBGene00030229		I	A			OG012238	CniI.g2457
ChrI.g2215.CBG08441	CBG08441	WBGene00030229		I	A			OG008866	CniI.g2458
ChrI.g2216.CBG08436	CBG08436	WBGene00030225	WBGene00020858	I	A	LowFem	Gender Neutral	OG011846	CniI.g2459
ChrI.g2216.CBG08438	CBG08438	WBGene00030227	WBGene00003068	I	A	NoBias	Gender Neutral
ChrI.g2217.CBG08436	CBG08436	WBGene00030225	WBGene00020858	I	A	LowFem	Gender Neutral
ChrI.g2217.CBG08438	CBG08438	WBGene00030227	WBGene00003068	I	A	NoBias	Gender Neutral
ChrI.g2218.CBG08436	CBG08436	WBGene00030225	WBGene00020858	I	A	LowFem	Gender Neutral
ChrI.g2218.CBG08438	CBG08438	WBGene00030227	WBGene00003068	I	A	NoBias	Gender Neutral
ChrI.g222.CBG22037	CBG22037	WBGene00040680	WBGene00021353	I	A		Oogenic	OG007143	CniI.g114
ChrI.g222.CBG22040	CBG22040	WBGene00040681	WBGene00021352	I	A	NoBias	Gender Neutral
ChrI.g2220.CBG08433	CBG08433	WBGene00030222	WBGene00020856	I	A			OG013836	CniI.g2462
ChrI.g2225.CBG31500	CBG31500	WBGene00304218		I	A			OG007501	CniI.g2480
ChrI.g2226.CBG13598	CBG13598	WBGene00034342	WBGene00011548	I	A	HighMale		OG009019	CniI.g2490
ChrI.g2227.CBG13598	CBG13598	WBGene00034342	WBGene00011548	I	A	HighMale		OG012119	CniI.g2489
ChrI.g2240.CBG13617	CBG13617	WBGene00034360	WBGene00006616	I	A		Gender Neutral	OG009028	CniI.g2506
ChrI.g2241.CBG25409	CBG25409	WBGene00086823		I	A	MaleSpec
ChrI.g2242.CBG25409	CBG25409	WBGene00086823		I	A	MaleSpec		OG016028	CniI.g2507
ChrI.g2245.CBG13621	CBG13621	WBGene00034362	WBGene00012241	I	A	LowFem	Oogenic	OG014727	CniI.g2510
ChrI.g2247.CBG13624	CBG13624	WBGene00034365	WBGene00012369	I	A	LowFem	Oogenic	OG007375	CniI.g2514
ChrI.g2248.CBG13624	CBG13624	WBGene00034365	WBGene00012369	I	A	LowFem	Oogenic	OG009865	CniI.g2515
ChrI.g2249.CBG13624	CBG13624	WBGene00034365	WBGene00012369	I	A	LowFem	Oogenic
ChrI.g225.CBG22043	CBG22043	WBGene00040684	WBGene00021350	I	A	NoBias	Gender Neutral	OG006471	CniI.g111
ChrI.g2250.CBG13624	CBG13624	WBGene00034365	WBGene00012369	I	A	LowFem	Oogenic
ChrI.g2252.CBG13627	CBG13627	WBGene00034368	WBGene00012366	I	A	NoBias		OG003798	CniI.g2517
ChrI.g2255.CBG13630	CBG13630	WBGene00034370	WBGene00012039	I	A
ChrI.g2259.CBG13634	CBG13634	WBGene00034373	WBGene00003581	I	A	NoBias	Gender Neutral	OG011182	CniI.g2528
ChrI.g226.CBG22043	CBG22043	WBGene00040684	WBGene00021350	I	A	NoBias	Gender Neutral	OG012890	CniI.g110
ChrI.g2260.CBG13634	CBG13634	WBGene00034373	WBGene00003581	I	A	NoBias	Gender Neutral	OG005565	CniI.g2527
ChrI.g2261.CBG13636	CBG13636	WBGene00034375	WBGene00012393	I	A	NoBias	Gender Neutral	OG011711	CniI.g2526
ChrI.g2262.CBG13639	CBG13639	WBGene00034377	WBGene00012390	I	A	LowFem	Gender Neutral	OG005706	CniI.g2525
ChrI.g2263.CBG13640	CBG13640	WBGene00034378	WBGene00012389	I	A	LowFem	Gender Neutral	OG007232	CniI.g2523
ChrI.g2264.CBG13640	CBG13640	WBGene00034378	WBGene00012389	I	A	LowFem	Gender Neutral
ChrI.g2265.CBG13644	CBG13644	WBGene00034382	WBGene00012576	I	A	NoBias	Gender Neutral	OG001777	CniI.g2521
ChrI.g2265.CBG29917	CBG29917	WBGene00270345	WBGene00012576	I	A		Gender Neutral
ChrI.g2268.CBG13648	CBG13648	WBGene00034385	WBGene00012087	I	A	HighMale	Spermatogenic	OG014291	CniI.g2534
ChrI.g2269.CBG13649	CBG13649	WBGene00034386	WBGene00013135	I	A		Gender Neutral	OG005635	CniI.g2536
ChrI.g2272.CBG25411	CBG25411	WBGene00086825		I	A
ChrI.g2273.CBG25411	CBG25411	WBGene00086825		I	A
ChrI.g2275.CBG18699	CBG18699	WBGene00038076	WBGene00002004	I	A	LowFem	Oogenic	OG008138	CniI.g2544
ChrI.g2276.CBG18698	CBG18698	WBGene00038075	WBGene00011060	I	A	LowMale	Oogenic	OG015304	CniI.g2541
ChrI.g228.CBG22046	CBG22046	WBGene00040687	WBGene00021348	I	A	NoBias		OG006816	CniI.g106
ChrI.g2286.CBG18688	CBG18688	WBGene00038065	WBGene00011058	I	A	LowFem	Gender Neutral	OG012187	CniI.g2569
ChrI.g2287.CBG18687	CBG18687	WBGene00038064	WBGene00006958	I	A	LowFem	Gender Neutral	OG011143	CniI.g2570
ChrI.g2293.CBG18678	CBG18678	WBGene00038055	WBGene00010825	I	A		Spermatogenic	OG011750	CniI.g2591
ChrI.g2298.CBG23848	CBG23848	WBGene00042102		I	A	HighMale
ChrI.g2299.CBG23847	CBG23847	WBGene00042101	WBGene00005525	I	A
ChrI.g23.CBG11881	CBG11881	WBGene00032920	WBGene00007741	I	A	LowMale		OG002984	CniI.g357
ChrI.g230.CBG22048	CBG22048	WBGene00040689	WBGene00021346	I	A	LowFem	Gender Neutral	OG008525	CniI.g104
ChrI.g2300.CBG23847	CBG23847	WBGene00042101	WBGene00005525	I	A
ChrI.g2301.CBG26664	CBG26664	WBGene00088078		I	A
ChrI.g2304.CBG23841	CBG23841	WBGene00042096	WBGene00007602	I	A	NoBias	Gender Neutral	OG007960	CniI.g2615
ChrI.g2305.CBG23839	CBG23839	WBGene00042095	WBGene00008783	I	A	LowMale	Gender Neutral	OG002998	CniI.g2616
ChrI.g2306.CBG23839	CBG23839	WBGene00042095	WBGene00008783	I	A	LowMale	Gender Neutral
ChrI.g2307.CBG23839	CBG23839	WBGene00042095	WBGene00008783	I	A	LowMale	Gender Neutral	OG008287	CniI.g2619
ChrI.g2308.CBG24555	CBG24555	WBGene00042638	WBGene00008306	I	A	NoBias
ChrI.g2308.CBG29886	CBG29886	WBGene00270913		I	A
ChrI.g2309.CBG24557	CBG24557	WBGene00042639	WBGene00019331	I	A			OG015401	CniI.g2631
ChrI.g231.CBG22049	CBG22049	WBGene00040690		I	A	LowFem		OG010004	CniI.g103
ChrI.g2310.CBG24559	CBG24559	WBGene00042640	WBGene00011028	I	A	LowMale		OG014598	CniI.g2632
ChrI.g2312.CBG20335	CBG20335	WBGene00039344	WBGene00011029	I	A	NoBias	Gender Neutral	OG004220	CniI.g2633
ChrI.g2313.CBG20336	CBG20336	WBGene00039345	WBGene00011030	I	A	LowMale	Spermatogenic	OG010542	CniI.g2634
ChrI.g2317.CBG20341	CBG20341	WBGene00039349	WBGene00008012	I	A	NoBias		OG009675	CniI.g2641
ChrI.g2319.CBG23920	CBG23920	WBGene00042157	WBGene00018991	I	A		Oogenic	OG008590	CniI.g2636
ChrI.g2322.CBG20346	CBG20346	WBGene00039351	WBGene00014201	I	A	HighMale	Spermatogenic	OG001245	CniI.g2654
ChrI.g2323.CBG20347	CBG20347	WBGene00039352	WBGene00008372	I	A	LowFem	Gender Neutral	OG005755	CniI.g2655
ChrI.g2327.CBG20352	CBG20352	WBGene00039357	WBGene00010805	I	A	LowFem	Gender Neutral	OG001270	CniI.g2658
ChrI.g2328.CBG20354	CBG20354	WBGene00039359	WBGene00014197	I	A	MaleSpec	Spermatogenic	OG004907	CniI.g2661
ChrI.g2329.CBG20354	CBG20354	WBGene00039359	WBGene00014197	I	A	MaleSpec	Spermatogenic
ChrI.g233.CBG22052	CBG22052	WBGene00040692	WBGene00021734	I	A	LowMale	Spermatogenic	OG011739	CniI.g95
ChrI.g2330.CBG20357	CBG20357	WBGene00039360	WBGene00018525	I	A	HighMale	Spermatogenic	OG004791	CniI.g2662
ChrI.g2331.CBG26623	CBG26623	WBGene00088037		I	A	LowFem		OG006736	CniI.g2663
ChrI.g2333.CBG20362	CBG20362	WBGene00039361	WBGene00011433	I	A	LowMale		OG007527	CniI.g2664
ChrI.g2333.CBG29888	CBG29888	WBGene00270915		I	A
ChrI.g2334.CBG20362	CBG20362	WBGene00039361	WBGene00011433	I	A	LowMale		OG011728	CniI.g2670
ChrI.g2335.CBG20366	CBG20366	WBGene00039364	WBGene00009079	I	A	HighMale	Spermatogenic	OG004447	CniI.g2669
ChrI.g2338.CBG20369	CBG20369	WBGene00039367	WBGene00012344	I	A	NoBias	Gender Neutral	OG010020	CniI.g2666
ChrI.g2339.CBG20372	CBG20372	WBGene00039368	WBGene00012734	I	A	LowFem	Gender Neutral	OG006864	CniI.g2665
ChrI.g234.CBG22054	CBG22054	WBGene00040693	WBGene00015570	I	A	NoBias		OG001379	CniI.g94
ChrI.g2341.CBG26625	CBG26625	WBGene00088039	WBGene00021191	I	A	LowMale	Gender Neutral	OG012795	CniI.g2672
ChrI.g2342.CBG20377	CBG20377	WBGene00039370	WBGene00006038	I	A	HighMale	Spermatogenic
ChrI.g2344.CBG20382	CBG20382	WBGene00039372		I	A			OG010761	CniI.g2677
ChrI.g2346.CBG20384	CBG20384	WBGene00039373	WBGene00009696	I	A	LowMale		OG009714	CniI.g2678
ChrI.g2347.CBG20386	CBG20386	WBGene00039375	WBGene00012735	I	A	LowFem	Gender Neutral	OG008720	CniI.g2679
ChrI.g2348.CBG26629	CBG26629	WBGene00088043		I	A	LowFem		OG013643	CniI.g2680
ChrI.g2349.CBG20389	CBG20389	WBGene00039376	WBGene00006902	I	A	NoBias		OG004862	CniI.g2681
ChrI.g235.CBG22058	CBG22058	WBGene00040694	WBGene00006593	I	A	LowFem	Oogenic	OG011619	CniI.g93
ChrI.g2350.CBG20390	CBG20390	WBGene00039377	WBGene00001555	I	A			OG008154	CniI.g2682
ChrI.g2351.CBG20390	CBG20390	WBGene00039377	WBGene00001555	I	A
ChrI.g2352.CBG20390	CBG20390	WBGene00039377	WBGene00001555	I	A			OG001127	CniI.g2684
ChrI.g2353.CBG20393	CBG20393	WBGene00039380	WBGene00012343	I	A	NoBias	Oogenic	OG016108	CniI.g2685
ChrI.g2355.CBG20395	CBG20395	WBGene00039382	WBGene00007216	I	A	LowMale	Gender Neutral	OG005479	CniI.g2687
ChrI.g2356.CBG20396	CBG20396	WBGene00039383	WBGene00007215	I	A	LowFem	Gender Neutral	OG004237	CniI.g2688
ChrI.g2356.CBG20397	CBG20397	WBGene00039384	WBGene00007217	I	A	LowFem	Gender Neutral
ChrI.g236.CBG22059	CBG22059	WBGene00040695	WBGene00001127	I	A	LowMale		OG005735	CniI.g92
ChrI.g2360.CBG20434	CBG20434	WBGene00039418	WBGene00008487	I	A	HighMale	Spermatogenic	OG007593	CniI.g2694
ChrI.g2363.CBG20406	CBG20406	WBGene00039391	WBGene00018632	I	A	NoBias	Gender Neutral	OG003546	CniI.g2700
ChrI.g2364.CBG29914	CBG29914	WBGene00270342	WBGene00018632	I	A		Gender Neutral	OG010099	CniI.g2699
ChrI.g2367.CBG20410	CBG20410	WBGene00039394	WBGene00013605	I	A	NoBias	Gender Neutral	OG002032	CniI.g2696
ChrI.g2370.CBG20415	CBG20415	WBGene00039399	WBGene00003977	I	A	LowFem		OG014056	CniI.g2711
ChrI.g2372.CBG20417	CBG20417	WBGene00039401	WBGene00010416	I	A	LowFem	Oogenic	OG013320	CniI.g2716
ChrI.g2374.CBG20419	CBG20419	WBGene00039403		I	A	LowMale
ChrI.g2378.CBG20426	CBG20426	WBGene00039410	WBGene00005710	I	A			OG008845	CniI.g2730
ChrI.g2378.CBG20430	CBG20430	WBGene00039414	WBGene00009461	I	A		Oogenic
ChrI.g238.CBG22061	CBG22061	WBGene00040697	WBGene00016906	I	A	NoBias	Gender Neutral	OG004112	CniI.g90
ChrI.g2386.CBG29768	CBG29768	WBGene00270806		I	A
ChrI.g2389.CBG23786	CBG23786	WBGene00042048	WBGene00013126	I	A			OG007454	CniI.g2747
ChrI.g2389.CBG29766	CBG29766	WBGene00270805		I	A
ChrI.g2392.CBG23783	CBG23783	WBGene00042045	WBGene00013128	I	A		Gender Neutral	OG002335	CniI.g2752
ChrI.g2394.CBG18879	CBG18879	WBGene00038192		I	A
ChrI.g2399.CBG18869	CBG18869	WBGene00038182	WBGene00009825	I	A	NoBias	Oogenic	OG008504	CniI.g2754
ChrI.g24.CBG11880	CBG11880	WBGene00032919	WBGene00022278	I	A	LowFem	Oogenic
ChrI.g2402.CBG18864	CBG18864	WBGene00038179	WBGene00013513	I	A	HighMale	Spermatogenic	OG014020	CniI.g2773
ChrI.g2403.CBG18863	CBG18863	WBGene00038178	WBGene00004875	I	A	NoBias	Gender Neutral	OG000347	CniI.g2774
ChrI.g2405.CBG26612	CBG26612	WBGene00088026		I	A	LowMale		OG007710	CniI.g2777
ChrI.g241.CBG22064	CBG22064	WBGene00040700	WBGene00021660	I	A	LowFem	Gender Neutral	OG012299	CniI.g86
ChrI.g2410.CBG26610	CBG26610	WBGene00088024		I	A	HighMale		OG007488	CniI.g2793
ChrI.g2425.CBG18830	CBG18830	WBGene00038168	WBGene00013865	I	A	HighMale		OG010107	CniI.g2811
ChrI.g2428.CBG18825	CBG18825	WBGene00038164	WBGene00010537	I	A	LowFem	Oogenic	OG011263	CniI.g2814
ChrI.g2428.CBG26596	CBG26596	WBGene00088010		I	A
ChrI.g2429.CBG26596	CBG26596	WBGene00088010		I	A			OG007783	CniI.g2818
ChrI.g243.CBG22069	CBG22069	WBGene00040705	WBGene00021027	I	A		Spermatogenic	OG012528	CniI.g84
ChrI.g2430.CBG18823	CBG18823	WBGene00038163	WBGene00013405	I	A	LowFem	Gender Neutral	OG013132	CniI.g2819
ChrI.g2432.CBG18819	CBG18819	WBGene00038161	WBGene00002181	I	A	NoBias	Oogenic	OG015070	CniI.g2821
ChrI.g2435.CBG26595	CBG26595	WBGene00088009		I	A	NoBias		OG001860	CniI.g2824
ChrI.g2438.CBG18813	CBG18813	WBGene00038156	WBGene00007988	I	A	LowMale		OG001486	CniI.g2827
ChrI.g2439.CBG18811	CBG18811	WBGene00038154	WBGene00015627	I	A	MaleSpec	Spermatogenic	OG012070	CniI.g2835
ChrI.g2440.CBG18810	CBG18810	WBGene00038153	WBGene00018548	I	A	HighMale	Spermatogenic	OG001301	CniI.g2836
ChrI.g2441.CBG18809	CBG18809	WBGene00038152	WBGene00018548	I	A	HighMale	Spermatogenic	OG016080	CniI.g2837
ChrI.g2442.CBG18807	CBG18807	WBGene00038151	WBGene00001377	I	A	LowFem		OG009222	CniI.g2838
ChrI.g2443.CBG18806	CBG18806	WBGene00038150	WBGene00008184	I	A			OG014877	CniI.g2840
ChrI.g2445.CBG18804	CBG18804	WBGene00038148	WBGene00007991	I	A	LowFem	Gender Neutral	OG011821	CniI.g2843
ChrI.g2446.CBG18802	CBG18802	WBGene00038147	WBGene00004202	I	A	NoBias	Gender Neutral	OG004395	CniI.g2841
ChrI.g2447.CBG26594	CBG26594	WBGene00088008		I	A
ChrI.g2448.CBG18798	CBG18798	WBGene00038144	WBGene00014100	I	A	HighMale		OG008478	CniI.g2845
ChrI.g245.CBG22071	CBG22071	WBGene00040706	WBGene00016905	I	A	LowFem	Oogenic	OG002264	CniI.g82
ChrI.g2454.CBG26593	CBG26593	WBGene00088007		I	A			OG004532	CniI.g2863
ChrI.g2456.CBG18786	CBG18786	WBGene00038137	WBGene00002073	I	A	LowFem	Oogenic	OG005841	CniI.g2870
ChrI.g2457.CBG18782	CBG18782	WBGene00038134	WBGene00003980	I	A	NoBias	Spermatogenic	OG004310	CniI.g2866
ChrI.g2457.CBG18786	CBG18786	WBGene00038137	WBGene00002073	I	A	LowFem	Oogenic
ChrI.g2458.CBG18783	CBG18783	WBGene00038135	WBGene00008610	I	A	HighMale	Spermatogenic	OG004912	CniI.g2867
ChrI.g2458.CBG18786	CBG18786	WBGene00038137	WBGene00002073	I	A	LowFem	Oogenic
ChrI.g2459.CBG18786	CBG18786	WBGene00038137	WBGene00002073	I	A	LowFem	Oogenic
ChrI.g246.CBG22074	CBG22074	WBGene00040707	WBGene00016902	I	A	NoBias	Spermatogenic	OG006725	CniI.g81
ChrI.g2460.CBG24178	CBG24178	WBGene00042349	WBGene00022340	I	A	LowMale		OG005807	CniI.g2875
ChrI.g2462.CBG24173	CBG24173	WBGene00042345		I	A			OG004487	CniI.g2886
ChrI.g2463.CBG24173	CBG24173	WBGene00042345		I	A			OG012218	CniI.g2890
ChrI.g2463.CBG29928	CBG29928	WBGene00270356		I	A
ChrI.g2468.CBG24705	CBG24705	WBGene00042754	WBGene00008298	I	A		Gender Neutral	OG013131	CniV.g16147
ChrI.g247.CBG22074	CBG22074	WBGene00040707	WBGene00016902	I	A	NoBias	Spermatogenic
ChrI.g2472.CBG15875	CBG15875	WBGene00035988	WBGene00010472	I	A	NoBias	Oogenic
ChrI.g2477.CBG15867	CBG15867	WBGene00035981		I	A	LowFem		OG000069	CniI.g2925
ChrI.g2477.CBG29897	CBG29897	WBGene00270924		I	A
ChrI.g2479.CBG15860	CBG15860	WBGene00035978	WBGene00012948	I	A		Spermatogenic	OG014524	CniI.g2935
ChrI.g2479.CBG15863	CBG15863	WBGene00035980	WBGene00014761	I	A	MaleSpec
ChrI.g248.CBG22075	CBG22075	WBGene00040708	WBGene00021238	I	A	LowFem	Gender Neutral	OG012400	CniI.g80
ChrI.g2480.CBG15859	CBG15859	WBGene00035977		I	A	MaleSpec
ChrI.g2482.CBG15855	CBG15855	WBGene00035974		I	A
ChrI.g2483.CBG15853	CBG15853	WBGene00035973	WBGene00017450	I	A	HighMale		OG003519	CniI.g2942
ChrI.g2484.CBG15852	CBG15852	WBGene00035972		I	A	HighMale		OG002588	CniI.g2943
ChrI.g2485.CBG29899	CBG29899	WBGene00270926		I	A
ChrI.g2489.CBG25414	CBG25414	WBGene00086828		I	A			OG005390	CniI.g2950
ChrI.g2490.CBG15846	CBG15846	WBGene00035968	WBGene00001045	I	A	NoBias	Gender Neutral	OG000757	CniI.g2953
ChrI.g25.CBG11879	CBG11879	WBGene00032918	WBGene00003074	I	A	NoBias	Gender Neutral	OG011096	CniI.g356
ChrI.g250.CBG29959	CBG29959	WBGene00270387	WBGene00010857	I	A			OG014924	CniI.g77
ChrI.g2500.CBG15834	CBG15834	WBGene00035959	WBGene00002240	I	A	LowFem	Gender Neutral	OG000410	CniI.g2961
ChrI.g2501.CBG15833	CBG15833	WBGene00035958	WBGene00010242	I	A		Gender Neutral	OG005190	CniI.g2963
ChrI.g2502.CBG15832	CBG15832	WBGene00035957	WBGene00010243	I	A		Gender Neutral	OG006018	CniI.g2969
ChrI.g2502.CBG29983	CBG29983	WBGene00270411		I	A
ChrI.g2504.CBG15829	CBG15829	WBGene00035955		I	A			OG002762	CniX.g20957
ChrI.g2505.CBG15829	CBG15829	WBGene00035955		I	A
ChrI.g2506.CBG15829	CBG15829	WBGene00035955		I	A
ChrI.g2506.CBG15830	CBG15830	WBGene00035956		I	A
ChrI.g2507.CBG15828	CBG15828	WBGene00035954		I	A	LowFem		OG015506	CniI.g2976
ChrI.g2509.CBG15826	CBG15826	WBGene00035953		I	A
ChrI.g2509.CBG24645	CBG24645	WBGene00042710		I	A
ChrI.g251.CBG22078	CBG22078	WBGene00040711	WBGene00001745	I	A		Spermatogenic	OG010287	CniI.g76
ChrI.g2511.CBG26726	CBG26726	WBGene00088140		I	A			OG016078	CniI.g2982
ChrI.g2512.CBG15825	CBG15825	WBGene00035952		I	A
ChrI.g2513.CBG15824	CBG15824	WBGene00035951		I	A			OG014517	CniI.g3357
ChrI.g2518.CBG15819	CBG15819	WBGene00035949	WBGene00015564	I	A	LowFem		OG012697	CniI.g2999
ChrI.g2519.CBG15813	CBG15813	WBGene00035945	WBGene00006876	I	A	LowFem		OG003911	CniI.g3003
ChrI.g252.CBG22083	CBG22083	WBGene00040714	WBGene00021334	I	A	NoBias	Gender Neutral	OG008718	CniI.g75
ChrI.g2520.CBG15813	CBG15813	WBGene00035945	WBGene00006876	I	A	LowFem		OG003394	CniI.g3004
ChrI.g2521.CBG15813	CBG15813	WBGene00035945	WBGene00006876	I	A	LowFem		OG002387	CniI.g3005
ChrI.g2526.CBG15806	CBG15806	WBGene00035941	WBGene00007637	I	A	NoBias	Gender Neutral	OG015469	CniI.g3013
ChrI.g2527.CBG15805	CBG15805	WBGene00035940	WBGene00007640	I	A	LowFem	Gender Neutral	OG001125	CniI.g3014
ChrI.g2528.CBG15804	CBG15804	WBGene00035939	WBGene00011935	I	A	NoBias	Gender Neutral	OG012679	CniI.g3015
ChrI.g2529.CBG15803	CBG15803	WBGene00035938	WBGene00002232	I	A	LowMale	Oogenic	OG015868	CniI.g3017
ChrI.g253.CBG22082	CBG22082	WBGene00040713	WBGene00021328	I	A	NoBias		OG006753	CniI.g74
ChrI.g253.CBG22083	CBG22083	WBGene00040714	WBGene00021334	I	A	NoBias	Gender Neutral
ChrI.g2530.CBG15800	CBG15800	WBGene00035937	WBGene00008856	I	A	NoBias	Gender Neutral	OG014351	CniI.g3018
ChrI.g2532.CBG15356	CBG15356	WBGene00035655	WBGene00004963	I	A	HighMale	Spermatogenic	OG004186	CniI.g3020
ChrI.g254.CBG22083	CBG22083	WBGene00040714	WBGene00021334	I	A	NoBias	Gender Neutral	OG015956	CniI.g73
ChrI.g2542.CBG15368	CBG15368	WBGene00035664		I	A			OG004953	CniI.g3030
ChrI.g2543.CBG15371	CBG15371	WBGene00035665	WBGene00001131	I	A	NoBias	Gender Neutral	OG002495	CniI.g3031
ChrI.g2545.CBG15380	CBG15380	WBGene00035669	WBGene00009316	I	A			OG004870	CniI.g3033
ChrI.g2546.CBG15381	CBG15381	WBGene00035670	WBGene00010769	I	A	LowMale	Gender Neutral	OG004265	CniI.g3034
ChrI.g2547.CBG15382	CBG15382	WBGene00035671	WBGene00010769	I	A		Gender Neutral	OG009954	CniI.g3035
ChrI.g2548.CBG15383	CBG15383	WBGene00035672	WBGene00010768	I	A	NoBias	Gender Neutral	OG000061	CniI.g3036
ChrI.g2549.CBG15383	CBG15383	WBGene00035672	WBGene00010768	I	A	NoBias	Gender Neutral	OG013728	CniI.g3037
ChrI.g2552.CBG23667	CBG23667	WBGene00041966	WBGene00004190	I	A		Gender Neutral	OG013235	CniI.g3044
ChrI.g2555.CBG23659	CBG23659	WBGene00041961	WBGene00000005	I	A		Spermatogenic
ChrI.g2556.CBG04380	CBG04380	WBGene00027066	WBGene00001215	I	A	LowFem	Gender Neutral	OG004712	CniI.g3045
ChrI.g2559.CBG04377	CBG04377	WBGene00027063	WBGene00009314	I	A	LowFem	Spermatogenic	OG008201	CniI.g3048
ChrI.g256.CBG22086	CBG22086	WBGene00040716	WBGene00019909	I	A	LowMale		OG009998	CniI.g71
ChrI.g256.CBG22087	CBG22087	WBGene00040717	WBGene00044895	I	A	HighMale
ChrI.g2560.CBG04377	CBG04377	WBGene00027063	WBGene00009314	I	A	LowFem	Spermatogenic
ChrI.g2561.CBG04372	CBG04372	WBGene00027060	WBGene00012104	I	A		Oogenic
ChrI.g2562.CBG04372	CBG04372	WBGene00027060	WBGene00012104	I	A		Oogenic	OG001039	CniI.g3051
ChrI.g2562.CBG04373	CBG04373	WBGene00027061	WBGene00012104	I	A		Oogenic
ChrI.g2564.CBG29921	CBG29921	WBGene00270349		I	A			OG001345	CniI.g3054
ChrI.g2565.CBG04368	CBG04368	WBGene00027059	WBGene00009064	I	A	LowFem	Oogenic	OG001735	CniI.g3056
ChrI.g2569.CBG04363	CBG04363	WBGene00027054	WBGene00001640	I	A			OG010942	CniI.g3061
ChrI.g2569.CBG04364	CBG04364	WBGene00027055	WBGene00007601	I	A	HighMale	Spermatogenic
ChrI.g257.CBG22087	CBG22087	WBGene00040717	WBGene00044895	I	A	HighMale		OG010563	CniI.g70
ChrI.g2570.CBG04363	CBG04363	WBGene00027054	WBGene00001640	I	A			OG000064	CniI.g3062
ChrI.g2571.CBG04362	CBG04362	WBGene00027053	WBGene00023490	I	A	HighMale	Spermatogenic	OG011290	CniI.g3063
ChrI.g2572.CBG04361	CBG04361	WBGene00027052	WBGene00009459	I	A	MaleSpec	Spermatogenic	OG007773	CniI.g3064
ChrI.g2573.CBG26574	CBG26574	WBGene00087988		I	A			OG012851	CniI.g3065
ChrI.g2574.CBG04359	CBG04359	WBGene00027051	WBGene00009065	I	A	LowFem	Gender Neutral	OG008603	CniI.g3066
ChrI.g2575.CBG04358	CBG04358	WBGene00027050	WBGene00012274	I	A	NoBias	Spermatogenic	OG013684	CniI.g3093
ChrI.g2576.CBG07921	CBG07921	WBGene00029812	WBGene00004063	I	A	NoBias	Gender Neutral	OG013080	CniI.g3092
ChrI.g2578.CBG07924	CBG07924	WBGene00029814	WBGene00003753	I	A	LowMale		OG009580	CniI.g3090
ChrI.g258.CBG22089	CBG22089	WBGene00040719	WBGene00003799	I	A	LowFem	Gender Neutral	OG014550	CniI.g69
ChrI.g2580.CBG07928	CBG07928	WBGene00029816	WBGene00003675	I	A	NoBias		OG008099	CniI.g3088
ChrI.g2583.CBG07931	CBG07931	WBGene00029818	WBGene00012500	I	A	HighMale		OG009956	CniI.g3084
ChrI.g2584.CBG07932	CBG07932	WBGene00029819	WBGene00004231	I	A			OG000230	CniI.g3081
ChrI.g2586.CBG07935	CBG07935	WBGene00029822	WBGene00008132	I	A	NoBias	Gender Neutral	OG006264	CniI.g3080
ChrI.g2587.CBG07935	CBG07935	WBGene00029822	WBGene00008132	I	A	NoBias	Gender Neutral	OG002865	CniI.g3079
ChrI.g2588.CBG07935	CBG07935	WBGene00029822	WBGene00008132	I	A	NoBias	Gender Neutral	OG013919	CniI.g3078
ChrI.g259.CBG22089	CBG22089	WBGene00040719	WBGene00003799	I	A	LowFem	Gender Neutral	OG001176	CniI.g68
ChrI.g2591.CBG07940	CBG07940	WBGene00029827	WBGene00008131	I	A	LowFem	Gender Neutral	OG004693	CniI.g3075
ChrI.g2595.CBG07944	CBG07944	WBGene00029831	WBGene00008167	I	A	LowFem	Gender Neutral
ChrI.g2596.CBG07944	CBG07944	WBGene00029831	WBGene00008167	I	A	LowFem	Gender Neutral	OG003302	CniI.g3071
ChrI.g2597.CBG07944	CBG07944	WBGene00029831	WBGene00008167	I	A	LowFem	Gender Neutral	OG011353	CniI.g3069
ChrI.g26.CBG24641	CBG24641	WBGene00042707	WBGene00013994	I	A		Oogenic	OG005196	CniI.g355
ChrI.g260.CBG22089	CBG22089	WBGene00040719	WBGene00003799	I	A	LowFem	Gender Neutral	OG002791	CniI.g67
ChrI.g2602.CBG07950	CBG07950	WBGene00029836	WBGene00012504	I	A	HighMale		OG004081	CniI.g3107
ChrI.g2603.CBG07952	CBG07952	WBGene00029838	WBGene00013178	I	A	LowFem	Gender Neutral	OG007301	CniI.g3106
ChrI.g2603.CBG29912	CBG29912	WBGene00270340	WBGene00013178	I	A		Gender Neutral
ChrI.g2604.CBG07953	CBG07953	WBGene00029839	WBGene00013177	I	A	LowFem	Gender Neutral	OG014725	CniI.g3104
ChrI.g2605.CBG07954	CBG07954	WBGene00029840	WBGene00013131	I	A	LowFem		OG011938	CniI.g3103
ChrI.g2607.CBG07957	CBG07957	WBGene00029843	WBGene00012317	I	A	LowFem	Gender Neutral	OG001956	CniI.g3101
ChrI.g261.CBG22089	CBG22089	WBGene00040719	WBGene00003799	I	A	LowFem	Gender Neutral	OG013133	CniI.g66
ChrI.g2614.CBG07964	CBG07964	WBGene00029848	WBGene00001980	I	A	LowFem	Oogenic	OG001824	CniI.g3094
ChrI.g2614.CBG31419	CBG31419	WBGene00303376		I	A
ChrI.g2615.CBG07968	CBG07968	WBGene00029849	WBGene00011788	I	A	NoBias	Gender Neutral	OG013986	CniI.g3110
ChrI.g2616.CBG07969	CBG07969	WBGene00029850	WBGene00000138	I	A	NoBias	Gender Neutral	OG001300	CniI.g3114
ChrI.g2618.CBG07971	CBG07971	WBGene00029852	WBGene00003735	I	A	LowFem	Spermatogenic	OG007900	CniI.g3116
ChrI.g2619.CBG07972	CBG07972	WBGene00029853	WBGene00001746	I	A	NoBias	Spermatogenic	OG006729	CniI.g3117
ChrI.g262.CBG22093	CBG22093	WBGene00040722	WBGene00021355	I	A	NoBias	Gender Neutral	OG016044	CniI.g64
ChrI.g2622.CBG07977	CBG07977	WBGene00029856	WBGene00012474	I	A	LowFem	Gender Neutral	OG002195	CniI.g3120
ChrI.g2622.CBG26561	CBG26561	WBGene00087975		I	A	HighMale
ChrI.g2623.CBG26563	CBG26563	WBGene00087977		I	A			OG010086	CniI.g3121
ChrI.g2625.CBG07980	CBG07980	WBGene00029857	WBGene00012478	I	A	LowMale	Spermatogenic	OG010897	CniI.g3124
ChrI.g2626.CBG07981	CBG07981	WBGene00029858	WBGene00012479	I	A	LowFem	Gender Neutral	OG002048	CniI.g3125
ChrI.g2627.CBG07982	CBG07982	WBGene00029859	WBGene00012480	I	A	HighMale		OG005477	CniI.g3132
ChrI.g2629.CBG26565	CBG26565	WBGene00087979		I	A
ChrI.g263.CBG22093	CBG22093	WBGene00040722	WBGene00021355	I	A	NoBias	Gender Neutral	OG004497	CniIV.g12545
ChrI.g263.CBG22094	CBG22094	WBGene00040723	WBGene00015505	I	A	LowFem	Gender Neutral
ChrI.g2630.CBG26566	CBG26566	WBGene00087980		I	A			OG008044	CniI.g3135
ChrI.g2636.CBG07992	CBG07992	WBGene00029867	WBGene00012487	I	A			OG000646	CniI.g3148
ChrI.g2639.CBG07999	CBG07999	WBGene00029874		I	A			OG002127	CniI.g3178
ChrI.g264.CBG22096	CBG22096	WBGene00040725	WBGene00015499	I	A	LowFem	Gender Neutral	OG003914	CniI.g62
ChrI.g2645.CBG08006	CBG08006	WBGene00029881	WBGene00013124	I	A	LowMale	Gender Neutral	OG000217	CniI.g3190
ChrI.g2646.CBG08008	CBG08008	WBGene00029882	WBGene00013123	I	A	LowFem	Gender Neutral	OG009613	CniI.g3191
ChrI.g2647.CBG08009	CBG08009	WBGene00029883	WBGene00013122	I	A		Oogenic	OG002592	CniI.g3192
ChrI.g2647.CBG24397	CBG24397	WBGene00042520	WBGene00013122	I	A		Oogenic
ChrI.g2649.CBG08011	CBG08011	WBGene00029885	WBGene00012289	I	A	LowMale		OG014639	CniI.g3194
ChrI.g265.CBG22097	CBG22097	WBGene00040726	WBGene00000814	I	A	NoBias	Gender Neutral
ChrI.g2650.CBG08011	CBG08011	WBGene00029885	WBGene00012289	I	A	LowMale		OG010946	CniI.g3195
ChrI.g2652.CBG08014	CBG08014	WBGene00029888	WBGene00012738	I	A	NoBias	Gender Neutral	OG015121	CniI.g3197
ChrI.g2653.CBG08015	CBG08015	WBGene00029889	WBGene00005010	I	A	LowFem	Oogenic	OG000014	CniI.g3198
ChrI.g2654.CBG30937	CBG30937	WBGene00271573	WBGene00012011	I	A		Spermatogenic	OG013808	CniI.g3199
ChrI.g266.CBG22097	CBG22097	WBGene00040726	WBGene00000814	I	A	NoBias	Gender Neutral	OG002676	CniI.g61
ChrI.g2661.CBG29961	CBG29961	WBGene00270389		I	A			OG004122	CniI.g3205
ChrI.g2662.CBG08024	CBG08024	WBGene00029896	WBGene00013604	I	A	NoBias	Oogenic	OG014636	CniI.g3206
ChrI.g2663.CBG08025	CBG08025	WBGene00029897	WBGene00013593	I	A	LowFem	Gender Neutral	OG003457	CniI.g3207
ChrI.g2668.CBG08033	CBG08033	WBGene00029901	WBGene00013594	I	A	NoBias	Gender Neutral	OG004154	CniI.g3222
ChrI.g267.CBG22097	CBG22097	WBGene00040726	WBGene00000814	I	A	NoBias	Gender Neutral
ChrI.g2673.CBG08038	CBG08038	WBGene00029906	WBGene00011959	I	A	LowFem	Gender Neutral	OG010997	CniI.g3227
ChrI.g2676.CBG08042	CBG08042	WBGene00029910	WBGene00010160	I	A	LowFem	Gender Neutral	OG010420	CniI.g3241
ChrI.g2678.CBG08045	CBG08045	WBGene00029913	WBGene00010161	I	A	LowFem	Gender Neutral	OG005919	CniI.g3239
ChrI.g2679.CBG26569	CBG26569	WBGene00087983		I	A			OG005453	CniI.g3238
ChrI.g268.CBG22097	CBG22097	WBGene00040726	WBGene00000814	I	A	NoBias	Gender Neutral	OG007996	CniI.g60
ChrI.g268.CBG22099	CBG22099	WBGene00040728	WBGene00194700	I	A	HighMale
ChrI.g2680.CBG19701	CBG19701	WBGene00038875	WBGene00009304	I	A			OG004047	CniI.g3236
ChrI.g2683.CBG19704	CBG19704	WBGene00038878	WBGene00002324	I	A	LowFem	Gender Neutral	OG011604	CniI.g3233
ChrI.g2684.CBG19705	CBG19705	WBGene00038879	WBGene00013204	I	A	LowFem	Gender Neutral	OG007736	CniI.g3232
ChrI.g2685.CBG19706	CBG19706	WBGene00038880	WBGene00004889	I	A	LowFem	Oogenic	OG014960	CniI.g3231
ChrI.g2686.CBG19707	CBG19707	WBGene00038881	WBGene00008153	I	A	HighMale	Spermatogenic	OG014793	CniI.g3243
ChrI.g2688.CBG19709	CBG19709	WBGene00038883	WBGene00009554	I	A	LowFem	Gender Neutral	OG012926	CniI.g3244
ChrI.g269.CBG22097	CBG22097	WBGene00040726	WBGene00000814	I	A	NoBias	Gender Neutral	OG011376	CniI.g59
ChrI.g2693.CBG19714	CBG19714	WBGene00038888	WBGene00000088	I	A	NoBias	Gender Neutral	OG012539	CniI.g3249
ChrI.g2693.CBG19716	CBG19716	WBGene00038890	WBGene00007966	I	A	LowFem	Oogenic
ChrI.g2694.CBG19716	CBG19716	WBGene00038890	WBGene00007966	I	A	LowFem	Oogenic	OG001257	CniI.g3251
ChrI.g2695.CBG19719	CBG19719	WBGene00038891	WBGene00009305	I	A	LowFem	Gender Neutral	OG006158	CniI.g3252
ChrI.g2696.CBG19719	CBG19719	WBGene00038891	WBGene00009305	I	A	LowFem	Gender Neutral	OG005833	CniI.g3253
ChrI.g2698.CBG19721	CBG19721	WBGene00038893		I	A	LowFem
ChrI.g2699.CBG19722	CBG19722	WBGene00038894	WBGene00009366	I	A	LowFem	Gender Neutral	OG012604	CniI.g3259
ChrI.g270.CBG25182	CBG25182	WBGene00086596	WBGene00015001	I	A	NoBias	Gender Neutral	OG010158	CniI.g58
ChrI.g2700.CBG19723	CBG19723	WBGene00038895	WBGene00001049	I	A	LowFem	Gender Neutral	OG016039	CniI.g3258
ChrI.g2701.CBG19724	CBG19724	WBGene00038896	WBGene00009369	I	A	NoBias	Gender Neutral	OG008700	CniI.g3257
ChrI.g2707.CBG19730	CBG19730	WBGene00038900	WBGene00002348	I	A	NoBias	Gender Neutral	OG001419	CniI.g3265
ChrI.g2710.CBG19733	CBG19733	WBGene00038903	WBGene00009371	I	A			OG005079	CniI.g3268
ChrI.g2712.CBG19735	CBG19735	WBGene00038905	WBGene00009284	I	A	LowFem	Gender Neutral	OG005944	CniI.g3270
ChrI.g2714.CBG19737	CBG19737	WBGene00038907	WBGene00009285	I	A	LowFem		OG002354	CniI.g3272
ChrI.g2715.CBG25437	CBG25437	WBGene00086851		I	A	HighFem		OG006159	CniI.g3273
ChrI.g2716.CBG25437	CBG25437	WBGene00086851		I	A	HighFem
ChrI.g2719.CBG19743	CBG19743	WBGene00038913	WBGene00010587	I	A	LowMale	Spermatogenic	OG003385	CniI.g3282
ChrI.g2723.CBG19747	CBG19747	WBGene00038917	WBGene00012384	I	A	HighMale		OG015277	CniI.g3288
ChrI.g2727.CBG19751	CBG19751	WBGene00038921	WBGene00003790	I	A	LowFem	Gender Neutral	OG012274	CniI.g3292
ChrI.g273.CBG22103	CBG22103	WBGene00040731	WBGene00016154	I	A	LowFem	Gender Neutral	OG007308	CniI.g56
ChrI.g2731.CBG19756	CBG19756	WBGene00038923	WBGene00013969	I	A	LowMale		OG005159	CniI.g3298
ChrI.g2732.CBG19757	CBG19757	WBGene00038924	WBGene00003471	I	A			OG014388	CniI.g3299
ChrI.g2733.CBG19758	CBG19758	WBGene00038925	WBGene00009368	I	A	LowFem	Gender Neutral	OG006183	CniI.g3300
ChrI.g2734.CBG19759	CBG19759	WBGene00038926	WBGene00006349	I	A	NoBias	Oogenic	OG014181	CniI.g3301
ChrI.g2735.CBG19759	CBG19759	WBGene00038926	WBGene00006349	I	A	NoBias	Oogenic	OG011847	CniI.g3302
ChrI.g2736.CBG19759	CBG19759	WBGene00038926	WBGene00006349	I	A	NoBias	Oogenic	OG005222	CniI.g3303
ChrI.g2737.CBG19763	CBG19763	WBGene00038930	WBGene00009558	I	A	LowMale	Gender Neutral	OG000368	CniI.g3306
ChrI.g2741.CBG19767	CBG19767	WBGene00038933	WBGene00009559	I	A	NoBias	Gender Neutral	OG007205	CniI.g3310
ChrI.g2743.CBG19769	CBG19769	WBGene00038935	WBGene00012234	I	A	NoBias	Gender Neutral	OG009575	CniI.g3312
ChrI.g2748.CBG19775	CBG19775	WBGene00038940	WBGene00012352	I	A	NoBias	Oogenic	OG007439	CniI.g3317
ChrI.g2749.CBG19775	CBG19775	WBGene00038940	WBGene00012352	I	A	NoBias	Oogenic
ChrI.g2754.CBG19779	CBG19779	WBGene00038944	WBGene00012386	I	A	NoBias	Gender Neutral	OG004653	CniI.g3321
ChrI.g2755.CBG19780	CBG19780	WBGene00038945	WBGene00013601	I	A	LowFem	Gender Neutral	OG007945	CniI.g3322
ChrI.g2758.CBG29969	CBG29969	WBGene00270397	WBGene00013678	I	A		Gender Neutral	OG002186	CniI.g3359
ChrI.g276.CBG22108	CBG22108	WBGene00040734	WBGene00016932	I	A
ChrI.g2762.CBG19789	CBG19789	WBGene00038953	WBGene00013680	I	A	LowFem	Gender Neutral	OG009529	CniI.g3352
ChrI.g2763.CBG19790	CBG19790	WBGene00038954	WBGene00013682	I	A	LowFem	Gender Neutral	OG014349	CniI.g3351
ChrI.g2767.CBG19797	CBG19797	WBGene00038960	WBGene00013692	I	A	LowFem	Gender Neutral	OG015922	CniI.g3345
ChrI.g277.CBG22109	CBG22109	WBGene00040735	WBGene00016931	I	A	LowMale		OG002795	CniI.g53
ChrI.g2775.CBG19806	CBG19806	WBGene00038968	WBGene00014148	I	A		Gender Neutral	OG002258	CniI.g3337
ChrI.g2777.CBG19808	CBG19808	WBGene00038970	WBGene00000469	I	A	NoBias		OG000153	CniI.g3335
ChrI.g2779.CBG25428	CBG25428	WBGene00086842	WBGene00010704	I	A			OG000312	CniI.g3333
ChrI.g2780.CBG19812	CBG19812	WBGene00038973	WBGene00013970	I	A	LowMale		OG014921	CniI.g3332
ChrI.g2781.CBG19814	CBG19814	WBGene00038974	WBGene00002189	I	A		Spermatogenic	OG010767	CniI.g3331
ChrI.g2782.CBG19814	CBG19814	WBGene00038974	WBGene00002189	I	A		Spermatogenic	OG004323	CniI.g3330
ChrI.g2783.CBG19814	CBG19814	WBGene00038974	WBGene00002189	I	A		Spermatogenic	OG014467	CniI.g3329
ChrI.g2784.CBG19814	CBG19814	WBGene00038974	WBGene00002189	I	A		Spermatogenic	OG008344	CniI.g3328
ChrI.g2788.CBG08757	CBG08757	WBGene00030495	WBGene00013197	I	A		Gender Neutral	OG006045	CniI.g3360
ChrI.g279.CBG22113	CBG22113	WBGene00040738	WBGene00008754	I	A	HighMale		OG009947	CniI.g50
ChrI.g2794.CBG08751	CBG08751	WBGene00030489	WBGene00013672	I	A		Gender Neutral	OG001882	CniI.g3366
ChrI.g2795.CBG08751	CBG08751	WBGene00030489	WBGene00013672	I	A		Gender Neutral	OG001748	CniI.g3367
ChrI.g2801.CBG08744	CBG08744	WBGene00030482	WBGene00000241	I	A	LowMale		OG013555	CniI.g3373
ChrI.g2812.CBG08730	CBG08730	WBGene00030472	WBGene00009361	I	A	LowMale		OG008356	CniI.g3384
ChrI.g2813.CBG08730	CBG08730	WBGene00030472	WBGene00009361	I	A	LowMale		OG012134	CniI.g3385
ChrI.g2818.CBG08723	CBG08723	WBGene00030468	WBGene00010771	I	A	NoBias	Gender Neutral	OG010720	CniI.g3390
ChrI.g2819.CBG08723	CBG08723	WBGene00030468	WBGene00010771	I	A	NoBias	Gender Neutral	OG001452	CniI.g3391
ChrI.g282.CBG22116	CBG22116	WBGene00040741	WBGene00006385	I	A	NoBias	Gender Neutral	OG007339	CniI.g47
ChrI.g2820.CBG08722	CBG08722	WBGene00030467	WBGene00010770	I	A	LowMale	Spermatogenic	OG002630	CniI.g3392
ChrI.g2825.CBG08717	CBG08717	WBGene00030462	WBGene00010419	I	A	NoBias		OG011274	CniI.g3397
ChrI.g2826.CBG08715	CBG08715	WBGene00030460	WBGene00012042	I	A			OG010633	CniI.g3398
ChrI.g2827.CBG08715	CBG08715	WBGene00030460	WBGene00012042	I	A			OG001183	CniI.g3399
ChrI.g2828.CBG08715	CBG08715	WBGene00030460	WBGene00012042	I	A			OG012633	CniI.g3400
ChrI.g2829.CBG08713	CBG08713	WBGene00030458	WBGene00003921	I	A	LowFem	Oogenic	OG004747	CniI.g3401
ChrI.g2835.CBG08707	CBG08707	WBGene00030453	WBGene00001008	I	A	LowMale	Gender Neutral	OG003019	CniI.g3407
ChrI.g2836.CBG08706	CBG08706	WBGene00030452		I	A			OG012176	CniIV.g13881
ChrI.g288.CBG22126	CBG22126	WBGene00040749	WBGene00021765	I	A	NoBias	Gender Neutral	OG009532	CniI.g23
ChrI.g289.CBG22130	CBG22130	WBGene00040753	WBGene00022138	I	A	LowFem	Oogenic
ChrI.g29.CBG11871	CBG11871	WBGene00032913	WBGene00012137	I	A	LowMale		OG015393	CniI.g352
ChrI.g290.CBG22130	CBG22130	WBGene00040753	WBGene00022138	I	A	LowFem	Oogenic	OG003411	CniI.g25
ChrI.g291.CBG22130	CBG22130	WBGene00040753	WBGene00022138	I	A	LowFem	Oogenic	OG005279	CniI.g26
ChrI.g293.CBG22132	CBG22132	WBGene00040755	WBGene00021764	I	A	LowFem	Gender Neutral	OG005742	CniI.g32
ChrI.g297.CBG22136	CBG22136	WBGene00040759	WBGene00021763	I	A	LowFem	Oogenic	OG009637	CniI.g35
ChrI.g30.CBG11868	CBG11868	WBGene00032910	WBGene00012139	I	A	NoBias	Gender Neutral	OG007041	CniI.g351
ChrI.g300.CBG22139	CBG22139	WBGene00040762	WBGene00044349	I	A	NoBias		OG006518	CniI.g38
ChrI.g303.CBG22141	CBG22141	WBGene00040764	WBGene00022145	I	A	HighMale		OG015268	CniI.g376
ChrI.g309.CBG22147	CBG22147	WBGene00040770	WBGene00022154	I	A	NoBias		OG014651	CniI.g384
ChrI.g310.CBG22148	CBG22148	WBGene00040771	WBGene00044348	I	A	LowMale		OG004844	CniI.g385
ChrI.g313.CBG22152	CBG22152	WBGene00040775	WBGene00022152	I	A	LowFem	Oogenic	OG013333	CniI.g390
ChrI.g320.CBG22162	CBG22162	WBGene00040784	WBGene00044440	I	A	NoBias	Gender Neutral	OG012139	CniI.g397
ChrI.g324.CBG22166	CBG22166	WBGene00040788	WBGene00022148	I	A	LowFem	Gender Neutral	OG000717	CniI.g401
ChrI.g325.CBG22166	CBG22166	WBGene00040788	WBGene00022148	I	A	LowFem	Gender Neutral	OG005188	CniI.g402
ChrI.g326.CBG22166	CBG22166	WBGene00040788	WBGene00022148	I	A	LowFem	Gender Neutral
ChrI.g327.CBG22166	CBG22166	WBGene00040788	WBGene00022148	I	A	LowFem	Gender Neutral
ChrI.g328.CBG22166	CBG22166	WBGene00040788	WBGene00022148	I	A	LowFem	Gender Neutral	OG015536	CniI.g404
ChrI.g329.CBG22169	CBG22169	WBGene00040791	WBGene00022149	I	A	LowFem	Gender Neutral	OG004566	CniI.g405
ChrI.g341.CBG22183	CBG22183	WBGene00040803	WBGene00008878	I	A	NoBias	Gender Neutral	OG002029	CniI.g416
ChrI.g343.CBG22191	CBG22191	WBGene00040806	WBGene00008876	I	A	LowFem	Oogenic	OG015165	CniI.g418
ChrI.g345.CBG22194	CBG22194	WBGene00040808	WBGene00009141	I	A	NoBias	Gender Neutral	OG011888	CniI.g420
ChrI.g347.CBG22197	CBG22197	WBGene00040810		I	A	HighMale		OG012374	CniI.g422
ChrI.g354.CBG22209	CBG22209	WBGene00040818	WBGene00003750	I	A	LowMale		OG014418	CniI.g428
ChrI.g36.CBG11853	CBG11853	WBGene00032899	WBGene00000485	I	A	NoBias	Spermatogenic	OG000911	CniI.g343
ChrI.g361.CBG22217	CBG22217	WBGene00040825	WBGene00006461	I	A		Gender Neutral	OG008580	CniI.g438
ChrI.g362.CBG22218	CBG22218	WBGene00040826	WBGene00022139	I	A		Oogenic	OG002562	CniI.g439
ChrI.g363.CBG22219	CBG22219	WBGene00040827	WBGene00004743	I	A	LowFem	Oogenic	OG012688	CniI.g440
ChrI.g364.CBG22220	CBG22220	WBGene00040828	WBGene00003475	I	A	LowMale	Gender Neutral
ChrI.g37.CBG11853	CBG11853	WBGene00032899	WBGene00000485	I	A	NoBias	Spermatogenic	OG005449	CniI.g342
ChrI.g370.CBG22229	CBG22229	WBGene00040833	WBGene00022156	I	A			OG014289	CniI.g450
ChrI.g371.CBG22231	CBG22231	WBGene00040835	WBGene00015007	I	A	LowFem	Gender Neutral	OG012787	CniI.g452
ChrI.g372.CBG22231	CBG22231	WBGene00040835	WBGene00015007	I	A	LowFem	Gender Neutral	OG010756	CniI.g453
ChrI.g373.CBG22233	CBG22233	WBGene00040837	WBGene00015009	I	A	LowFem	Gender Neutral	OG014362	CniI.g454
ChrI.g377.CBG22237	CBG22237	WBGene00040841	WBGene00022466	I	A	LowFem	Oogenic	OG009694	CniI.g458
ChrI.g38.CBG11853	CBG11853	WBGene00032899	WBGene00000485	I	A	NoBias	Spermatogenic	OG014834	CniI.g341
ChrI.g381.CBG22243	CBG22243	WBGene00040847	WBGene00016650	I	A	LowFem	Gender Neutral	OG013563	CniI.g462
ChrI.g382.CBG22245	CBG22245	WBGene00040849	WBGene00007198	I	A	LowFem	Spermatogenic	OG014989	CniI.g463
ChrI.g383.CBG22248	CBG22248	WBGene00040852	WBGene00045237	I	A	NoBias	Gender Neutral	OG003233	CniI.g465
ChrI.g383.CBG22249	CBG22249	WBGene00040853	WBGene00006377	I	A	LowFem	Gender Neutral
ChrI.g384.CBG22249	CBG22249	WBGene00040853	WBGene00006377	I	A	LowFem	Gender Neutral	OG009265	CniI.g464
ChrI.g39.CBG11852	CBG11852	WBGene00032898	WBGene00004378	I	A		Oogenic	OG003393	CniI.g340
ChrI.g396.CBG22267	CBG22267	WBGene00040868	WBGene00016654	I	A	LowFem	Gender Neutral	OG011127	CniI.g477
ChrI.g40.CBG11851	CBG11851	WBGene00032897	WBGene00008934	I	A	LowFem	Gender Neutral	OG014697	CniI.g339
ChrI.g404.CBG22275	CBG22275	WBGene00040876	WBGene00017003	I	A	LowFem	Oogenic	OG008413	CniI.g485
ChrI.g407.CBG31235	CBG31235	WBGene00303168	WBGene00017001	I	A			OG002617	CniI.g488
ChrI.g41.CBG11849	CBG11849	WBGene00032896	WBGene00005009	I	A	LowFem	Gender Neutral	OG008384	CniI.g338
ChrI.g413.CBG22283	CBG22283	WBGene00040884	WBGene00002041	I	A	HighMale	Gender Neutral	OG014105	CniI.g493
ChrI.g414.CBG22284	CBG22284	WBGene00040885	WBGene00018579	I	A	LowMale		OG006847	CniI.g494
ChrI.g415.CBG22285	CBG22285	WBGene00040886	WBGene00001115	I	A		Gender Neutral	OG012653	CniI.g495
ChrI.g42.CBG11848	CBG11848	WBGene00032895	WBGene00002999	I	A	NoBias	Oogenic	OG003722	CniI.g337
ChrI.g429.CBG15102	CBG15102	WBGene00035438	WBGene00020089	I	A			OG007914	CniI.g528
ChrI.g431.CBG15100	CBG15100	WBGene00035436	WBGene00022365	I	A	NoBias	Gender Neutral	OG001751	CniI.g530
ChrI.g432.CBG15099	CBG15099	WBGene00035435	WBGene00010803	I	A	NoBias	Oogenic	OG003825	CniI.g531
ChrI.g438.CBG15093	CBG15093	WBGene00035429		I	A			OG007889	CniI.g537
ChrI.g439.CBG14865	CBG14865	WBGene00035248	WBGene00020131	I	A	NoBias	Gender Neutral	OG001708	CniI.g539
ChrI.g443.CBG25196	CBG25196	WBGene00086610	WBGene00086557	I	A			OG006971	CniI.g549
ChrI.g445.CBG14872	CBG14872	WBGene00035254	WBGene00009563	I	A	NoBias	Gender Neutral	OG015089	CniI.g551
ChrI.g45.CBG11842	CBG11842	WBGene00032892	WBGene00016295	I	A	LowFem		OG007335	CniI.g335
ChrI.g453.CBG14884	CBG14884	WBGene00035263	WBGene00022472	I	A	LowMale		OG005904	CniI.g559
ChrI.g454.CBG14884	CBG14884	WBGene00035263	WBGene00022472	I	A	LowMale		OG012320	CniI.g560
ChrI.g455.CBG14886	CBG14886	WBGene00035264	WBGene00006594	I	A	LowMale	Spermatogenic	OG008614	CniI.g561
ChrI.g456.CBG14886	CBG14886	WBGene00035264	WBGene00006594	I	A	LowMale	Spermatogenic	OG015068	CniI.g562
ChrI.g456.CBG14887	CBG14887	WBGene00035265	WBGene00019693	I	A	NoBias	Gender Neutral
ChrI.g457.CBG14886	CBG14886	WBGene00035264	WBGene00006594	I	A	LowMale	Spermatogenic	OG005054	CniI.g563
ChrI.g458.CBG14891	CBG14891	WBGene00035266	WBGene00019713	I	A	NoBias	Gender Neutral	OG012964	CniI.g564
ChrI.g46.CBG11841	CBG11841	WBGene00032891	WBGene00003136	I	A	LowFem	Gender Neutral	OG016185	CniI.g334
ChrI.g462.CBG14896	CBG14896	WBGene00035271	WBGene00018508	I	A	LowFem	Gender Neutral	OG002043	CniI.g572
ChrI.g465.CBG14900	CBG14900	WBGene00035275	WBGene00018510	I	A	LowMale	Gender Neutral	OG015903	CniI.g577
ChrI.g473.CBG14907	CBG14907	WBGene00035282	WBGene00006508	I	A		Gender Neutral	OG006165	CniI.g588
ChrI.g476.CBG14911	CBG14911	WBGene00035285	WBGene00000630	I	A	LowMale	Spermatogenic	OG014947	CniI.g591
ChrI.g477.CBG14912	CBG14912	WBGene00035286	WBGene00018896	I	A	NoBias		OG003447	CniI.g592
ChrI.g48.CBG11839	CBG11839	WBGene00032889		I	A
ChrI.g483.CBG14918	CBG14918	WBGene00035292	WBGene00003793	I	A	LowFem	Gender Neutral	OG008584	CniI.g598
ChrI.g484.CBG14919	CBG14919	WBGene00035293	WBGene00020556	I	A		Spermatogenic	OG007526	CniI.g599
ChrI.g490.CBG30964	CBG30964	WBGene00271602	WBGene00018890	I	A		Gender Neutral	OG011871	CniI.g605
ChrI.g494.CBG14931	CBG14931	WBGene00035305	WBGene00003060	I	A	LowFem	Gender Neutral	OG004608	CniI.g608
ChrI.g495.CBG14931	CBG14931	WBGene00035305	WBGene00003060	I	A	LowFem	Gender Neutral	OG010136	CniI.g609
ChrI.g513.CBG14951	CBG14951	WBGene00035324	WBGene00021036	I	A	NoBias	Spermatogenic	OG007190	CniI.g628
ChrI.g515.CBG14953	CBG14953	WBGene00035326	WBGene00019361	I	A	NoBias	Spermatogenic	OG000091	CniI.g633
ChrI.g518.CBG14957	CBG14957	WBGene00035329	WBGene00006440	I	A	LowFem	Oogenic	OG004210	CniI.g636
ChrI.g518.CBG14958	CBG14958	WBGene00035330	WBGene00021639	I	A	HighMale	Spermatogenic
ChrI.g519.CBG14957	CBG14957	WBGene00035329	WBGene00006440	I	A	LowFem	Oogenic	OG001451	CniI.g637
ChrI.g536.CBG14980	CBG14980	WBGene00035347	WBGene00003258	I	A	NoBias	Gender Neutral	OG012433	CniI.g669
ChrI.g537.CBG14980	CBG14980	WBGene00035347	WBGene00003258	I	A	NoBias	Gender Neutral	OG001259	CniI.g670
ChrI.g538.CBG14980	CBG14980	WBGene00035347	WBGene00003258	I	A	NoBias	Gender Neutral	OG009523	CniI.g671
ChrI.g540.CBG14983	CBG14983	WBGene00035350	WBGene00020915	I	A	LowFem	Gender Neutral	OG014195	CniI.g673
ChrI.g541.CBG14984	CBG14984	WBGene00035351	WBGene00004154	I	A	NoBias	Gender Neutral	OG001979	CniI.g674
ChrI.g542.CBG14987	CBG14987	WBGene00035352	WBGene00000832	I	A		Oogenic	OG002615	CniI.g675
ChrI.g546.CBG04127	CBG04127	WBGene00026862	WBGene00018230	I	A	NoBias	Gender Neutral	OG005725	CniI.g680
ChrI.g547.CBG04126	CBG04126	WBGene00026861	WBGene00002034	I	A	LowFem	Gender Neutral	OG010150	CniI.g681
ChrI.g547.CBG04127	CBG04127	WBGene00026862	WBGene00018230	I	A	NoBias	Gender Neutral
ChrI.g555.CBG04117	CBG04117	WBGene00026853	WBGene00022129	I	A	NoBias	Gender Neutral	OG003404	CniI.g689
ChrI.g556.CBG04116	CBG04116	WBGene00026852	WBGene00022126	I	A	LowFem	Gender Neutral	OG009340	CniI.g690
ChrI.g556.CBG04117	CBG04117	WBGene00026853	WBGene00022129	I	A	NoBias	Gender Neutral
ChrI.g561.CBG04112	CBG04112	WBGene00026848	WBGene00003006	I	A	NoBias	Oogenic	OG004750	CniI.g695
ChrI.g564.CBG04106	CBG04106	WBGene00026845	WBGene00017980	I	A	LowMale	Gender Neutral	OG014522	CniI.g698
ChrI.g568.CBG04103	CBG04103	WBGene00026843	WBGene00020989	I	A	LowMale	Gender Neutral	OG003403	CniI.g702
ChrI.g575.CBG04236	CBG04236	WBGene00026953	WBGene00004077	I	A	LowFem	Oogenic	OG011442	CniI.g709
ChrI.g576.CBG04234	CBG04234	WBGene00026952	WBGene00021125	I	A			OG002937	CniI.g710
ChrI.g58.CBG00308	CBG00308	WBGene00023718	WBGene00011972	I	A	NoBias	Gender Neutral	OG015978	CniI.g304
ChrI.g587.CBG04221	CBG04221	WBGene00026940	WBGene00004049	I	A	LowFem	Gender Neutral	OG006084	CniI.g721
ChrI.g587.CBG04223	CBG04223	WBGene00026941	WBGene00022119	I	A	NoBias	Gender Neutral
ChrI.g59.CBG00305	CBG00305	WBGene00023715	WBGene00011970	I	A	NoBias	Gender Neutral	OG006512	CniI.g303
ChrI.g59.CBG00306	CBG00306	WBGene00023716	WBGene00011971	I	A	LowMale	Gender Neutral
ChrI.g593.CBG04214	CBG04214	WBGene00026934	WBGene00019247	I	A	LowFem	Gender Neutral	OG010693	CniI.g729
ChrI.g595.CBG04211	CBG04211	WBGene00026931	WBGene00000237	I	A	NoBias	Gender Neutral	OG004063	CniI.g732
ChrI.g595.CBG04212	CBG04212	WBGene00026932	WBGene00007977	I	A	HighMale	Spermatogenic
ChrI.g6.CBG23991	CBG23991	WBGene00042208	WBGene00021735	I	A	NoBias	Gender Neutral
ChrI.g60.CBG00305	CBG00305	WBGene00023715	WBGene00011970	I	A	NoBias	Gender Neutral	OG000849	CniI.g302
ChrI.g60.CBG00306	CBG00306	WBGene00023716	WBGene00011971	I	A	LowMale	Gender Neutral
ChrI.g603.CBG04200	CBG04200	WBGene00026925	WBGene00021840	I	A	LowFem	Gender Neutral	OG004739	CniI.g740
ChrI.g609.CBG04194	CBG04194	WBGene00026919	WBGene00021844	I	A	NoBias	Gender Neutral	OG012330	CniI.g745
ChrI.g61.CBG00305	CBG00305	WBGene00023715	WBGene00011970	I	A	NoBias	Gender Neutral	OG015724	CniI.g301
ChrI.g610.CBG04193	CBG04193	WBGene00026918	WBGene00021842	I	A	NoBias	Gender Neutral	OG008299	CniI.g746
ChrI.g610.CBG04194	CBG04194	WBGene00026919	WBGene00021844	I	A	NoBias	Gender Neutral
ChrI.g617.CBG04185	CBG04185	WBGene00026910	WBGene00022123	I	A	LowFem	Gender Neutral	OG000450	CniI.g753
ChrI.g617.CBG04186	CBG04186	WBGene00026911	WBGene00022123	I	A	LowFem	Gender Neutral
ChrI.g618.CBG04185	CBG04185	WBGene00026910	WBGene00022123	I	A	LowFem	Gender Neutral	OG009904	CniI.g754
ChrI.g618.CBG04186	CBG04186	WBGene00026911	WBGene00022123	I	A	LowFem	Gender Neutral
ChrI.g619.CBG04185	CBG04185	WBGene00026910	WBGene00022123	I	A	LowFem	Gender Neutral	OG016074	CniI.g755
ChrI.g619.CBG04186	CBG04186	WBGene00026911	WBGene00022123	I	A	LowFem	Gender Neutral
ChrI.g619.CBG31366	CBG31366	WBGene00303307	WBGene00044894	I	A		Gender Neutral
ChrI.g626.CBG04177	CBG04177	WBGene00026904	WBGene00003062	I	A	LowFem	Gender Neutral	OG003022	CniI.g763
ChrI.g635.CBG04169	CBG04169	WBGene00026896	WBGene00019002	I	A	LowFem	Gender Neutral	OG002463	CniI.g772
ChrI.g636.CBG04169	CBG04169	WBGene00026896	WBGene00019002	I	A	LowFem	Gender Neutral	OG011542	CniI.g773
ChrI.g637.CBG04167	CBG04167	WBGene00026894	WBGene00019461	I	A	HighMale	Spermatogenic	OG007560	CniI.g774
ChrI.g637.CBG04169	CBG04169	WBGene00026896	WBGene00019002	I	A	LowFem	Gender Neutral
ChrI.g638.CBG04169	CBG04169	WBGene00026896	WBGene00019002	I	A	LowFem	Gender Neutral	OG011589	CniI.g775
ChrI.g644.CBG04160	CBG04160	WBGene00026887	WBGene00011379	I	A	MaleSpec	Spermatogenic	OG012420	CniI.g781
ChrI.g645.CBG04160	CBG04160	WBGene00026887	WBGene00011379	I	A	MaleSpec	Spermatogenic	OG013664	CniI.g782
ChrI.g645.CBG25261	CBG25261	WBGene00086675	WBGene00008570	I	A		Spermatogenic
ChrI.g646.CBG04160	CBG04160	WBGene00026887	WBGene00011379	I	A	MaleSpec	Spermatogenic
ChrI.g646.CBG25261	CBG25261	WBGene00086675	WBGene00008570	I	A		Spermatogenic
ChrI.g647.CBG04160	CBG04160	WBGene00026887	WBGene00011379	I	A	MaleSpec	Spermatogenic	OG014125	CniI.g783
ChrI.g647.CBG25261	CBG25261	WBGene00086675	WBGene00008570	I	A		Spermatogenic
ChrI.g649.CBG25259	CBG25259	WBGene00086673		I	A	LowFem		OG010584	CniI.g786
ChrI.g650.CBG25259	CBG25259	WBGene00086673		I	A	LowFem		OG013039	CniI.g788
ChrI.g653.CBG04146	CBG04146	WBGene00026879	WBGene00000967	I	A	NoBias	Spermatogenic	OG013638	CniI.g791
ChrI.g654.CBG04146	CBG04146	WBGene00026879	WBGene00000967	I	A	NoBias	Spermatogenic	OG010414	CniI.g792
ChrI.g655.CBG04146	CBG04146	WBGene00026879	WBGene00000967	I	A	NoBias	Spermatogenic	OG003696	CniI.g793
ChrI.g662.CBG29775	CBG29775	WBGene00270809	WBGene00000433	I	A			OG001281	CniI.g799
ChrI.g666.CBG04096	CBG04096	WBGene00026836	WBGene00013959	I	A	LowMale		OG006335	CniI.g803
ChrI.g667.CBG04095	CBG04095	WBGene00026835	WBGene00013960	I	A	HighMale		OG014338	CniI.g804
ChrI.g668.CBG04089	CBG04089	WBGene00026831	WBGene00011344	I	A	NoBias	Gender Neutral	OG002663	CniI.g805
ChrI.g668.CBG04095	CBG04095	WBGene00026835	WBGene00013960	I	A	HighMale
ChrI.g669.CBG04089	CBG04089	WBGene00026831	WBGene00011344	I	A	NoBias	Gender Neutral	OG013221	CniI.g806
ChrI.g669.CBG04090	CBG04090	WBGene00026832	WBGene00011345	I	A	NoBias
ChrI.g669.CBG04095	CBG04095	WBGene00026835	WBGene00013960	I	A	HighMale
ChrI.g67.CBG00297	CBG00297	WBGene00023708		I	A	NoBias		OG003122	CniI.g290
ChrI.g670.CBG04089	CBG04089	WBGene00026831	WBGene00011344	I	A	NoBias	Gender Neutral	OG013460	CniI.g807
ChrI.g670.CBG04090	CBG04090	WBGene00026832	WBGene00011345	I	A	NoBias
ChrI.g670.CBG04095	CBG04095	WBGene00026835	WBGene00013960	I	A	HighMale
ChrI.g674.CBG04085	CBG04085	WBGene00026827	WBGene00009920	I	A	LowFem	Gender Neutral	OG006954	CniI.g811
ChrI.g675.CBG04083	CBG04083	WBGene00026826	WBGene00009923	I	A	NoBias	Oogenic	OG005081	CniI.g813
ChrI.g676.CBG31365	CBG31365	WBGene00303306		I	A			OG001535	CniI.g814
ChrI.g677.CBG04082	CBG04082	WBGene00026825	WBGene00009922	I	A	LowFem	Gender Neutral	OG009415	CniI.g815
ChrI.g68.CBG00293	CBG00293	WBGene00023705	WBGene00006518	I	A	NoBias	Spermatogenic	OG004195	CniI.g294
ChrI.g68.CBG00294	CBG00294	WBGene00023706	WBGene00006518	I	A	NoBias	Spermatogenic
ChrI.g68.CBG29797	CBG29797	WBGene00270824	WBGene00077543	I	A		Oogenic
ChrI.g687.CBG04073	CBG04073	WBGene00026816	WBGene00008887	I	A	LowFem	Gender Neutral	OG014260	CniI.g827
ChrI.g69.CBG00292	CBG00292	WBGene00023704	WBGene00009189	I	A	LowFem	Gender Neutral	OG002898	CniI.g292
ChrI.g693.CBG04064	CBG04064	WBGene00026810	WBGene00003020	I	A	LowFem	Gender Neutral	OG001510	CniI.g833
ChrI.g694.CBG04064	CBG04064	WBGene00026810	WBGene00003020	I	A	LowFem	Gender Neutral
ChrI.g703.CBG04054	CBG04054	WBGene00026800	WBGene00017240	I	A	NoBias	Gender Neutral	OG004647	CniI.g843
ChrI.g704.CBG04052	CBG04052	WBGene00026798	WBGene00020936	I	A	LowFem	Gender Neutral	OG010925	CniI.g844
ChrI.g711.CBG04043	CBG04043	WBGene00026789	WBGene00011827	I	A	LowFem	Gender Neutral	OG004013	CniI.g851
ChrI.g712.CBG04043	CBG04043	WBGene00026789	WBGene00011827	I	A	LowFem	Gender Neutral	OG001251	CniI.g852
ChrI.g713.CBG04043	CBG04043	WBGene00026789	WBGene00011827	I	A	LowFem	Gender Neutral	OG000359	CniI.g853
ChrI.g72.CBG00288	CBG00288	WBGene00023701	WBGene00009190	I	A		Spermatogenic
ChrI.g72.CBG25166	CBG25166	WBGene00086580		I	A
ChrI.g725.CBG04028	CBG04028	WBGene00026776	WBGene00015028	I	A	HighMale	Gender Neutral	OG001042	CniI.g865
ChrI.g73.CBG00288	CBG00288	WBGene00023701	WBGene00009190	I	A		Spermatogenic
ChrI.g732.CBG31364	CBG31364	WBGene00303304	WBGene00018006	I	A		Gender Neutral	OG012175	CniI.g873
ChrI.g733.CBG04019	CBG04019	WBGene00026767	WBGene00018006	I	A	NoBias	Gender Neutral	OG007645	CniI.g874
ChrI.g739.CBG04013	CBG04013	WBGene00026762	WBGene00003995	I	A	NoBias		OG015057	CniI.g879
ChrI.g74.CBG00286	CBG00286	WBGene00023700		I	A	LowMale		OG007548	CniI.g280
ChrI.g742.CBG04010	CBG04010	WBGene00026759	WBGene00002989	I	A	NoBias	Gender Neutral	OG014714	CniI.g883
ChrI.g744.CBG04006	CBG04006	WBGene00026758	WBGene00001214	I	A	LowFem	Gender Neutral	OG015698	CniI.g885
ChrI.g75.CBG00285	CBG00285	WBGene00023699	WBGene00009142	I	A		Spermatogenic	OG004935	CniI.g279
ChrI.g750.CBG03999	CBG03999	WBGene00026751	WBGene00016566	I	A	LowFem	Oogenic	OG014113	CniI.g891
ChrI.g756.CBG03992	CBG03992	WBGene00026745	WBGene00021277	I	A	LowFem	Gender Neutral	OG010663	CniI.g896
ChrI.g76.CBG00282	CBG00282	WBGene00023698	WBGene00009144	I	A	LowMale		OG004452	CniI.g278
ChrI.g77.CBG00320	CBG00320	WBGene00023728	WBGene00012785	I	A	HighMale	Spermatogenic	OG001875	CniI.g277
ChrI.g771.CBG03975	CBG03975	WBGene00026728	WBGene00021464	I	A		Spermatogenic	OG004161	CniI.g911
ChrI.g772.CBG29947	CBG29947	WBGene00270375	WBGene00006554	I	A
ChrI.g78.CBG00321	CBG00321	WBGene00023729	WBGene00001214	I	A	LowFem	Gender Neutral	OG014293	CniII.g5606
ChrI.g787.CBG03957	CBG03957	WBGene00026714	WBGene00000465	I	A	LowFem	Oogenic	OG000725	CniI.g923
ChrI.g79.CBG00322	CBG00322	WBGene00023730		I	A			OG015310	CniI.g276
ChrI.g790.CBG03954	CBG03954	WBGene00026711	WBGene00019771	I	A	LowFem	Gender Neutral	OG015099	CniI.g926
ChrI.g791.CBG03952	CBG03952	WBGene00026710	WBGene00006984	I	A	LowMale	Gender Neutral	OG000439	CniI.g927
ChrI.g792.CBG03951	CBG03951	WBGene00026709	WBGene00018798	I	A	LowMale		OG001392	CniI.g928
ChrI.g799.CBG03940	CBG03940	WBGene00026701	WBGene00016264	I	A	NoBias	Gender Neutral	OG009972	CniI.g935
ChrI.g800.CBG03940	CBG03940	WBGene00026701	WBGene00016264	I	A	NoBias	Gender Neutral	OG009382	CniI.g936
ChrI.g802.CBG03936	CBG03936	WBGene00026698	WBGene00019216	I	A	HighMale	Spermatogenic
ChrI.g803.CBG03935	CBG03935	WBGene00026697	WBGene00016260	I	A	NoBias	Spermatogenic	OG000055	CniI.g939
ChrI.g804.CBG03934	CBG03934	WBGene00026696	WBGene00016261	I	A	NoBias	Gender Neutral	OG015352	CniI.g940
ChrI.g806.CBG03932	CBG03932	WBGene00026694	WBGene00016263	I	A	LowFem	Oogenic	OG011317	CniI.g942
ChrI.g81.CBG19439	CBG19439	WBGene00038661	WBGene00044122	I	A	HighMale	Spermatogenic	OG000041	CniI.g270
ChrI.g819.CBG03917	CBG03917	WBGene00026679	WBGene00022277	I	A	LowFem	Gender Neutral	OG013809	CniI.g958
ChrI.g82.CBG19439	CBG19439	WBGene00038661	WBGene00044122	I	A	HighMale	Spermatogenic	OG010986	CniI.g269
ChrI.g82.CBG19440	CBG19440	WBGene00038662	WBGene00000079	I	A	LowFem	Gender Neutral
ChrI.g820.CBG03917	CBG03917	WBGene00026679	WBGene00022277	I	A	LowFem	Gender Neutral	OG011525	CniI.g959
ChrI.g824.CBG03911	CBG03911	WBGene00026674	WBGene00000812	I	A	LowFem	Gender Neutral	OG013897	CniI.g963
ChrI.g825.CBG03910	CBG03910	WBGene00026673	WBGene00021683	I	A	LowFem	Gender Neutral	OG013127	CniI.g964
ChrI.g83.CBG19441	CBG19441	WBGene00038663	WBGene00003818	I	A	NoBias	Gender Neutral	OG003505	CniI.g268
ChrI.g842.CBG03895	CBG03895	WBGene00026660	WBGene00021008	I	A		Gender Neutral	OG011509	CniI.g981
ChrI.g845.CBG03890	CBG03890	WBGene00026657	WBGene00003156	I	A	LowFem	Oogenic	OG008769	CniI.g984
ChrI.g856.CBG03880	CBG03880	WBGene00026650	WBGene00002047	I	A	NoBias	Oogenic	OG011338	CniI.g994
ChrI.g861.CBG03875	CBG03875	WBGene00026645	WBGene00021458	I	A	LowFem		OG012148	CniI.g999
ChrI.g866.CBG03869	CBG03869	WBGene00026640	WBGene00003508	I	A	LowFem	Gender Neutral	OG008750	CniI.g1004
ChrI.g869.CBG03866	CBG03866	WBGene00026637	WBGene00012114	I	A	HighMale	Spermatogenic	OG007787	CniI.g1007
ChrI.g873.CBG03860	CBG03860	WBGene00026633	WBGene00003652	I	A	LowMale	Spermatogenic	OG001694	CniI.g1012
ChrI.g879.CBG03851	CBG03851	WBGene00026626	WBGene00000640	I	A	HighMale		OG003763	CniI.g1018
ChrI.g88.CBG19448	CBG19448	WBGene00038666	WBGene00004508	I	A	LowFem	Gender Neutral	OG010809	CniI.g254
ChrI.g887.CBG03842	CBG03842	WBGene00026619	WBGene00010731	I	A	LowFem		OG000635	CniI.g1025
ChrI.g891.CBG03837	CBG03837	WBGene00026616	WBGene00013696	I	A	HighMale	Spermatogenic
ChrI.g892.CBG03835	CBG03835	WBGene00026614	WBGene00009942	I	A	LowMale		OG014437	CniI.g1030
ChrI.g892.CBG03837	CBG03837	WBGene00026616	WBGene00013696	I	A	HighMale	Spermatogenic
ChrI.g893.CBG03837	CBG03837	WBGene00026616	WBGene00013696	I	A	HighMale	Spermatogenic
ChrI.g894.CBG03837	CBG03837	WBGene00026616	WBGene00013696	I	A	HighMale	Spermatogenic	OG013504	CniI.g1032
ChrI.g898.CBG03828	CBG03828	WBGene00026608	WBGene00005023	I	A	LowFem	Oogenic	OG001559	CniI.g1037
ChrI.g9.CBG29794	CBG29794	WBGene00270821	WBGene00020325	I	A			OG012500	CniI.g15
ChrI.g900.CBG03826	CBG03826	WBGene00026606	WBGene00011951	I	A	LowFem	Spermatogenic	OG003834	CniI.g1039
ChrI.g91.CBG19452	CBG19452	WBGene00038668	WBGene00007177	I	A
ChrI.g92.CBG19453	CBG19453	WBGene00038669	WBGene00001550	I	A			OG002440	CniI.g248
ChrI.g925.CBG03800	CBG03800	WBGene00026583	WBGene00009162	I	A	LowMale	Oogenic	OG011752	CniI.g1064
ChrI.g929.CBG03795	CBG03795	WBGene00026578	WBGene00009164	I	A	NoBias	Gender Neutral	OG013554	CniI.g1069
ChrI.g930.CBG03794	CBG03794	WBGene00026577	WBGene00004374	I	A	LowFem	Oogenic	OG015534	CniI.g1070
ChrI.g932.CBG03790	CBG03790	WBGene00026575	WBGene00008666	I	A	NoBias	Oogenic	OG002591	CniI.g1072
ChrI.g933.CBG03789	CBG03789	WBGene00026574	WBGene00008667	I	A	LowFem		OG009811	CniI.g1073
ChrI.g934.CBG03787	CBG03787	WBGene00026572	WBGene00008665	I	A	LowFem		OG007969	CniI.g1075
ChrI.g935.CBG03785	CBG03785	WBGene00026571	WBGene00003564	I	A	NoBias	Gender Neutral	OG006039	CniI.g1076
ChrI.g935.CBG03787	CBG03787	WBGene00026572	WBGene00008665	I	A	LowFem
ChrI.g938.CBG03778	CBG03778	WBGene00026568	WBGene00000476	I	A	NoBias		OG006338	CniI.g1079
ChrI.g939.CBG03778	CBG03778	WBGene00026568	WBGene00000476	I	A	NoBias		OG011443	CniI.g1080
ChrI.g946.CBG03770	CBG03770	WBGene00026561	WBGene00002069	I	A	LowFem	Spermatogenic	OG011932	CniI.g1088
ChrI.g97.CBG19464	CBG19464	WBGene00038674	WBGene00010857	I	A	HighMale		OG011393	CniI.g235
ChrI.g974.CBG03721	CBG03721	WBGene00026521	WBGene00010613	I	A	LowFem	Gender Neutral	OG004887	CniI.g1113
ChrI.g98.CBG19465	CBG19465	WBGene00038675	WBGene00008780	I	A	LowFem	Oogenic	OG011641	CniI.g234
ChrI.g984.CBG03730	CBG03730	WBGene00026529	WBGene00007986	I	A	HighMale	Spermatogenic
ChrII.g2839.CBG01064	CBG01064	WBGene00024354	WBGene00014245	II	A	NoBias		OG007877	CniII.g3419
ChrII.g2844.CBG01058	CBG01058	WBGene00024349	WBGene00014256	II	A	NoBias	Gender Neutral
ChrII.g2850.CBG01052	CBG01052	WBGene00024343	WBGene00013140	II	A	NoBias	Gender Neutral	OG008105	CniII.g3429
ChrII.g2857.CBG01044	CBG01044	WBGene00024335	WBGene00003100	II	A		Spermatogenic
ChrII.g2863.CBG01037	CBG01037	WBGene00024330	WBGene00014261	II	A	LowMale	Oogenic	OG009404	CniII.g3444
ChrII.g2867.CBG01033	CBG01033	WBGene00024326	WBGene00011676	II	A	LowMale		OG002657	CniII.g3448
ChrII.g2872.CBG01029	CBG01029	WBGene00024322	WBGene00000372	II	A			OG001073	CniII.g3453
ChrII.g2886.CBG01015	CBG01015	WBGene00024310	WBGene00013087	II	A	MaleSpec	Spermatogenic	OG012418	CniII.g3466
ChrII.g2893.CBG01006	CBG01006	WBGene00024303	WBGene00011272	II	A	LowFem	Oogenic	OG016148	CniII.g3473
ChrII.g2893.CBG01007	CBG01007	WBGene00024304	WBGene00001207	II	A
ChrII.g2894.CBG01006	CBG01006	WBGene00024303	WBGene00011272	II	A	LowFem	Oogenic	OG006353	CniII.g3474
ChrII.g2896.CBG01003	CBG01003	WBGene00024300	WBGene00007329	II	A	LowFem	Gender Neutral	OG013349	CniII.g3476
ChrII.g2897.CBG01003	CBG01003	WBGene00024300	WBGene00007329	II	A	LowFem	Gender Neutral	OG012904	CniII.g3477
ChrII.g2899.CBG25447	CBG25447	WBGene00086861	WBGene00044159	II	A	HighMale		OG008173	CniII.g3479
ChrII.g2900.CBG00999	CBG00999	WBGene00024298	WBGene00009147	II	A	HighMale		OG003402	CniII.g3483
ChrII.g2900.CBG25447	CBG25447	WBGene00086861	WBGene00044159	II	A	HighMale
ChrII.g2910.CBG00991	CBG00991	WBGene00024291	WBGene00014246	II	A	MaleSpec	Spermatogenic	OG012640	CniII.g3494
ChrII.g2917.CBG00983	CBG00983	WBGene00024284	WBGene00007545	II	A	LowFem	Gender Neutral	OG010528	CniII.g3501
ChrII.g2921.CBG00979	CBG00979	WBGene00024280	WBGene00004048	II	A	LowMale	Spermatogenic	OG001916	CniII.g3505
ChrII.g2926.CBG00973	CBG00973	WBGene00024275	WBGene00011271	II	A	NoBias		OG005286	CniII.g3511
ChrII.g2927.CBG00973	CBG00973	WBGene00024275	WBGene00011271	II	A	NoBias		OG015594	CniII.g3512
ChrII.g2933.CBG00967	CBG00967	WBGene00024269		II	A	LowMale		OG002729	CniII.g3518
ChrII.g2934.CBG00965	CBG00965	WBGene00024268	WBGene00001038	II	A	NoBias	Gender Neutral	OG004742	CniII.g3519
ChrII.g2938.CBG24087	CBG24087	WBGene00042281	WBGene00003618	II	A		Spermatogenic	OG015939	CniII.g3536
ChrII.g2946.CBG00954	CBG00954	WBGene00024258	WBGene00009450	II	A	LowFem	Oogenic	OG002785	CniII.g3543
ChrII.g2948.CBG00952	CBG00952	WBGene00024256	WBGene00009447	II	A			OG013950	CniII.g3544
ChrII.g2950.CBG00946	CBG00946	WBGene00024251	WBGene00012138	II	A	HighMale	Spermatogenic	OG002218	CniII.g3548
ChrII.g2950.CBG00948	CBG00948	WBGene00024253	WBGene00001368	II	A		Oogenic
ChrII.g2951.CBG00943	CBG00943	WBGene00024248	WBGene00012033	II	A	NoBias	Gender Neutral	OG009703	CniII.g3563
ChrII.g2952.CBG00943	CBG00943	WBGene00024248	WBGene00012033	II	A	NoBias	Gender Neutral	OG007875	CniII.g3561
ChrII.g2953.CBG00943	CBG00943	WBGene00024248	WBGene00012033	II	A	NoBias	Gender Neutral	OG004992	CniII.g3560
ChrII.g2954.CBG00939	CBG00939	WBGene00024247	WBGene00012032	II	A			OG014475	CniII.g3559
ChrII.g2956.CBG00937	CBG00937	WBGene00024245	WBGene00012325	II	A	NoBias		OG010413	CniII.g3557
ChrII.g2958.CBG00928	CBG00928	WBGene00024236	WBGene00004752	II	A	LowFem	Gender Neutral	OG006153	CniII.g3555
ChrII.g2958.CBG00934	CBG00934	WBGene00024242	WBGene00011965	II	A	NoBias	Gender Neutral
ChrII.g2959.CBG00928	CBG00928	WBGene00024236	WBGene00004752	II	A	LowFem	Gender Neutral	OG013154	CniII.g3554
ChrII.g2959.CBG00934	CBG00934	WBGene00024242	WBGene00011965	II	A	NoBias	Gender Neutral
ChrII.g2959.CBG00935	CBG00935	WBGene00024243	WBGene00001061	II	A	LowFem	Oogenic
ChrII.g2960.CBG00928	CBG00928	WBGene00024236	WBGene00004752	II	A	LowFem	Gender Neutral	OG012719	CniII.g3553
ChrII.g2960.CBG00934	CBG00934	WBGene00024242	WBGene00011965	II	A	NoBias	Gender Neutral
ChrII.g2961.CBG00928	CBG00928	WBGene00024236	WBGene00004752	II	A	LowFem	Gender Neutral	OG008183	CniII.g3552
ChrII.g2962.CBG00927	CBG00927	WBGene00024235	WBGene00011967	II	A	LowFem	Gender Neutral	OG005046	CniII.g3551
ChrII.g2964.CBG00924	CBG00924	WBGene00024233	WBGene00044006	II	A
ChrII.g2965.CBG00920	CBG00920	WBGene00024232	WBGene00000170	II	A	NoBias	Gender Neutral	OG000719	CniII.g3550
ChrII.g2967.CBG00915	CBG00915	WBGene00024228	WBGene00012421	II	A	LowMale		OG000133	CniII.g3575
ChrII.g2967.CBG00918	CBG00918	WBGene00024230	WBGene00001761	II	A	LowFem	Gender Neutral
ChrII.g2968.CBG00912	CBG00912	WBGene00024226	WBGene00012322	II	A	LowMale		OG010653	CniII.g3573
ChrII.g2968.CBG00915	CBG00915	WBGene00024228	WBGene00012421	II	A	LowMale
ChrII.g2969.CBG00911	CBG00911	WBGene00024225	WBGene00002299	II	A	LowFem		OG005656	CniII.g3572
ChrII.g2970.CBG00908	CBG00908	WBGene00024223	WBGene00006367	II	A	LowMale	Gender Neutral	OG015717	CniII.g3571
ChrII.g2970.CBG00910	CBG00910	WBGene00024224	WBGene00006659	II	A
ChrII.g2972.CBG00906	CBG00906	WBGene00024221	WBGene00014208	II	A	NoBias	Spermatogenic	OG003388	CniII.g3568
ChrII.g2974.CBG00904	CBG00904	WBGene00024219	WBGene00019971	II	A	HighFem	Oogenic	OG015390	CniII.g3566
ChrII.g2976.CBG00901	CBG00901	WBGene00024217		II	A			OG007772	CniII.g3564
ChrII.g2978.CBG00897	CBG00897	WBGene00024213	WBGene00011331	II	A	LowMale	Gender Neutral	OG008732	CniII.g3578
ChrII.g2980.CBG00895	CBG00895	WBGene00024211	WBGene00011039	II	A	HighMale	Spermatogenic
ChrII.g2981.CBG00894	CBG00894	WBGene00024210	WBGene00011041	II	A			OG012761	CniII.g3581
ChrII.g2983.CBG00891	CBG00891	WBGene00024208	WBGene00011038	II	A	LowFem	Oogenic	OG009832	CniII.g3583
ChrII.g2984.CBG00889	CBG00889	WBGene00024206	WBGene00009365	II	A	LowFem	Oogenic	OG003259	CniII.g3585
ChrII.g2984.CBG00890	CBG00890	WBGene00024207	WBGene00000389	II	A	MaleSpec	Spermatogenic
ChrII.g2984.CBG00931	CBG00931	WBGene00024239	WBGene00009365	II	A	LowFem	Oogenic
ChrII.g2986.CBG00885	CBG00885	WBGene00024204	WBGene00000914	II	A	NoBias	Oogenic
ChrII.g2987.CBG00885	CBG00885	WBGene00024204	WBGene00000914	II	A	NoBias	Oogenic
ChrII.g2988.CBG00885	CBG00885	WBGene00024204	WBGene00000914	II	A	NoBias	Oogenic	OG000783	CniII.g3587
ChrII.g2990.CBG00882	CBG00882	WBGene00024201	WBGene00006510	II	A	LowFem	Gender Neutral	OG004017	CniII.g3589
ChrII.g2991.CBG31298	CBG31298	WBGene00303237	WBGene00007227	II	A		Oogenic	OG002196	CniII.g3590
ChrII.g2994.CBG25456	CBG25456	WBGene00086870	WBGene00010545	II	A		Gender Neutral	OG008400	CniII.g3592
ChrII.g2996.CBG00873	CBG00873	WBGene00024198	WBGene00009626	II	A	NoBias	Gender Neutral	OG004759	CniII.g3594
ChrII.g2998.CBG00871	CBG00871	WBGene00024196	WBGene00009627	II	A	NoBias	Oogenic	OG010257	CniII.g3596
ChrII.g2999.CBG00870	CBG00870	WBGene00024195	WBGene00003196	II	A	LowFem	Gender Neutral	OG006911	CniII.g3597
ChrII.g2999.CBG24954	CBG24954	WBGene00042943	WBGene00003196	II	A		Gender Neutral
ChrII.g3000.CBG29995	CBG29995	WBGene00270941	WBGene00009194	II	A			OG012077	CniII.g3598
ChrII.g3001.CBG00863	CBG00863	WBGene00024190	WBGene00009192	II	A	LowMale	Gender Neutral	OG011859	CniII.g3599
ChrII.g3001.CBG00864	CBG00864	WBGene00024191	WBGene00004017	II	A	LowMale
ChrII.g3002.CBG00862	CBG00862	WBGene00024189	WBGene00009193	II	A	HighMale	Spermatogenic	OG013117	CniII.g3600
ChrII.g3002.CBG00863	CBG00863	WBGene00024190	WBGene00009192	II	A	LowMale	Gender Neutral
ChrII.g3003.CBG00861	CBG00861	WBGene00024188	WBGene00003939	II	A			OG011491	CniII.g3601
ChrII.g3004.CBG00860	CBG00860	WBGene00024187	WBGene00044028	II	A	HighMale		OG007199	CniII.g3602
ChrII.g3005.CBG00929	CBG00929	WBGene00024237	WBGene00005080	II	A			OG013820	CniII.g3603
ChrII.g3008.CBG00845	CBG00845	WBGene00024175	WBGene00010014	II	A		Spermatogenic	OG005518	CniII.g3606
ChrII.g3008.CBG24475	CBG24475	WBGene00042575	WBGene00010014	II	A		Spermatogenic
ChrII.g3009.CBG00857	CBG00857	WBGene00024186	WBGene00010528	II	A			OG006443	CniII.g3608
ChrII.g3010.CBG00847	CBG00847	WBGene00024177	WBGene00001528	II	A			OG001644	CniII.g3609
ChrII.g3010.CBG30968	CBG30968	WBGene00271608	WBGene00007080	II	A		Spermatogenic
ChrII.g3010.CBG30969	CBG30969	WBGene00271609	WBGene00009513	II	A		Spermatogenic
ChrII.g3011.CBG00850	CBG00850	WBGene00024179	WBGene00001528	II	A			OG010007	CniII.g3612
ChrII.g3011.CBG25458	CBG25458	WBGene00086872	WBGene00001530	II	A
ChrII.g3012.CBG00851	CBG00851	WBGene00024180	WBGene00001528	II	A
ChrII.g3014.CBG20236	CBG20236	WBGene00039271	WBGene00014171	II	A		Spermatogenic	OG001678	CniII.g3614
ChrII.g3017.CBG20229	CBG20229	WBGene00039265	WBGene00006520	II	A	LowFem	Gender Neutral	OG005532	CniII.g3619
ChrII.g3017.CBG20230	CBG20230	WBGene00039266	WBGene00004286	II	A	NoBias	Gender Neutral
ChrII.g3017.CBG20231	CBG20231	WBGene00039267	WBGene00008402	II	A	LowFem	Oogenic
ChrII.g3018.CBG20228	CBG20228	WBGene00039264	WBGene00001134	II	A	NoBias	Gender Neutral	OG003414	CniII.g3621
ChrII.g3020.CBG20226	CBG20226	WBGene00039262	WBGene00001229	II	A	NoBias	Gender Neutral	OG014404	CniII.g3622
ChrII.g3021.CBG20224	CBG20224	WBGene00039260	WBGene00008405	II	A	LowFem	Gender Neutral	OG010255	CniII.g3623
ChrII.g3021.CBG20225	CBG20225	WBGene00039261	WBGene00004744	II	A	NoBias	Oogenic
ChrII.g3022.CBG20223	CBG20223	WBGene00039259	WBGene00000289	II	A	LowFem	Oogenic	OG002636	CniII.g3624
ChrII.g3022.CBG20224	CBG20224	WBGene00039260	WBGene00008405	II	A	LowFem	Gender Neutral
ChrII.g3024.CBG20219	CBG20219	WBGene00039258	WBGene00003177	II	A	LowFem	Gender Neutral	OG004371	CniII.g3637
ChrII.g3025.CBG20217	CBG20217	WBGene00039256	WBGene00011333	II	A	LowFem	Gender Neutral	OG005684	CniII.g3636
ChrII.g3025.CBG20218	CBG20218	WBGene00039257	WBGene00011334	II	A	NoBias	Gender Neutral
ChrII.g3026.CBG18727	CBG18727	WBGene00038097	WBGene00010015	II	A	NoBias	Gender Neutral	OG000793	CniII.g3635
ChrII.g3027.CBG18724	CBG18724	WBGene00038094	WBGene00010013	II	A	LowFem	Gender Neutral	OG010037	CniII.g3627
ChrII.g3027.CBG18726	CBG18726	WBGene00038096		II	A
ChrII.g3028.CBG18721	CBG18721	WBGene00038091	WBGene00005027	II	A			OG005920	CniII.g3639
ChrII.g3033.CBG18715	CBG18715	WBGene00038087	WBGene00004038	II	A	LowFem	Spermatogenic	OG015169	CniII.g3642
ChrII.g3034.CBG18713	CBG18713	WBGene00038085	WBGene00011335	II	A	LowFem	Gender Neutral	OG013734	CniII.g3644
ChrII.g3034.CBG18714	CBG18714	WBGene00038086	WBGene00011336	II	A	HighMale	Spermatogenic
ChrII.g3035.CBG18708	CBG18708	WBGene00038081		II	A			OG004877	CniII.g3649
ChrII.g3035.CBG18712	CBG18712	WBGene00038084		II	A	LowFem
ChrII.g3036.CBG18710	CBG18710	WBGene00038083	WBGene00044347	II	A	HighMale	Spermatogenic	OG013491	CniII.g3647
ChrII.g3036.CBG18712	CBG18712	WBGene00038084		II	A	LowFem
ChrII.g3039.CBG18401	CBG18401	WBGene00037836	WBGene00001793	II	A	LowFem	Oogenic	OG010013	CniII.g3650
ChrII.g3041.CBG18404	CBG18404	WBGene00037839	WBGene00009446	II	A	MaleSpec	Spermatogenic	OG011078	CniII.g3653
ChrII.g3042.CBG18408	CBG18408	WBGene00037840	WBGene00012917	II	A		Spermatogenic	OG012584	CniII.g3654
ChrII.g3045.CBG18412	CBG18412	WBGene00037842	WBGene00006124	II	A
ChrII.g3047.CBG18415	CBG18415	WBGene00037844		II	A			OG000494	CniII.g3658
ChrII.g3049.CBG18417	CBG18417	WBGene00037846	WBGene00012915	II	A	LowMale		OG005402	CniII.g3660
ChrII.g3051.CBG18419	CBG18419	WBGene00037848	WBGene00012914	II	A			OG006109	CniII.g3662
ChrII.g3052.CBG26160	CBG26160	WBGene00087574		II	A	LowFem		OG012948	CniII.g3663
ChrII.g3060.CBG18429	CBG18429	WBGene00037854	WBGene00012912	II	A	MaleSpec	Spermatogenic	OG004359	CniII.g3671
ChrII.g3061.CBG18435	CBG18435	WBGene00037857	WBGene00018756	II	A	NoBias	Gender Neutral	OG005831	CniII.g3672
ChrII.g3064.CBG18439	CBG18439	WBGene00037861	WBGene00003017	II	A			OG004143	CniII.g3675
ChrII.g3065.CBG18440	CBG18440	WBGene00037862	WBGene00019640	II	A			OG004802	CniII.g3676
ChrII.g3066.CBG18441	CBG18441	WBGene00037863	WBGene00012914	II	A	NoBias		OG000973	CniII.g3677
ChrII.g3066.CBG18442	CBG18442	WBGene00037864	WBGene00021191	II	A		Gender Neutral
ChrII.g3066.CBG24548	CBG24548	WBGene00042634	WBGene00021191	II	A		Gender Neutral
ChrII.g3067.CBG18450	CBG18450	WBGene00037870	WBGene00004751	II	A	LowFem		OG005132	CniII.g3680
ChrII.g3067.CBG30123	CBG30123	WBGene00270447		II	A
ChrII.g3070.CBG18446	CBG18446	WBGene00037867	WBGene00006476	II	A	NoBias		OG004443	CniII.g3682
ChrII.g3073.CBG18457	CBG18457	WBGene00037876	WBGene00020008	II	A			OG006231	CniII.g3685
ChrII.g3074.CBG26164	CBG26164	WBGene00087578	WBGene00021052	II	A			OG011922	CniII.g3686
ChrII.g3075.CBG23950	CBG23950	WBGene00042178	WBGene00004467	II	A		Gender Neutral	OG004382	CniII.g3687
ChrII.g3076.CBG23951	CBG23951	WBGene00042179	WBGene00004135	II	A		Gender Neutral	OG001151	CniII.g3688
ChrII.g3077.CBG23953	CBG23953	WBGene00042180	WBGene00019484	II	A			OG007403	CniII.g3689
ChrII.g3081.CBG23957	CBG23957	WBGene00042183	WBGene00019487	II	A	NoBias	Oogenic	OG001539	CniII.g3693
ChrII.g3083.CBG21979	CBG21979	WBGene00040637	WBGene00020368	II	A	LowMale		OG011733	CniII.g3697
ChrII.g3084.CBG21978	CBG21978	WBGene00040636	WBGene00018969	II	A			OG009361	CniII.g3698
ChrII.g3085.CBG21973	CBG21973	WBGene00040632	WBGene00006495	II	A	LowMale	Spermatogenic	OG011082	CniII.g3699
ChrII.g3085.CBG21976	CBG21976	WBGene00040634	WBGene00017947	II	A		Oogenic
ChrII.g3086.CBG21973	CBG21973	WBGene00040632	WBGene00006495	II	A	LowMale	Spermatogenic	OG015766	CniII.g3700
ChrII.g3086.CBG21976	CBG21976	WBGene00040634	WBGene00017947	II	A		Oogenic
ChrII.g3087.CBG21973	CBG21973	WBGene00040632	WBGene00006495	II	A	LowMale	Spermatogenic
ChrII.g3087.CBG21976	CBG21976	WBGene00040634	WBGene00017947	II	A		Oogenic
ChrII.g3088.CBG21973	CBG21973	WBGene00040632	WBGene00006495	II	A	LowMale	Spermatogenic	OG001377	CniII.g3701
ChrII.g3088.CBG21974	CBG21974	WBGene00040633	WBGene00017948	II	A	NoBias	Oogenic
ChrII.g3089.CBG21973	CBG21973	WBGene00040632	WBGene00006495	II	A	LowMale	Spermatogenic	OG002873	CniII.g3702
ChrII.g3090.CBG21973	CBG21973	WBGene00040632	WBGene00006495	II	A	LowMale	Spermatogenic
ChrII.g3091.CBG21967	CBG21967	WBGene00040629	WBGene00019855	II	A	NoBias		OG003063	CniII.g3704
ChrII.g3092.CBG21964	CBG21964	WBGene00040627	WBGene00017945	II	A	LowFem	Gender Neutral	OG009168	CniII.g3705
ChrII.g3094.CBG21961	CBG21961	WBGene00040624	WBGene00015818	II	A		Gender Neutral	OG004529	CniII.g3708
ChrII.g3096.CBG21959	CBG21959	WBGene00040622		II	A
ChrII.g3097.CBG21957	CBG21957	WBGene00040620	WBGene00015818	II	A	LowFem	Gender Neutral
ChrII.g3100.CBG25462	CBG25462	WBGene00086876		II	A	LowFem		OG014039	CniII.g3711
ChrII.g3102.CBG21947	CBG21947	WBGene00040612	WBGene00001673	II	A	LowMale		OG010488	CniII.g3730
ChrII.g3102.CBG21952	CBG21952	WBGene00040615	WBGene00015815	II	A	LowFem	Gender Neutral
ChrII.g3103.CBG30106	CBG30106	WBGene00270430	WBGene00009321	II	A		Spermatogenic	OG010371	CniII.g3731
ChrII.g3105.CBG03650	CBG03650	WBGene00026466	WBGene00015299	II	A			OG005320	CniII.g3733
ChrII.g3107.CBG25469	CBG25469	WBGene00086883		II	A	LowMale		OG000125	CniII.g3735
ChrII.g3113.CBG03660	CBG03660	WBGene00026472	WBGene00015300	II	A			OG009778	CniII.g3740
ChrII.g3117.CBG03665	CBG03665	WBGene00026476	WBGene00044310	II	A	LowFem	Gender Neutral	OG012044	CniII.g3743
ChrII.g3118.CBG03666	CBG03666	WBGene00026477	WBGene00019217	II	A	LowFem	Oogenic	OG015039	CniII.g3744
ChrII.g3120.CBG03667	CBG03667	WBGene00026478	WBGene00019219	II	A	LowFem	Gender Neutral	OG009737	CniII.g3745
ChrII.g3125.CBG03673	CBG03673	WBGene00026482	WBGene00002252	II	A	LowMale		OG003427	CniII.g3759
ChrII.g3125.CBG03674	CBG03674	WBGene00026483	WBGene00023425	II	A	HighMale
ChrII.g3126.CBG03674	CBG03674	WBGene00026483	WBGene00023425	II	A	HighMale		OG006709	CniII.g3760
ChrII.g3127.CBG03674	CBG03674	WBGene00026483	WBGene00023425	II	A	HighMale		OG004921	CniII.g3761
ChrII.g3128.CBG03676	CBG03676	WBGene00026485	WBGene00003825	II	A	NoBias	Gender Neutral	OG008925	CniII.g3762
ChrII.g3129.CBG03677	CBG03677	WBGene00026486	WBGene00015115	II	A	LowMale	Spermatogenic	OG015721	CniII.g3763
ChrII.g3130.CBG03677	CBG03677	WBGene00026486	WBGene00015115	II	A	LowMale	Spermatogenic
ChrII.g3131.CBG03680	CBG03680	WBGene00026488	WBGene00017968	II	A	NoBias	Gender Neutral	OG005118	CniII.g3765
ChrII.g3132.CBG03680	CBG03680	WBGene00026488	WBGene00017968	II	A	NoBias	Gender Neutral	OG005410	CniII.g3766
ChrII.g3132.CBG31363	CBG31363	WBGene00303303	WBGene00022743	II	A		Gender Neutral
ChrII.g3133.CBG03681	CBG03681	WBGene00026489	WBGene00044063	II	A	LowMale	Spermatogenic	OG007629	CniII.g3768
ChrII.g3139.CBG03688	CBG03688	WBGene00026494	WBGene00003615	II	A	NoBias		OG007130	CniII.g3779
ChrII.g3144.CBG13487	CBG13487	WBGene00034245	WBGene00021057	II	A	LowFem	Gender Neutral	OG010065	CniII.g3787
ChrII.g3145.CBG13485	CBG13485	WBGene00034243	WBGene00021058	II	A	LowFem	Gender Neutral	OG001450	CniII.g3788
ChrII.g3145.CBG13486	CBG13486	WBGene00034244		II	A
ChrII.g3146.CBG13484	CBG13484	WBGene00034242	WBGene00021056	II	A	LowFem	Oogenic	OG000152	CniII.g3789
ChrII.g3147.CBG13481	CBG13481	WBGene00034240	WBGene00020248	II	A			OG009260	CniII.g3790
ChrII.g3148.CBG13480	CBG13480	WBGene00034239	WBGene00020249	II	A			OG006955	CniII.g3791
ChrII.g3148.CBG13481	CBG13481	WBGene00034240	WBGene00020248	II	A
ChrII.g3149.CBG13479	CBG13479	WBGene00034238	WBGene00005058	II	A			OG011026	CniII.g3792
ChrII.g3154.CBG13469	CBG13469	WBGene00034230	WBGene00015136	II	A	LowFem	Oogenic	OG008058	CniII.g3797
ChrII.g3155.CBG13469	CBG13469	WBGene00034230	WBGene00015136	II	A	LowFem	Oogenic	OG007909	CniII.g3801
ChrII.g3157.CBG13467	CBG13467	WBGene00034228	WBGene00004122	II	A	HighMale		OG004917	CniII.g3807
ChrII.g3159.CBG13463	CBG13463	WBGene00034224	WBGene00018047	II	A	HighMale		OG014553	CniII.g3809
ChrII.g3160.CBG13463	CBG13463	WBGene00034224	WBGene00018047	II	A	HighMale
ChrII.g3161.CBG13463	CBG13463	WBGene00034224	WBGene00018047	II	A	HighMale		OG015499	CniII.g3811
ChrII.g3162.CBG13461	CBG13461	WBGene00034223	WBGene00018044	II	A	NoBias	Oogenic	OG010976	CniII.g3813
ChrII.g3164.CBG13459	CBG13459	WBGene00034221	WBGene00019746	II	A	LowMale		OG013751	CniII.g3822
ChrII.g3167.CBG13456	CBG13456	WBGene00034218	WBGene00005060	II	A			OG011221	CniII.g3825
ChrII.g3169.CBG13450	CBG13450	WBGene00034212	WBGene00000928	II	A			OG008705	CniII.g3827
ChrII.g3170.CBG13447	CBG13447	WBGene00034210	WBGene00006868	II	A	LowFem	Oogenic	OG014846	CniII.g3828
ChrII.g3171.CBG13444	CBG13444	WBGene00034208	WBGene00006663	II	A	NoBias		OG005142	CniII.g3829
ChrII.g3172.CBG13442	CBG13442	WBGene00034207	WBGene00018046	II	A	NoBias		OG007753	CniII.g3830
ChrII.g3173.CBG13441	CBG13441	WBGene00034206	WBGene00018045	II	A	LowFem	Gender Neutral	OG009004	CniII.g3831
ChrII.g3174.CBG25482	CBG25482	WBGene00086896		II	A	LowFem		OG001928	CniII.g3832
ChrII.g3180.CBG13432	CBG13432	WBGene00034199	WBGene00020222	II	A	LowMale	Spermatogenic	OG009101	CniII.g3839
ChrII.g3183.CBG13429	CBG13429	WBGene00034196	WBGene00018051	II	A	NoBias	Gender Neutral	OG009012	CniII.g3842
ChrII.g3185.CBG25487	CBG25487	WBGene00086901		II	A
ChrII.g3186.CBG13419	CBG13419	WBGene00034189	WBGene00011752	II	A	NoBias		OG010357	CniII.g3843
ChrII.g3186.CBG25484	CBG25484	WBGene00086898		II	A
ChrII.g3188.CBG13414	CBG13414	WBGene00034185	WBGene00020224	II	A	LowMale		OG005871	CniII.g3850
ChrII.g3191.CBG31451	CBG31451	WBGene00303412	WBGene00020974	II	A		Spermatogenic	OG000337	CniII.g3854
ChrII.g3195.CBG13402	CBG13402	WBGene00034176	WBGene00014164	II	A	LowMale	Gender Neutral	OG015916	CniII.g3860
ChrII.g3196.CBG13402	CBG13402	WBGene00034176	WBGene00014164	II	A	LowMale	Gender Neutral	OG005273	CniII.g3861
ChrII.g3197.CBG13400	CBG13400	WBGene00034174	WBGene00014165	II	A	LowFem	Gender Neutral	OG010220	CniII.g3862
ChrII.g3198.CBG13399	CBG13399	WBGene00034173	WBGene00014166	II	A	LowFem	Gender Neutral	OG007448	CniII.g3863
ChrII.g3200.CBG13396	CBG13396	WBGene00034170	WBGene00045060	II	A	HighMale	Spermatogenic	OG003603	CniII.g3865
ChrII.g3202.CBG13394	CBG13394	WBGene00034168	WBGene00010942	II	A	NoBias	Gender Neutral	OG002758	CniII.g3867
ChrII.g3203.CBG13393	CBG13393	WBGene00034167	WBGene00010943	II	A	NoBias	Spermatogenic	OG001445	CniII.g3868
ChrII.g3209.CBG13386	CBG13386	WBGene00034162	WBGene00002199	II	A	LowMale		OG007039	CniII.g3872
ChrII.g3213.CBG13381	CBG13381	WBGene00034157	WBGene00003058	II	A	HighMale		OG015316	CniII.g3876
ChrII.g3214.CBG13381	CBG13381	WBGene00034157	WBGene00003058	II	A	HighMale		OG013743	CniII.g3879
ChrII.g3220.CBG13376	CBG13376	WBGene00034152	WBGene00009944	II	A	LowFem	Gender Neutral	OG005495	CniII.g3883
ChrII.g3225.CBG30117	CBG30117	WBGene00270441	WBGene00014129	II	A		Spermatogenic	OG003088	CniII.g3889
ChrII.g3227.CBG13368	CBG13368	WBGene00034145	WBGene00002266	II	A	NoBias	Spermatogenic	OG010012	CniII.g3892
ChrII.g3232.CBG13359	CBG13359	WBGene00034137	WBGene00008657	II	A	HighMale	Spermatogenic	OG007868	CniII.g3899
ChrII.g3236.CBG13355	CBG13355	WBGene00034134	WBGene00008435	II	A	NoBias	Spermatogenic	OG001971	CniII.g3903
ChrII.g3240.CBG13351	CBG13351	WBGene00034130	WBGene00007433	II	A	LowFem	Oogenic	OG012273	CniII.g3907
ChrII.g3242.CBG13349	CBG13349	WBGene00034128	WBGene00004723	II	A	LowFem	Gender Neutral	OG004307	CniII.g3909
ChrII.g3246.CBG25486	CBG25486	WBGene00086900		II	A	NoBias		OG008729	CniII.g3914
ChrII.g3252.CBG13339	CBG13339	WBGene00034118	WBGene00011510	II	A	NoBias		OG003221	CniII.g3921
ChrII.g3256.CBG13334	CBG13334	WBGene00034113	WBGene00008051	II	A	LowMale	Spermatogenic	OG000695	CniII.g3942
ChrII.g3257.CBG13333	CBG13333	WBGene00034112	WBGene00002147	II	A	LowFem	Gender Neutral	OG010229	CniII.g3941
ChrII.g3258.CBG00750	CBG00750	WBGene00024093	WBGene00006832	II	A		Spermatogenic	OG002983	CniII.g3939
ChrII.g3258.CBG13333	CBG13333	WBGene00034112	WBGene00002147	II	A	LowFem	Gender Neutral
ChrII.g3259.CBG13333	CBG13333	WBGene00034112	WBGene00002147	II	A	LowFem	Gender Neutral	OG010585	CniII.g3938
ChrII.g3267.CBG00741	CBG00741	WBGene00024084	WBGene00006655	II	A	LowMale		OG002665	CniII.g3930
ChrII.g3269.CBG00738	CBG00738	WBGene00024081	WBGene00010502	II	A	LowFem	Oogenic	OG001842	CniII.g3928
ChrII.g3271.CBG00736	CBG00736	WBGene00024079	WBGene00010503	II	A	LowMale	Gender Neutral	OG011211	CniII.g3926
ChrII.g3274.CBG31297	CBG31297	WBGene00303236	WBGene00005150	II	A
ChrII.g3275.CBG00733	CBG00733	WBGene00024077	WBGene00003089	II	A	LowMale	Gender Neutral	OG011048	CniII.g3944
ChrII.g3276.CBG00733	CBG00733	WBGene00024077	WBGene00003089	II	A	LowMale	Gender Neutral	OG013812	CniII.g3945
ChrII.g3277.CBG00730	CBG00730	WBGene00024074	WBGene00004510	II	A	NoBias	Gender Neutral	OG006250	CniII.g3946
ChrII.g3278.CBG00730	CBG00730	WBGene00024074	WBGene00004510	II	A	NoBias	Gender Neutral	OG003023	CniII.g3947
ChrII.g3279.CBG00726	CBG00726	WBGene00024072	WBGene00000053	II	A			OG013220	CniII.g3948
ChrII.g3279.CBG00729	CBG00729	WBGene00024073	WBGene00011473	II	A	NoBias
ChrII.g3280.CBG00726	CBG00726	WBGene00024072	WBGene00000053	II	A			OG005362	CniII.g3949
ChrII.g3281.CBG00725	CBG00725	WBGene00024071		II	A	HighMale		OG014576	CniII.g3951
ChrII.g3282.CBG00724	CBG00724	WBGene00024070	WBGene00011468	II	A			OG002756	CniII.g3952
ChrII.g3290.CBG00717	CBG00717	WBGene00024064	WBGene00004264	II	A			OG005474	CniII.g3961
ChrII.g3291.CBG00716	CBG00716	WBGene00024063	WBGene00000652	II	A		Gender Neutral	OG002987	CniII.g3963
ChrII.g3292.CBG00714	CBG00714	WBGene00024061	WBGene00010916	II	A			OG007413	CniII.g3965
ChrII.g3300.CBG00708	CBG00708	WBGene00024056	WBGene00000894	II	A	LowFem	Oogenic	OG001005	CniII.g3972
ChrII.g3303.CBG00705	CBG00705	WBGene00024055	WBGene00000135	II	A	LowMale		OG007206	CniII.g3977
ChrII.g3306.CBG00703	CBG00703	WBGene00024053	WBGene00000653	II	A		Gender Neutral	OG006038	CniII.g3980
ChrII.g3307.CBG00701	CBG00701	WBGene00024052	WBGene00007746	II	A	LowMale		OG015373	CniII.g3981
ChrII.g3308.CBG00701	CBG00701	WBGene00024052	WBGene00007746	II	A	LowMale		OG000596	CniII.g3983
ChrII.g3313.CBG00692	CBG00692	WBGene00024044	WBGene00004304	II	A	LowFem	Gender Neutral	OG005460	CniII.g3998
ChrII.g3314.CBG00686	CBG00686	WBGene00024041	WBGene00008819	II	A	LowMale	Oogenic	OG008562	CniII.g4000
ChrII.g3315.CBG00686	CBG00686	WBGene00024041	WBGene00008819	II	A	LowMale	Oogenic
ChrII.g3318.CBG00681	CBG00681	WBGene00024038	WBGene00005039	II	A
ChrII.g3331.CBG00668	CBG00668	WBGene00024028	WBGene00006562	II	A	LowFem	Oogenic	OG014144	CniII.g4023
ChrII.g3340.CBG00653	CBG00653	WBGene00024017	WBGene00010915	II	A	HighMale	Spermatogenic	OG005257	CniII.g4033
ChrII.g3342.CBG00651	CBG00651	WBGene00024015	WBGene00006719	II	A	HighMale	Spermatogenic	OG014582	CniII.g4035
ChrII.g3348.CBG00645	CBG00645	WBGene00024009	WBGene00009904	II	A	LowMale		OG004302	CniII.g4041
ChrII.g3355.CBG00638	CBG00638	WBGene00024003	WBGene00008801	II	A	HighMale	Spermatogenic	OG000573	CniII.g4055
ChrII.g3355.CBG24994	CBG24994	WBGene00042976	WBGene00008801	II	A		Spermatogenic
ChrII.g3360.CBG00631	CBG00631	WBGene00023999		II	A	LowMale
ChrII.g3364.CBG00625	CBG00625	WBGene00023994	WBGene00009042	II	A	HighMale	Spermatogenic	OG010368	CniII.g4063
ChrII.g3371.CBG00619	CBG00619	WBGene00023988	WBGene00009043	II	A	HighMale		OG007031	CniII.g4084
ChrII.g3373.CBG00617	CBG00617	WBGene00023986	WBGene00010878	II	A	NoBias	Gender Neutral	OG000134	CniII.g4087
ChrII.g3375.CBG00615	CBG00615	WBGene00023984	WBGene00001523	II	A	LowMale		OG012804	CniII.g4085
ChrII.g3376.CBG25508	CBG25508	WBGene00086922	WBGene00011755	II	A		Spermatogenic	OG008679	CniII.g4089
ChrII.g3377.CBG25508	CBG25508	WBGene00086922	WBGene00011755	II	A		Spermatogenic	OG008405	CniII.g4090
ChrII.g3378.CBG25508	CBG25508	WBGene00086922	WBGene00011755	II	A		Spermatogenic	OG009145	CniII.g4091
ChrII.g3379.CBG25508	CBG25508	WBGene00086922	WBGene00011755	II	A		Spermatogenic
ChrII.g3380.CBG25508	CBG25508	WBGene00086922	WBGene00011755	II	A		Spermatogenic	OG008943	CniII.g4092
ChrII.g3383.CBG04750	CBG04750	WBGene00027366	WBGene00011761	II	A	LowFem	Gender Neutral	OG008667	CniII.g4095
ChrII.g3384.CBG04749	CBG04749	WBGene00027365	WBGene00011757	II	A			OG012006	CniII.g4096
ChrII.g3386.CBG04747	CBG04747	WBGene00027363	WBGene00011759	II	A	NoBias	Gender Neutral	OG011689	CniII.g4098
ChrII.g3392.CBG00576	CBG00576	WBGene00023949		II	A	LowMale		OG010223	CniII.g4105
ChrII.g3394.CBG00573	CBG00573	WBGene00023946	WBGene00011466	II	A	HighMale	Spermatogenic	OG007760	CniII.g4107
ChrII.g3396.CBG00571	CBG00571	WBGene00023944	WBGene00012178	II	A	HighMale		OG006972	CniII.g4109
ChrII.g3399.CBG00564	CBG00564	WBGene00023939	WBGene00006059	II	A	NoBias	Spermatogenic	OG000531	CniII.g4113
ChrII.g3403.CBG00560	CBG00560	WBGene00023935	WBGene00010042	II	A	LowFem	Gender Neutral	OG010574	CniII.g4117
ChrII.g3405.CBG00558	CBG00558	WBGene00023933	WBGene00010044	II	A	LowFem	Gender Neutral	OG009702	CniII.g4120
ChrII.g3406.CBG00556	CBG00556	WBGene00023931	WBGene00010045	II	A	LowMale	Gender Neutral	OG014101	CniII.g4121
ChrII.g3406.CBG00557	CBG00557	WBGene00023932	WBGene00000187	II	A	NoBias	Gender Neutral
ChrII.g3407.CBG00556	CBG00556	WBGene00023931	WBGene00010045	II	A	LowMale	Gender Neutral	OG013340	CniII.g4122
ChrII.g3410.CBG00550	CBG00550	WBGene00023926	WBGene00009204	II	A	LowFem	Gender Neutral	OG007196	CniII.g4127
ChrII.g3411.CBG00548	CBG00548	WBGene00023924	WBGene00000773	II	A	LowFem	Gender Neutral	OG008158	CniII.g4128
ChrII.g3411.CBG00549	CBG00549	WBGene00023925	WBGene00009205	II	A	LowMale	Gender Neutral
ChrII.g3412.CBG00548	CBG00548	WBGene00023924	WBGene00000773	II	A	LowFem	Gender Neutral	OG004026	CniII.g4129
ChrII.g3416.CBG00544	CBG00544	WBGene00023920	WBGene00009209	II	A	HighMale		OG000513	CniII.g4133
ChrII.g3417.CBG00582	CBG00582	WBGene00023955		II	A			OG004753	CniII.g4134
ChrII.g3420.CBG00537	CBG00537	WBGene00023913	WBGene00009208	II	A	HighMale		OG005683	CniII.g4140
ChrII.g3420.CBG31324	CBG31324	WBGene00303265	WBGene00009208	II	A
ChrII.g3422.CBG00535	CBG00535	WBGene00023911	WBGene00011923	II	A	NoBias		OG004899	CniII.g4142
ChrII.g3428.CBG00529	CBG00529	WBGene00023905	WBGene00011928	II	A			OG014755	CniII.g4154
ChrII.g3433.CBG00524	CBG00524	WBGene00023900	WBGene00020082	II	A			OG016016	CniII.g4165
ChrII.g3434.CBG00524	CBG00524	WBGene00023900	WBGene00020082	II	A			OG005639	CniII.g4167
ChrII.g3437.CBG00518	CBG00518	WBGene00023895	WBGene00010552	II	A	LowFem	Oogenic	OG002420	CniII.g4170
ChrII.g3438.CBG00516	CBG00516	WBGene00023893	WBGene00008432	II	A	NoBias		OG010520	CniII.g4171
ChrII.g3439.CBG00515	CBG00515	WBGene00023892	WBGene00004259	II	A	LowFem	Gender Neutral	OG006735	CniII.g4179
ChrII.g3441.CBG00513	CBG00513	WBGene00023890	WBGene00008431	II	A	LowFem	Gender Neutral	OG003251	CniII.g4181
ChrII.g3442.CBG00512	CBG00512	WBGene00023889	WBGene00008428	II	A	LowFem	Gender Neutral	OG013762	CniII.g4182
ChrII.g3443.CBG00511	CBG00511	WBGene00023888	WBGene00008429	II	A	NoBias	Gender Neutral	OG015758	CniII.g4176
ChrII.g3449.CBG11128	CBG11128	WBGene00032303	WBGene00008430	II	A		Oogenic
ChrII.g3450.CBG11128	CBG11128	WBGene00032303	WBGene00008430	II	A		Oogenic	OG006245	CniII.g4201
ChrII.g3451.CBG30138	CBG30138	WBGene00270462	WBGene00007375	II	A			OG014301	CniII.g4203
ChrII.g3452.CBG11123	CBG11123	WBGene00032300	WBGene00004194	II	A	NoBias	Gender Neutral	OG014104	CniII.g4204
ChrII.g3452.CBG30138	CBG30138	WBGene00270462	WBGene00007375	II	A
ChrII.g3453.CBG11122	CBG11122	WBGene00032299	WBGene00000432	II	A			OG002908	CniII.g4205
ChrII.g3457.CBG26145	CBG26145	WBGene00087559	WBGene00003983	II	A			OG006148	CniII.g4209
ChrII.g3460.CBG30013	CBG30013	WBGene00270959		II	A
ChrII.g3461.CBG11112	CBG11112	WBGene00032292	WBGene00007374	II	A	HighMale		OG007452	CniII.g4211
ChrII.g3463.CBG11110	CBG11110	WBGene00032291	WBGene00007919	II	A	LowMale	Spermatogenic	OG013742	CniII.g4212
ChrII.g3467.CBG11106	CBG11106	WBGene00032287	WBGene00011047	II	A	NoBias	Gender Neutral	OG010602	CniII.g4216
ChrII.g3469.CBG11104	CBG11104	WBGene00032285	WBGene00011050	II	A	NoBias	Oogenic	OG000587	CniII.g4218
ChrII.g3474.CBG11099	CBG11099	WBGene00032280	WBGene00003220	II	A	LowFem	Gender Neutral	OG013469	CniII.g4223
ChrII.g3475.CBG30011	CBG30011	WBGene00270957		II	A
ChrII.g3479.CBG26141	CBG26141	WBGene00087555		II	A	HighMale		OG011284	CniII.g4230
ChrII.g3484.CBG11089	CBG11089	WBGene00032275	WBGene00002076	II	A	LowFem	Oogenic	OG009899	CniII.g4235
ChrII.g3485.CBG11088	CBG11088	WBGene00032274	WBGene00000059	II	A		Gender Neutral	OG008282	CniII.g4236
ChrII.g3490.CBG30132	CBG30132	WBGene00270456		II	A
ChrII.g3494.CBG11077	CBG11077	WBGene00032264	WBGene00008964	II	A			OG004024	CniII.g4247
ChrII.g3496.CBG11073	CBG11073	WBGene00032260	WBGene00006602	II	A	NoBias	Gender Neutral	OG006173	CniII.g4249
ChrII.g3497.CBG11073	CBG11073	WBGene00032260	WBGene00006602	II	A	NoBias	Gender Neutral	OG003948	CniII.g4250
ChrII.g3497.CBG11075	CBG11075	WBGene00032262	WBGene00008963	II	A	LowMale
ChrII.g3498.CBG11073	CBG11073	WBGene00032260	WBGene00006602	II	A	NoBias	Gender Neutral
ChrII.g3498.CBG11074	CBG11074	WBGene00032261	WBGene00000188	II	A	LowMale
ChrII.g3499.CBG11073	CBG11073	WBGene00032260	WBGene00006602	II	A	NoBias	Gender Neutral	OG006537	CniII.g4251
ChrII.g3505.CBG11064	CBG11064	WBGene00032251	WBGene00006787	II	A	NoBias	Spermatogenic	OG013676	CniII.g4257
ChrII.g3506.CBG11064	CBG11064	WBGene00032251	WBGene00006787	II	A	NoBias	Spermatogenic
ChrII.g3507.CBG11064	CBG11064	WBGene00032251	WBGene00006787	II	A	NoBias	Spermatogenic	OG001604	CniII.g4261
ChrII.g3508.CBG11062	CBG11062	WBGene00032249	WBGene00007996	II	A			OG009462	CniII.g4262
ChrII.g3515.CBG11054	CBG11054	WBGene00032243	WBGene00000399	II	A			OG012219	CniII.g4271
ChrII.g3516.CBG04238	CBG04238	WBGene00026955	WBGene00012182	II	A	NoBias	Oogenic	OG006946	CniII.g4273
ChrII.g3523.CBG04247	CBG04247	WBGene00026961	WBGene00001225	II	A	LowFem	Gender Neutral	OG006133	CniII.g4280
ChrII.g3524.CBG04248	CBG04248	WBGene00026962	WBGene00013195	II	A	LowMale	Spermatogenic	OG000154	CniII.g4281
ChrII.g3525.CBG04252	CBG04252	WBGene00026965	WBGene00013193	II	A		Gender Neutral	OG013353	CniII.g4282
ChrII.g3526.CBG04253	CBG04253	WBGene00026966	WBGene00012896	II	A	LowFem	Gender Neutral	OG005226	CniII.g4283
ChrII.g3527.CBG04251	CBG04251	WBGene00026964	WBGene00013192	II	A		Spermatogenic	OG003287	CniII.g4284
ChrII.g3527.CBG04253	CBG04253	WBGene00026966	WBGene00012896	II	A	LowFem	Gender Neutral
ChrII.g3527.CBG04255	CBG04255	WBGene00026968	WBGene00013192	II	A	HighMale	Spermatogenic
ChrII.g3528.CBG04253	CBG04253	WBGene00026966	WBGene00012896	II	A	LowFem	Gender Neutral	OG009664	CniII.g4285
ChrII.g3528.CBG04255	CBG04255	WBGene00026968	WBGene00013192	II	A	HighMale	Spermatogenic
ChrII.g3529.CBG04253	CBG04253	WBGene00026966	WBGene00012896	II	A	LowFem	Gender Neutral
ChrII.g3532.CBG04260	CBG04260	WBGene00026973	WBGene00012180	II	A	HighMale	Spermatogenic	OG013744	CniII.g4288
ChrII.g3534.CBG04264	CBG04264	WBGene00026975	WBGene00007480	II	A	NoBias	Spermatogenic	OG006860	CniII.g4290
ChrII.g3536.CBG04266	CBG04266	WBGene00026977	WBGene00007478	II	A		Spermatogenic	OG015827	CniII.g4292
ChrII.g3537.CBG04268	CBG04268	WBGene00026979	WBGene00009400	II	A	HighMale		OG003425	CniII.g4293
ChrII.g3543.CBG04272	CBG04272	WBGene00026983		II	A	HighMale		OG013584	CniII.g4299
ChrII.g3549.CBG04277	CBG04277	WBGene00026988	WBGene00009398	II	A
ChrII.g3550.CBG25518	CBG25518	WBGene00086932	WBGene00018273	II	A
ChrII.g3551.CBG04279	CBG04279	WBGene00026989	WBGene00018275	II	A	NoBias
ChrII.g3551.CBG25518	CBG25518	WBGene00086932	WBGene00018273	II	A
ChrII.g3552.CBG25518	CBG25518	WBGene00086932	WBGene00018273	II	A			OG001278	CniII.g4306
ChrII.g3556.CBG04283	CBG04283	WBGene00026993	WBGene00017373	II	A	LowFem	Gender Neutral	OG001012	CniII.g4311
ChrII.g3557.CBG04283	CBG04283	WBGene00026993	WBGene00017373	II	A	LowFem	Gender Neutral
ChrII.g3558.CBG04283	CBG04283	WBGene00026993	WBGene00017373	II	A	LowFem	Gender Neutral
ChrII.g3559.CBG04290	CBG04290	WBGene00026998	WBGene00010120	II	A	LowFem		OG009932	CniII.g4317
ChrII.g3562.CBG04293	CBG04293	WBGene00027001	WBGene00017372	II	A	NoBias	Gender Neutral	OG013769	CniII.g4320
ChrII.g3565.CBG04296	CBG04296	WBGene00027004	WBGene00006817	II	A	LowFem	Gender Neutral	OG015273	CniII.g4323
ChrII.g3570.CBG04305	CBG04305	WBGene00027008		II	A	LowFem		OG007253	CniII.g4333
ChrII.g3577.CBG04313	CBG04313	WBGene00027014	WBGene00016968	II	A	LowFem	Spermatogenic	OG000430	CniII.g4340
ChrII.g3578.CBG04313	CBG04313	WBGene00027014	WBGene00016968	II	A	LowFem	Spermatogenic	OG013397	CniII.g4341
ChrII.g3578.CBG04314	CBG04314	WBGene00027015	WBGene00016960	II	A	NoBias	Gender Neutral
ChrII.g3579.CBG04313	CBG04313	WBGene00027014	WBGene00016968	II	A	LowFem	Spermatogenic	OG009345	CniII.g4342
ChrII.g3579.CBG04314	CBG04314	WBGene00027015	WBGene00016960	II	A	NoBias	Gender Neutral
ChrII.g3581.CBG04317	CBG04317	WBGene00027018	WBGene00016966	II	A	LowFem	Oogenic	OG012859	CniII.g4344
ChrII.g3590.CBG04326	CBG04326	WBGene00027027	WBGene00020579	II	A	NoBias	Gender Neutral	OG010576	CniII.g4354
ChrII.g3590.CBG04328	CBG04328	WBGene00027029	WBGene00020581	II	A	LowMale	Spermatogenic
ChrII.g3591.CBG04326	CBG04326	WBGene00027027	WBGene00020579	II	A	NoBias	Gender Neutral
ChrII.g3592.CBG04328	CBG04328	WBGene00027029	WBGene00020581	II	A	LowMale	Spermatogenic	OG006187	CniII.g4357
ChrII.g3594.CBG04330	CBG04330	WBGene00027031	WBGene00005043	II	A			OG015178	CniII.g4359
ChrII.g3597.CBG24276	CBG24276	WBGene00042427	WBGene00019273	II	A
ChrII.g3599.CBG11242	CBG11242	WBGene00032397	WBGene00020576	II	A		Gender Neutral	OG010457	CniII.g4362
ChrII.g3601.CBG11240	CBG11240	WBGene00032395	WBGene00016002	II	A	LowFem	Gender Neutral	OG014129	CniII.g4364
ChrII.g3603.CBG11238	CBG11238	WBGene00032393	WBGene00012386	II	A	NoBias	Gender Neutral	OG008647	CniII.g4366
ChrII.g3605.CBG25533	CBG25533	WBGene00086947	WBGene00020578	II	A	LowMale		OG009524	CniII.g4368
ChrII.g3609.CBG11229	CBG11229	WBGene00032387	WBGene00001064	II	A			OG016150	CniII.g4372
ChrII.g3618.CBG11133	CBG11133	WBGene00032306	WBGene00018305	II	A	LowFem	Gender Neutral	OG005401	CniII.g4379
ChrII.g3624.CBG30151	CBG30151	WBGene00270475	WBGene00016963	II	A		Spermatogenic	OG000453	CniII.g4387
ChrII.g3625.CBG11140	CBG11140	WBGene00032312	WBGene00016963	II	A	HighMale	Spermatogenic	OG004815	CniII.g4388
ChrII.g3630.CBG11147	CBG11147	WBGene00032318	WBGene00018304	II	A			OG006141	CniII.g4393
ChrII.g3633.CBG11152	CBG11152	WBGene00032322	WBGene00020482	II	A	NoBias	Gender Neutral	OG003888	CniII.g4397
ChrII.g3635.CBG11154	CBG11154	WBGene00032324	WBGene00020478	II	A			OG002975	CniII.g4400
ChrII.g3637.CBG11158	CBG11158	WBGene00032327	WBGene00006380	II	A			OG006449	CniII.g4402
ChrII.g3638.CBG11159	CBG11159	WBGene00032328	WBGene00017955	II	A	HighMale	Spermatogenic	OG005632	CniII.g4404
ChrII.g3639.CBG11160	CBG11160	WBGene00032329	WBGene00004921	II	A	HighMale		OG011320	CniII.g4405
ChrII.g3641.CBG11166	CBG11166	WBGene00032331	WBGene00015410	II	A	LowMale	Gender Neutral	OG012956	CniII.g4406
ChrII.g3644.CBG11169	CBG11169	WBGene00032334	WBGene00016625	II	A			OG015893	CniII.g4410
ChrII.g3647.CBG11172	CBG11172	WBGene00032337	WBGene00016628	II	A			OG003629	CniII.g4413
ChrII.g3648.CBG11172	CBG11172	WBGene00032337	WBGene00016628	II	A
ChrII.g3650.CBG11177	CBG11177	WBGene00032340	WBGene00004058	II	A	NoBias	Gender Neutral	OG000210	CniII.g4416
ChrII.g3651.CBG11176	CBG11176	WBGene00032339	WBGene00004058	II	A	NoBias	Gender Neutral	OG015313	CniII.g4417
ChrII.g3657.CBG11182	CBG11182	WBGene00032345	WBGene00015088	II	A		Gender Neutral	OG007418	CniII.g4423
ChrII.g3661.CBG11186	CBG11186	WBGene00032349	WBGene00015089	II	A	HighMale	Spermatogenic	OG009630	CniII.g4427
ChrII.g3662.CBG11187	CBG11187	WBGene00032350	WBGene00015087	II	A	NoBias		OG008524	CniII.g4428
ChrII.g3664.CBG11189	CBG11189	WBGene00032352	WBGene00017699	II	A	LowFem	Gender Neutral	OG012989	CniII.g4430
ChrII.g3665.CBG11189	CBG11189	WBGene00032352	WBGene00017699	II	A	LowFem	Gender Neutral	OG015734	CniII.g4431
ChrII.g3665.CBG11191	CBG11191	WBGene00032354	WBGene00017702	II	A	LowMale	Oogenic
ChrII.g3666.CBG11192	CBG11192	WBGene00032355	WBGene00000459	II	A	LowFem	Oogenic	OG011102	CniII.g4432
ChrII.g3667.CBG11194	CBG11194	WBGene00032357	WBGene00006605	II	A	LowFem	Oogenic	OG005728	CniII.g4433
ChrII.g3667.CBG30022	CBG30022	WBGene00270968	WBGene00004090	II	A		Gender Neutral
ChrII.g3668.CBG11195	CBG11195	WBGene00032358	WBGene00015796	II	A	HighMale		OG008762	CniII.g4435
ChrII.g3671.CBG11198	CBG11198	WBGene00032361	WBGene00015795	II	A			OG012512	CniII.g4438
ChrII.g3673.CBG11201	CBG11201	WBGene00032363	WBGene00006831	II	A	LowMale	Gender Neutral	OG001181	CniII.g4440
ChrII.g3680.CBG11210	CBG11210	WBGene00032371	WBGene00022853	II	A	LowFem	Gender Neutral	OG013035	CniII.g4447
ChrII.g3683.CBG11212	CBG11212	WBGene00032373	WBGene00022857	II	A	LowFem		OG004409	CniII.g4450
ChrII.g3684.CBG11214	CBG11214	WBGene00032374	WBGene00016487	II	A			OG004257	CniV.g15610
ChrII.g3684.CBG25532	CBG25532	WBGene00086946	WBGene00010951	II	A	NoBias
ChrII.g3694.CBG24739	CBG24739	WBGene00042780	WBGene00020163	II	A		Oogenic	OG014345	CniII.g4460
ChrII.g3695.CBG13063	CBG13063	WBGene00033892	WBGene00010626	II	A	LowFem	Gender Neutral	OG002191	CniII.g4461
ChrII.g3699.CBG13067	CBG13067	WBGene00033896	WBGene00017350	II	A	LowMale		OG005624	CniII.g4465
ChrII.g3702.CBG13070	CBG13070	WBGene00033899	WBGene00017351	II	A			OG004924	CniII.g4468
ChrII.g3705.CBG13073	CBG13073	WBGene00033902	WBGene00001597	II	A	LowFem	Gender Neutral	OG013150	CniII.g4471
ChrII.g3706.CBG13074	CBG13074	WBGene00033903	WBGene00020319	II	A			OG010344	CniII.g4472
ChrII.g3708.CBG13076	CBG13076	WBGene00033905	WBGene00016172	II	A	LowMale	Spermatogenic	OG008488	CniII.g4475
ChrII.g3709.CBG13077	CBG13077	WBGene00033906	WBGene00016174	II	A			OG004178	CniII.g4478
ChrII.g3714.CBG13084	CBG13084	WBGene00033912	WBGene00016175	II	A			OG012000	CniII.g4481
ChrII.g3717.CBG13088	CBG13088	WBGene00033915	WBGene00017125	II	A	NoBias	Gender Neutral	OG000294	CniII.g4484
ChrII.g3719.CBG13090	CBG13090	WBGene00033917	WBGene00017126	II	A		Gender Neutral	OG010762	CniII.g4486
ChrII.g3719.CBG23555	CBG23555	WBGene00041887	WBGene00017126	II	A		Gender Neutral
ChrII.g3720.CBG13091	CBG13091	WBGene00033918	WBGene00017122	II	A			OG011031	CniII.g4487
ChrII.g3720.CBG23554	CBG23554	WBGene00041886	WBGene00017122	II	A
ChrII.g3730.CBG13103	CBG13103	WBGene00033928	WBGene00017129	II	A			OG012508	CniII.g4497
ChrII.g3734.CBG13107	CBG13107	WBGene00033931		II	A	LowMale
ChrII.g3735.CBG13109	CBG13109	WBGene00033932	WBGene00017969	II	A	NoBias	Gender Neutral	OG006918	CniII.g4501
ChrII.g3736.CBG13111	CBG13111	WBGene00033933	WBGene00000169	II	A		Spermatogenic	OG008303	CniII.g4502
ChrII.g3738.CBG13113	CBG13113	WBGene00033934	WBGene00017968	II	A	NoBias	Gender Neutral	OG001128	CniII.g4504
ChrII.g3745.CBG13129	CBG13129	WBGene00033941	WBGene00004244	II	A	LowFem	Gender Neutral	OG012395	CniII.g4510
ChrII.g3747.CBG13131	CBG13131	WBGene00033943	WBGene00016273	II	A	LowFem		OG003579	CniII.g4512
ChrII.g3749.CBG13132	CBG13132	WBGene00033944	WBGene00000839	II	A	NoBias	Gender Neutral	OG003037	CniII.g4514
ChrII.g3760.CBG13147	CBG13147	WBGene00033956	WBGene00018392	II	A	LowMale	Gender Neutral	OG013532	CniII.g4525
ChrII.g3761.CBG13147	CBG13147	WBGene00033956	WBGene00018392	II	A	LowMale	Gender Neutral	OG013810	CniII.g4526
ChrII.g3763.CBG13150	CBG13150	WBGene00033959	WBGene00018395	II	A	NoBias	Gender Neutral	OG008101	CniII.g4528
ChrII.g3764.CBG13151	CBG13151	WBGene00033960	WBGene00018391	II	A	NoBias	Gender Neutral	OG011597	CniII.g4529
ChrII.g3766.CBG13153	CBG13153	WBGene00033962	WBGene00015569	II	A	NoBias	Oogenic	OG004638	CniII.g4531
ChrII.g3776.CBG13058	CBG13058	WBGene00033889	WBGene00017023	II	A	NoBias		OG000546	CniII.g4543
ChrII.g3778.CBG13056	CBG13056	WBGene00033887	WBGene00017021	II	A	MaleSpec		OG000246	CniII.g4545
ChrII.g3779.CBG13055	CBG13055	WBGene00033886	WBGene00005641	II	A	LowMale		OG014689	CniII.g4546
ChrII.g3779.CBG13056	CBG13056	WBGene00033887	WBGene00017021	II	A	MaleSpec
ChrII.g3783.CBG13050	CBG13050	WBGene00033882	WBGene00022889	II	A	HighMale	Spermatogenic
ChrII.g3785.CBG13047	CBG13047	WBGene00033880	WBGene00016184	II	A	LowMale		OG004249	CniII.g4552
ChrII.g3787.CBG13045	CBG13045	WBGene00033878	WBGene00019999	II	A	LowMale		OG006444	CniII.g4554
ChrII.g3788.CBG30111	CBG30111	WBGene00270435	WBGene00023416	II	A			OG015771	CniII.g5548
ChrII.g3789.CBG13044	CBG13044	WBGene00033877	WBGene00019998	II	A	LowMale	Gender Neutral	OG000046	CniII.g4555
ChrII.g3790.CBG13043	CBG13043	WBGene00033876	WBGene00003542	II	A			OG003066	CniII.g4556
ChrII.g3792.CBG13040	CBG13040	WBGene00033874	WBGene00000280	II	A	LowMale		OG002587	CniII.g4557
ChrII.g3797.CBG13035	CBG13035	WBGene00033870	WBGene00003730	II	A	LowFem	Gender Neutral	OG004151	CniII.g4561
ChrII.g3802.CBG13027	CBG13027	WBGene00033865	WBGene00003045	II	A	LowFem	Gender Neutral	OG007664	CniII.g4566
ChrII.g3806.CBG13017	CBG13017	WBGene00033859	WBGene00020114	II	A	LowMale	Spermatogenic
ChrII.g3807.CBG13017	CBG13017	WBGene00033859	WBGene00020114	II	A	LowMale	Spermatogenic	OG008946	CniII.g4571
ChrII.g3808.CBG13014	CBG13014	WBGene00033858	WBGene00019944	II	A		Gender Neutral	OG002004	CniII.g4572
ChrII.g3813.CBG13009	CBG13009	WBGene00033853	WBGene00019939	II	A	NoBias	Gender Neutral	OG004292	CniII.g4576
ChrII.g3818.CBG13003	CBG13003	WBGene00033849	WBGene00006363	II	A	LowMale		OG008418	CniII.g4580
ChrII.g3841.CBG12974	CBG12974	WBGene00033825	WBGene00015061	II	A	NoBias	Gender Neutral	OG012903	CniII.g4604
ChrII.g3845.CBG12969	CBG12969	WBGene00033821	WBGene00003995	II	A	HighMale		OG013585	CniII.g4608
ChrII.g3850.CBG12963	CBG12963	WBGene00033816	WBGene00015517	II	A	LowMale	Gender Neutral	OG008648	CniII.g4613
ChrII.g3853.CBG12960	CBG12960	WBGene00033813	WBGene00015512	II	A	NoBias	Gender Neutral	OG008579	CniII.g4615
ChrII.g3853.CBG12961	CBG12961	WBGene00033814	WBGene00015512	II	A	NoBias	Gender Neutral
ChrII.g3858.CBG12954	CBG12954	WBGene00033807	WBGene00001615	II	A	LowMale		OG006993	CniII.g4620
ChrII.g3859.CBG12954	CBG12954	WBGene00033807	WBGene00001615	II	A	LowMale		OG003743	CniII.g4621
ChrII.g3860.CBG12954	CBG12954	WBGene00033807	WBGene00001615	II	A	LowMale		OG012580	CniII.g4622
ChrII.g3866.CBG03312	CBG03312	WBGene00026194	WBGene00002216	II	A	LowFem	Gender Neutral	OG010214	CniII.g4628
ChrII.g3867.CBG03312	CBG03312	WBGene00026194	WBGene00002216	II	A	LowFem	Gender Neutral	OG001781	CniII.g4629
ChrII.g3871.CBG03306	CBG03306	WBGene00026188	WBGene00011636	II	A	LowFem	Gender Neutral	OG010975	CniII.g4633
ChrII.g3876.CBG03301	CBG03301	WBGene00026183	WBGene00011639	II	A	NoBias	Gender Neutral	OG000242	CniII.g4637
ChrII.g3881.CBG03294	CBG03294	WBGene00026178	WBGene00004208	II	A	LowFem	Oogenic	OG006788	CniII.g4642
ChrII.g3883.CBG03288	CBG03288	WBGene00026175	WBGene00014051	II	A	LowMale	Spermatogenic	OG012467	CniII.g4644
ChrII.g3883.CBG25550	CBG25550	WBGene00086964		II	A
ChrII.g3887.CBG03282	CBG03282	WBGene00026170	WBGene00014053	II	A	LowMale	Gender Neutral	OG002012	CniII.g4648
ChrII.g3888.CBG03282	CBG03282	WBGene00026170	WBGene00014053	II	A	LowMale	Gender Neutral	OG006563	CniII.g4649
ChrII.g3892.CBG03275	CBG03275	WBGene00026165	WBGene00008438	II	A	LowMale		OG004842	CniII.g4656
ChrII.g3893.CBG03275	CBG03275	WBGene00026165	WBGene00008438	II	A	LowMale
ChrII.g3894.CBG03270	CBG03270	WBGene00026161	WBGene00012005	II	A	LowMale	Gender Neutral
ChrII.g3895.CBG03270	CBG03270	WBGene00026161	WBGene00012005	II	A	LowMale	Gender Neutral	OG002214	CniII.g4660
ChrII.g3904.CBG03256	CBG03256	WBGene00026150	WBGene00011978	II	A	NoBias	Gender Neutral	OG002293	CniII.g4669
ChrII.g3905.CBG03255	CBG03255	WBGene00026149	WBGene00011977	II	A	NoBias		OG006827	CniII.g4670
ChrII.g3912.CBG03240	CBG03240	WBGene00026141	WBGene00009717	II	A	LowFem	Oogenic	OG013738	CniII.g4677
ChrII.g3920.CBG03229	CBG03229	WBGene00026131	WBGene00009651	II	A	NoBias	Oogenic
ChrII.g3920.CBG03230	CBG03230	WBGene00026132	WBGene00016487	II	A
ChrII.g3923.CBG03226	CBG03226	WBGene00026128	WBGene00007687	II	A	LowMale		OG011873	CniII.g4689
ChrII.g3932.CBG03218	CBG03218	WBGene00026120	WBGene00011888	II	A	LowMale	Gender Neutral	OG006001	CniII.g4697
ChrII.g3939.CBG03211	CBG03211	WBGene00026113	WBGene00007178	II	A			OG000201	CniII.g4704
ChrII.g3940.CBG03211	CBG03211	WBGene00026113	WBGene00007178	II	A			OG002541	CniII.g4705
ChrII.g3941.CBG03206	CBG03206	WBGene00026111	WBGene00002251	II	A	LowFem	Gender Neutral	OG001384	CniII.g4706
ChrII.g3943.CBG03203	CBG03203	WBGene00026110	WBGene00011580	II	A	LowFem	Gender Neutral	OG002619	CniII.g4707
ChrII.g3945.CBG03202	CBG03202	WBGene00026109	WBGene00004355	II	A	LowFem	Gender Neutral	OG009344	CniII.g4709
ChrII.g3947.CBG03199	CBG03199	WBGene00026107	WBGene00011578	II	A	NoBias		OG005682	CniII.g4711
ChrII.g3950.CBG03195	CBG03195	WBGene00026104	WBGene00011767	II	A	NoBias	Spermatogenic	OG001188	CniII.g4714
ChrII.g3951.CBG03194	CBG03194	WBGene00026103	WBGene00009781	II	A		Spermatogenic	OG004590	CniII.g4715
ChrII.g3952.CBG03193	CBG03193	WBGene00026102	WBGene00009780	II	A	HighMale		OG003254	CniII.g4716
ChrII.g3952.CBG30155	CBG30155	WBGene00270479	WBGene00009780	II	A
ChrII.g3953.CBG03190	CBG03190	WBGene00026100	WBGene00009779	II	A	LowMale		OG009650	CniII.g4718
ChrII.g3954.CBG03190	CBG03190	WBGene00026100	WBGene00009779	II	A	LowMale		OG002064	CniII.g4719
ChrII.g3956.CBG03187	CBG03187	WBGene00026098	WBGene00009778	II	A			OG007730	CniII.g4720
ChrII.g3970.CBG03168	CBG03168	WBGene00026086	WBGene00002295	II	A	LowFem	Oogenic	OG015653	CniII.g4733
ChrII.g3973.CBG03164	CBG03164	WBGene00026082	WBGene00013173	II	A	LowMale		OG003283	CniII.g4739
ChrII.g3987.CBG03146	CBG03146	WBGene00026068	WBGene00013169	II	A	NoBias		OG012743	CniII.g4754
ChrII.g3989.CBG03143	CBG03143	WBGene00026065	WBGene00002184	II	A	NoBias	Gender Neutral	OG007311	CniII.g4756
ChrII.g3990.CBG03143	CBG03143	WBGene00026065	WBGene00002184	II	A	NoBias	Gender Neutral	OG005412	CniII.g4757
ChrII.g3991.CBG03143	CBG03143	WBGene00026065	WBGene00002184	II	A	NoBias	Gender Neutral	OG015947	CniII.g4758
ChrII.g3992.CBG03141	CBG03141	WBGene00026063	WBGene00008140	II	A	LowFem	Gender Neutral	OG011910	CniII.g4759
ChrII.g3993.CBG03141	CBG03141	WBGene00026063	WBGene00008140	II	A	LowFem	Gender Neutral	OG004108	CniII.g4760
ChrII.g3993.CBG03142	CBG03142	WBGene00026064	WBGene00012148	II	A	LowFem	Oogenic
ChrII.g3994.CBG03141	CBG03141	WBGene00026063	WBGene00008140	II	A	LowFem	Gender Neutral	OG014656	CniII.g4761
ChrII.g4006.CBG03127	CBG03127	WBGene00026053	WBGene00009039	II	A	HighMale	Spermatogenic	OG014250	CniII.g4774
ChrII.g4010.CBG31300	CBG31300	WBGene00303239	WBGene00009657	II	A		Spermatogenic	OG013134	CniII.g4778
ChrII.g4015.CBG25561	CBG25561	WBGene00086975		II	A
ChrII.g4020.CBG30163	CBG30163	WBGene00270487	WBGene00011663	II	A		Gender Neutral	OG009843	CniII.g4787
ChrII.g4023.CBG03111	CBG03111	WBGene00026041	WBGene00014041	II	A	LowFem		OG005266	CniII.g4790
ChrII.g4026.CBG03107	CBG03107	WBGene00026038	WBGene00008481	II	A	LowMale	Gender Neutral	OG001836	CniII.g4794
ChrII.g4031.CBG03101	CBG03101	WBGene00026032	WBGene00014063	II	A	NoBias		OG006600	CniII.g4799
ChrII.g4035.CBG03097	CBG03097	WBGene00026029		II	A			OG009579	CniII.g4802
ChrII.g4036.CBG03097	CBG03097	WBGene00026029		II	A
ChrII.g4038.CBG03095	CBG03095	WBGene00026027	WBGene00014046	II	A	NoBias		OG002170	CniII.g4804
ChrII.g4041.CBG03090	CBG03090	WBGene00026023	WBGene00014050	II	A			OG014757	CniII.g4808
ChrII.g4042.CBG03089	CBG03089	WBGene00026022	WBGene00004134	II	A		Oogenic	OG014889	CniII.g4809
ChrII.g4054.CBG03076	CBG03076	WBGene00026012	WBGene00011303	II	A	LowFem	Gender Neutral	OG009003	CniII.g4822
ChrII.g4054.CBG03077	CBG03077	WBGene00026013	WBGene00011302	II	A	NoBias	Gender Neutral
ChrII.g4055.CBG03076	CBG03076	WBGene00026012	WBGene00011303	II	A	LowFem	Gender Neutral	OG013056	CniII.g4823
ChrII.g4058.CBG03070	CBG03070	WBGene00026009	WBGene00007352	II	A	NoBias	Gender Neutral	OG008266	CniII.g4826
ChrII.g4069.CBG03057	CBG03057	WBGene00025997	WBGene00007558	II	A	NoBias		OG005296	CniII.g4840
ChrII.g4072.CBG03053	CBG03053	WBGene00025994	WBGene00007562	II	A	LowMale	Spermatogenic	OG007370	CniII.g4843
ChrII.g4075.CBG03048	CBG03048	WBGene00025989	WBGene00005713	II	A			OG009210	CniII.g4846
ChrII.g4076.CBG03047	CBG03047	WBGene00025988	WBGene00007560	II	A	HighMale		OG007204	CniII.g4847
ChrII.g4077.CBG03046	CBG03046	WBGene00025987	WBGene00010899	II	A	LowMale	Gender Neutral	OG013973	CniII.g4848
ChrII.g4079.CBG03043	CBG03043	WBGene00025984	WBGene00010898	II	A	LowMale		OG004522	CniII.g4850
ChrII.g4086.CBG03033	CBG03033	WBGene00025978	WBGene00004207	II	A	NoBias	Gender Neutral	OG012422	CniII.g4858
ChrII.g4087.CBG03033	CBG03033	WBGene00025978	WBGene00004207	II	A	NoBias	Gender Neutral	OG014988	CniII.g4859
ChrII.g4088.CBG03033	CBG03033	WBGene00025978	WBGene00004207	II	A	NoBias	Gender Neutral	OG007567	CniII.g4860
ChrII.g4096.CBG30168	CBG30168	WBGene00270492	WBGene00007490	II	A			OG006295	CniII.g4868
ChrII.g4097.CBG03024	CBG03024	WBGene00025969	WBGene00007490	II	A			OG015858	CniII.g4869
ChrII.g4110.CBG03012	CBG03012	WBGene00025958	WBGene00002297	II	A	NoBias	Gender Neutral	OG006653	CniII.g4887
ChrII.g4111.CBG03011	CBG03011	WBGene00025957	WBGene00003404	II	A	LowMale	Gender Neutral	OG000200	CniII.g4888
ChrII.g4124.CBG30099	CBG30099	WBGene00270423	WBGene00010333	II	A		Gender Neutral	OG003780	CniII.g4901
ChrII.g4126.CBG02994	CBG02994	WBGene00025942	WBGene00004215	II	A	LowFem	Oogenic	OG012086	CniII.g4903
ChrII.g4127.CBG02994	CBG02994	WBGene00025942	WBGene00004215	II	A	LowFem	Oogenic	OG004571	CniII.g4904
ChrII.g4128.CBG02994	CBG02994	WBGene00025942	WBGene00004215	II	A	LowFem	Oogenic	OG007438	CniII.g4905
ChrII.g4129.CBG02994	CBG02994	WBGene00025942	WBGene00004215	II	A	LowFem	Oogenic	OG015630	CniII.g4906
ChrII.g4130.CBG02994	CBG02994	WBGene00025942	WBGene00004215	II	A	LowFem	Oogenic
ChrII.g4138.CBG02982	CBG02982	WBGene00025936	WBGene00009356	II	A	LowMale	Gender Neutral	OG010363	CniII.g4914
ChrII.g4139.CBG02982	CBG02982	WBGene00025936	WBGene00009356	II	A	LowMale	Gender Neutral	OG006017	CniII.g4915
ChrII.g4147.CBG25577	CBG25577	WBGene00086991	WBGene00007504	II	A	NoBias		OG010003	CniII.g4924
ChrII.g4148.CBG02971	CBG02971	WBGene00025927	WBGene00004454	II	A	NoBias	Gender Neutral	OG004373	CniII.g4925
ChrII.g4148.CBG25577	CBG25577	WBGene00086991	WBGene00007504	II	A	NoBias
ChrII.g4151.CBG02967	CBG02967	WBGene00025924	WBGene00007503	II	A	HighMale	Spermatogenic
ChrII.g4152.CBG02964	CBG02964	WBGene00025921	WBGene00003133	II	A	LowFem	Gender Neutral	OG011595	CniII.g4930
ChrII.g4153.CBG02964	CBG02964	WBGene00025921	WBGene00003133	II	A	LowFem	Gender Neutral	OG005550	CniII.g4931
ChrII.g4154.CBG02964	CBG02964	WBGene00025921	WBGene00003133	II	A	LowFem	Gender Neutral	OG006104	CniII.g4932
ChrII.g4163.CBG02955	CBG02955	WBGene00025912	WBGene00009579	II	A	LowMale		OG015247	CniII.g4941
ChrII.g4166.CBG02951	CBG02951	WBGene00025908	WBGene00003046	II	A	NoBias	Oogenic	OG009880	CniII.g4944
ChrII.g4167.CBG02951	CBG02951	WBGene00025908	WBGene00003046	II	A	NoBias	Oogenic	OG009921	CniII.g4945
ChrII.g4169.CBG02948	CBG02948	WBGene00025906	WBGene00011522	II	A	NoBias	Gender Neutral	OG011474	CniII.g4947
ChrII.g4170.CBG02947	CBG02947	WBGene00025905	WBGene00011524	II	A	NoBias		OG007976	CniII.g4948
ChrII.g4175.CBG02942	CBG02942	WBGene00025900	WBGene00004465	II	A	NoBias	Gender Neutral	OG012938	CniII.g4953
ChrII.g4186.CBG02929	CBG02929	WBGene00025888	WBGene00011999	II	A	LowMale		OG007145	CniII.g4966
ChrII.g4188.CBG02926	CBG02926	WBGene00025885	WBGene00007041	II	A	LowMale		OG001199	CniII.g4969
ChrII.g4205.CBG02903	CBG02903	WBGene00025867	WBGene00044029	II	A	LowMale		OG005148	CniII.g4984
ChrII.g4207.CBG25582	CBG25582	WBGene00086996	WBGene00019957	II	A		Gender Neutral
ChrII.g4208.CBG02900	CBG02900	WBGene00025865	WBGene00007340	II	A			OG011455	CniII.g4986
ChrII.g4209.CBG02899	CBG02899	WBGene00025864	WBGene00007340	II	A	NoBias		OG010142	CniII.g4987
ChrII.g4210.CBG02898	CBG02898	WBGene00025863	WBGene00007340	II	A
ChrII.g4211.CBG02898	CBG02898	WBGene00025863	WBGene00007340	II	A
ChrII.g4223.CBG02884	CBG02884	WBGene00025852	WBGene00012204	II	A	NoBias	Gender Neutral	OG000714	CniII.g5003
ChrII.g4246.CBG02859	CBG02859	WBGene00025829	WBGene00010051	II	A	LowFem	Oogenic	OG008571	CniII.g5028
ChrII.g4246.CBG02860	CBG02860	WBGene00025830	WBGene00010057	II	A	LowFem
ChrII.g4247.CBG02859	CBG02859	WBGene00025829	WBGene00010051	II	A	LowFem	Oogenic	OG003182	CniII.g5029
ChrII.g4249.CBG02858	CBG02858	WBGene00025828	WBGene00010050	II	A	LowFem	Gender Neutral	OG005858	CniII.g5030
ChrII.g4252.CBG02855	CBG02855	WBGene00025825	WBGene00003960	II	A	NoBias	Gender Neutral	OG005076	CniII.g5033
ChrII.g4262.CBG02845	CBG02845	WBGene00025817	WBGene00008548	II	A	NoBias	Spermatogenic	OG011205	CniII.g5042
ChrII.g4263.CBG02844	CBG02844	WBGene00025816	WBGene00008549	II	A	LowFem	Oogenic	OG007437	CniII.g5043
ChrII.g4264.CBG02844	CBG02844	WBGene00025816	WBGene00008549	II	A	LowFem	Oogenic	OG005784	CniII.g5044
ChrII.g4277.CBG02826	CBG02826	WBGene00025804	WBGene00012980	II	A	LowFem	Gender Neutral	OG001139	CniII.g5058
ChrII.g4288.CBG02812	CBG02812	WBGene00025793	WBGene00012372	II	A			OG014662	CniII.g5070
ChrII.g4292.CBG02808	CBG02808	WBGene00025789		II	A			OG014419	CniII.g5074
ChrII.g4293.CBG02808	CBG02808	WBGene00025789		II	A
ChrII.g4299.CBG02800	CBG02800	WBGene00025782	WBGene00008929	II	A		Spermatogenic	OG001906	CniII.g5083
ChrII.g4300.CBG02800	CBG02800	WBGene00025782	WBGene00008929	II	A		Spermatogenic	OG014194	CniII.g5084
ChrII.g4302.CBG02797	CBG02797	WBGene00025780	WBGene00006999	II	A	NoBias	Gender Neutral	OG005861	CniII.g5086
ChrII.g4310.CBG02784	CBG02784	WBGene00025769	WBGene00009245	II	A	NoBias		OG010903	CniII.g5098
ChrII.g4311.CBG02784	CBG02784	WBGene00025769	WBGene00009245	II	A	NoBias		OG007003	CniII.g5099
ChrII.g4311.CBG02785	CBG02785	WBGene00025770	WBGene00004120	II	A
ChrII.g4312.CBG02784	CBG02784	WBGene00025769	WBGene00009245	II	A	NoBias		OG003851	CniII.g5100
ChrII.g4313.CBG02783	CBG02783	WBGene00025768	WBGene00009246	II	A	LowFem	Gender Neutral	OG002148	CniII.g5101
ChrII.g4324.CBG02771	CBG02771	WBGene00025761	WBGene00012609	II	A	HighMale	Spermatogenic	OG014124	CniII.g5111
ChrII.g4327.CBG02768	CBG02768	WBGene00025758	WBGene00000870	II	A	LowFem	Oogenic	OG007079	CniII.g5116
ChrII.g4328.CBG02766	CBG02766	WBGene00025756	WBGene00004232	II	A	LowMale		OG004005	CniII.g5117
ChrII.g4329.CBG02766	CBG02766	WBGene00025756	WBGene00004232	II	A	LowMale		OG007505	CniII.g5118
ChrII.g4329.CBG02767	CBG02767	WBGene00025757	WBGene00012607	II	A
ChrII.g4331.CBG02764	CBG02764	WBGene00025755	WBGene00012606	II	A	LowFem	Gender Neutral	OG002546	CniII.g5119
ChrII.g4341.CBG02753	CBG02753	WBGene00025748	WBGene00003015	II	A	LowMale	Gender Neutral	OG001335	CniII.g5129
ChrII.g4345.CBG02749	CBG02749	WBGene00025745	WBGene00014153	II	A			OG009704	CniII.g5133
ChrII.g4346.CBG02748	CBG02748	WBGene00025744	WBGene00014152	II	A	LowMale	Gender Neutral	OG008323	CniII.g5134
ChrII.g4355.CBG25616	CBG25616	WBGene00087030		II	A	LowFem		OG003885	CniII.g5143
ChrII.g4357.CBG02733	CBG02733	WBGene00025734	WBGene00007414	II	A	LowMale		OG007934	CniII.g5145
ChrII.g4362.CBG02727	CBG02727	WBGene00025728	WBGene00010830	II	A
ChrII.g4363.CBG02727	CBG02727	WBGene00025728	WBGene00010830	II	A			OG005177	CniII.g5151
ChrII.g4365.CBG02722	CBG02722	WBGene00025725	WBGene00010832	II	A			OG016128	CniII.g5153
ChrII.g4375.CBG02707	CBG02707	WBGene00025712	WBGene00014219	II	A		Gender Neutral
ChrII.g4378.CBG02705	CBG02705	WBGene00025710	WBGene00009945	II	A	LowMale	Gender Neutral	OG005800	CniII.g5169
ChrII.g4379.CBG02703	CBG02703	WBGene00025708	WBGene00001447	II	A	LowMale		OG000285	CniII.g5170
ChrII.g4381.CBG31356	CBG31356	WBGene00303297		II	A			OG011824	CniII.g5172
ChrII.g4383.CBG02699	CBG02699	WBGene00025704	WBGene00007669	II	A	HighMale		OG012487	CniII.g5176
ChrII.g4383.CBG30146	CBG30146	WBGene00270470	WBGene00007670	II	A
ChrII.g4384.CBG02697	CBG02697	WBGene00025702	WBGene00000995	II	A	LowFem	Oogenic	OG001314	CniII.g5177
ChrII.g4386.CBG02692	CBG02692	WBGene00025701	WBGene00017562	II	A			OG006056	CniII.g5182
ChrII.g4387.CBG02690	CBG02690	WBGene00025699	WBGene00017559	II	A	LowMale	Spermatogenic	OG012598	CniII.g5183
ChrII.g4388.CBG31355	CBG31355	WBGene00303296	WBGene00017563	II	A		Oogenic	OG008093	CniII.g5184
ChrII.g4389.CBG02689	CBG02689	WBGene00025698	WBGene00006944	II	A	LowFem	Gender Neutral	OG008617	CniII.g5185
ChrII.g4389.CBG31355	CBG31355	WBGene00303296	WBGene00017563	II	A		Oogenic
ChrII.g4390.CBG02688	CBG02688	WBGene00025697	WBGene00006944	II	A	LowFem	Gender Neutral	OG014093	CniII.g5186
ChrII.g4391.CBG02687	CBG02687	WBGene00025696	WBGene00016974	II	A	LowMale		OG006693	CniII.g5187
ChrII.g4391.CBG02688	CBG02688	WBGene00025697	WBGene00006944	II	A	LowFem	Gender Neutral
ChrII.g4392.CBG02687	CBG02687	WBGene00025696	WBGene00016974	II	A	LowMale		OG013496	CniII.g5188
ChrII.g4392.CBG02688	CBG02688	WBGene00025697	WBGene00006944	II	A	LowFem	Gender Neutral
ChrII.g4397.CBG02682	CBG02682	WBGene00025691	WBGene00016971	II	A	NoBias	Gender Neutral	OG000659	CniII.g5192
ChrII.g4398.CBG02680	CBG02680	WBGene00025689	WBGene00019906	II	A	LowMale		OG013325	CniII.g5193
ChrII.g4402.CBG02674	CBG02674	WBGene00025686	WBGene00019904	II	A	LowFem	Gender Neutral	OG011973	CniII.g5198
ChrII.g4407.CBG02670	CBG02670	WBGene00025682	WBGene00020895	II	A	LowMale	Spermatogenic	OG002028	CniII.g5203
ChrII.g4411.CBG02665	CBG02665	WBGene00025677	WBGene00019425	II	A	HighMale	Spermatogenic
ChrII.g4412.CBG02665	CBG02665	WBGene00025677	WBGene00019425	II	A	HighMale	Spermatogenic	OG009641	CniII.g5207
ChrII.g4415.CBG02662	CBG02662	WBGene00025674	WBGene00019424	II	A			OG012419	CniII.g5210
ChrII.g4416.CBG02659	CBG02659	WBGene00025673	WBGene00019428	II	A	LowMale	Gender Neutral	OG003518	CniII.g5211
ChrII.g4417.CBG02659	CBG02659	WBGene00025673	WBGene00019428	II	A	LowMale	Gender Neutral	OG015038	CniII.g5212
ChrII.g4422.CBG02651	CBG02651	WBGene00025667	WBGene00020801	II	A	LowMale		OG015825	CniII.g5216
ChrII.g4427.CBG02643	CBG02643	WBGene00025661	WBGene00019061	II	A	NoBias	Gender Neutral	OG006453	CniII.g5222
ChrII.g4430.CBG02639	CBG02639	WBGene00025658	WBGene00019605	II	A	NoBias	Gender Neutral	OG013140	CniII.g5224
ChrII.g4432.CBG02637	CBG02637	WBGene00025656	WBGene00019607	II	A	NoBias	Gender Neutral	OG008237	CniII.g5227
ChrII.g4436.CBG02633	CBG02633	WBGene00025652	WBGene00002980	II	A	NoBias	Oogenic	OG003477	CniII.g5231
ChrII.g4442.CBG02627	CBG02627	WBGene00025646	WBGene00004860	II	A	NoBias	Oogenic	OG007114	CniII.g5237
ChrII.g4444.CBG02625	CBG02625	WBGene00025644	WBGene00016311	II	A	LowFem	Gender Neutral	OG001497	CniII.g5239
ChrII.g4450.CBG02618	CBG02618	WBGene00025639	WBGene00017440	II	A	NoBias	Gender Neutral	OG010062	CniII.g5246
ChrII.g4455.CBG02612	CBG02612	WBGene00025634	WBGene00000259	II	A		Gender Neutral	OG000341	CniII.g5251
ChrII.g4456.CBG02611	CBG02611	WBGene00025633	WBGene00017435	II	A	LowFem	Gender Neutral	OG014384	CniII.g5252
ChrII.g4458.CBG02608	CBG02608	WBGene00025630	WBGene00017437	II	A	LowMale		OG012852	CniII.g5254
ChrII.g4468.CBG02597	CBG02597	WBGene00025620	WBGene00016247	II	A			OG014966	CniII.g5264
ChrII.g4471.CBG25628	CBG25628	WBGene00087042		II	A			OG004534	CniII.g5267
ChrII.g4483.CBG02581	CBG02581	WBGene00025607	WBGene00019018	II	A	LowMale	Spermatogenic	OG006917	CniII.g5278
ChrII.g4483.CBG02582	CBG02582	WBGene00025608	WBGene00001373	II	A	HighMale
ChrII.g4484.CBG02581	CBG02581	WBGene00025607	WBGene00019018	II	A	LowMale	Spermatogenic	OG010209	CniII.g5279
ChrII.g4485.CBG02581	CBG02581	WBGene00025607	WBGene00019018	II	A	LowMale	Spermatogenic	OG014837	CniII.g5280
ChrII.g4486.CBG02581	CBG02581	WBGene00025607	WBGene00019018	II	A	LowMale	Spermatogenic	OG010561	CniII.g5281
ChrII.g4491.CBG02572	CBG02572	WBGene00025600	WBGene00017686	II	A	NoBias	Gender Neutral	OG014891	CniII.g5286
ChrII.g4492.CBG02572	CBG02572	WBGene00025600	WBGene00017686	II	A	NoBias	Gender Neutral	OG011444	CniII.g5287
ChrII.g4493.CBG02571	CBG02571	WBGene00025599	WBGene00044287	II	A	LowMale		OG014463	CniII.g5288
ChrII.g4494.CBG02570	CBG02570	WBGene00025598	WBGene00020022	II	A	LowMale	Spermatogenic	OG009794	CniII.g5290
ChrII.g4501.CBG02562	CBG02562	WBGene00025592	WBGene00020029	II	A	NoBias	Gender Neutral	OG009119	CniII.g5297
ChrII.g4502.CBG02562	CBG02562	WBGene00025592	WBGene00020029	II	A	NoBias	Gender Neutral	OG000586	CniII.g5298
ChrII.g4512.CBG02547	CBG02547	WBGene00025582	WBGene00000403	II	A	HighMale	Gender Neutral	OG011827	CniII.g5309
ChrII.g4514.CBG02545	CBG02545	WBGene00025580	WBGene00017894	II	A	LowMale		OG008080	CniII.g5311
ChrII.g4519.CBG02539	CBG02539	WBGene00025575	WBGene00004214	II	A	LowFem	Gender Neutral	OG009206	CniII.g5317
ChrII.g4523.CBG30160	CBG30160	WBGene00270484	WBGene00019129	II	A		Gender Neutral	OG006085	CniII.g5321
ChrII.g4525.CBG02532	CBG02532	WBGene00025571	WBGene00019128	II	A	LowMale		OG004665	CniII.g5323
ChrII.g4526.CBG02531	CBG02531	WBGene00025570	WBGene00018869	II	A	LowMale	Spermatogenic	OG011488	CniII.g5324
ChrII.g4527.CBG02531	CBG02531	WBGene00025570	WBGene00018869	II	A	LowMale	Spermatogenic
ChrII.g4534.CBG02523	CBG02523	WBGene00025564	WBGene00019268	II	A	NoBias		OG003719	CniII.g5332
ChrII.g4548.CBG02506	CBG02506	WBGene00025549	WBGene00019216	II	A	HighMale	Spermatogenic
ChrII.g4549.CBG02506	CBG02506	WBGene00025549	WBGene00019216	II	A	HighMale	Spermatogenic
ChrII.g4550.CBG02506	CBG02506	WBGene00025549	WBGene00019216	II	A	HighMale	Spermatogenic	OG004350	CniII.g5348
ChrII.g4559.CBG02495	CBG02495	WBGene00025540	WBGene00002053	II	A	NoBias	Gender Neutral	OG013640	CniII.g5356
ChrII.g4559.CBG02496	CBG02496	WBGene00025541	WBGene00017326	II	A
ChrII.g4560.CBG02495	CBG02495	WBGene00025540	WBGene00002053	II	A	NoBias	Gender Neutral	OG006169	CniII.g5357
ChrII.g4561.CBG02493	CBG02493	WBGene00025538	WBGene00002054	II	A	NoBias	Gender Neutral	OG005771	CniII.g5358
ChrII.g4576.CBG02475	CBG02475	WBGene00025522	WBGene00016120	II	A	NoBias	Gender Neutral	OG007486	CniII.g5380
ChrII.g4577.CBG02475	CBG02475	WBGene00025522	WBGene00016120	II	A	NoBias	Gender Neutral
ChrII.g4578.CBG25636	CBG25636	WBGene00087050	WBGene00194642	II	A	NoBias	Gender Neutral	OG002965	CniII.g5381
ChrII.g4582.CBG02468	CBG02468	WBGene00025516	WBGene00016115	II	A	NoBias	Gender Neutral	OG012562	CniII.g5385
ChrII.g4593.CBG02457	CBG02457	WBGene00025506	WBGene00019123	II	A			OG013058	CniII.g5397
ChrII.g4596.CBG02454	CBG02454	WBGene00025503	WBGene00015918	II	A
ChrII.g4599.CBG02450	CBG02450	WBGene00025499	WBGene00000383	II	A	NoBias	Oogenic	OG010864	CniII.g5402
ChrII.g4600.CBG02450	CBG02450	WBGene00025499	WBGene00000383	II	A	NoBias	Oogenic	OG013028	CniII.g5403
ChrII.g4601.CBG02448	CBG02448	WBGene00025498	WBGene00003097	II	A	NoBias	Gender Neutral	OG005986	CniII.g5404
ChrII.g4601.CBG31353	CBG31353	WBGene00303294	WBGene00270322	II	A
ChrII.g4602.CBG02448	CBG02448	WBGene00025498	WBGene00003097	II	A	NoBias	Gender Neutral	OG015532	CniII.g5405
ChrII.g4612.CBG31352	CBG31352	WBGene00303293		II	A			OG003709	CniII.g5415
ChrII.g4620.CBG02426	CBG02426	WBGene00025482		II	A			OG015032	CniII.g5424
ChrII.g4625.CBG02420	CBG02420	WBGene00025479	WBGene00022673	II	A	NoBias	Gender Neutral	OG010145	CniII.g5431
ChrII.g4626.CBG02418	CBG02418	WBGene00025477	WBGene00000375	II	A	LowFem		OG002483	CniII.g5432
ChrII.g4626.CBG30121	CBG30121	WBGene00270445	WBGene00022672	II	A
ChrII.g4634.CBG02410	CBG02410	WBGene00025469	WBGene00017394	II	A	LowMale		OG006269	CniII.g5445
ChrII.g4636.CBG02407	CBG02407	WBGene00025466	WBGene00018961	II	A	LowFem
ChrII.g4637.CBG02407	CBG02407	WBGene00025466	WBGene00018961	II	A	LowFem		OG002327	CniII.g5448
ChrII.g4644.CBG02400	CBG02400	WBGene00025459	WBGene00017215	II	A	HighMale	Spermatogenic
ChrII.g4656.CBG02386	CBG02386	WBGene00025448	WBGene00017138	II	A	LowFem	Gender Neutral	OG008218	CniII.g5469
ChrII.g4657.CBG02386	CBG02386	WBGene00025448	WBGene00017138	II	A	LowFem	Gender Neutral	OG002878	CniII.g5470
ChrII.g4666.CBG02377	CBG02377	WBGene00025439	WBGene00017284	II	A	LowFem	Gender Neutral	OG003379	CniII.g5480
ChrII.g4673.CBG02372	CBG02372	WBGene00025434	WBGene00006923	II	A	LowMale	Gender Neutral	OG002056	CniII.g5487
ChrII.g4674.CBG02372	CBG02372	WBGene00025434	WBGene00006923	II	A	LowMale	Gender Neutral
ChrII.g4675.CBG02372	CBG02372	WBGene00025434	WBGene00006923	II	A	LowMale	Gender Neutral
ChrII.g4692.CBG02348	CBG02348	WBGene00025417	WBGene00016416	II	A	MaleSpec	Spermatogenic	OG001826	CniII.g5503
ChrII.g4693.CBG02346	CBG02346	WBGene00025415	WBGene00016162	II	A		Gender Neutral	OG000460	CniII.g5504
ChrII.g4708.CBG02328	CBG02328	WBGene00025400	WBGene00017277	II	A			OG015782	CniII.g5521
ChrII.g4709.CBG25652	CBG25652	WBGene00087066		II	A			OG008619	CniII.g5522
ChrII.g4716.CBG02320	CBG02320	WBGene00025393	WBGene00004040	II	A	NoBias	Gender Neutral	OG007151	CniII.g5530
ChrII.g4723.CBG02311	CBG02311	WBGene00025385	WBGene00016151	II	A	LowFem	Gender Neutral	OG007810	CniII.g5539
ChrII.g4723.CBG02312	CBG02312	WBGene00025386	WBGene00044387	II	A
ChrII.g4734.CBG02299	CBG02299	WBGene00025376	WBGene00003822	II	A	NoBias	Gender Neutral	OG006986	CniII.g5562
ChrII.g4739.CBG23553	CBG23553	WBGene00041885		II	A			OG010089	CniII.g5568
ChrII.g4743.CBG02287	CBG02287	WBGene00025365	WBGene00006997	II	A	NoBias	Gender Neutral	OG009652	CniII.g5572
ChrII.g4748.CBG28142	CBG28142	WBGene00194763	WBGene00022766	II	A	NoBias	Gender Neutral	OG004670	CniII.g5578
ChrII.g4756.CBG25657	CBG25657	WBGene00087071		II	A
ChrII.g4766.CBG24806	CBG24806	WBGene00042838	WBGene00000649	II	A		Gender Neutral	OG004405	CniII.g5595
ChrII.g4770.CBG24571	CBG24571	WBGene00042649	WBGene00017385	II	A		Gender Neutral	OG005600	CniII.g5599
ChrII.g4771.CBG24571	CBG24571	WBGene00042649	WBGene00017385	II	A		Gender Neutral	OG015321	CniII.g5600
ChrII.g4774.CBG20606	CBG20606	WBGene00039556	WBGene00016354	II	A	LowMale	Gender Neutral	OG010534	CniII.g5605
ChrII.g4777.CBG20608	CBG20608	WBGene00039558	WBGene00017837	II	A	LowFem	Oogenic	OG003563	CniII.g5609
ChrII.g4779.CBG20611	CBG20611	WBGene00039561	WBGene00017842	II	A	HighMale		OG000168	CniII.g5611
ChrII.g4787.CBG20621	CBG20621	WBGene00039569	WBGene00016163	II	A	LowFem	Oogenic	OG004165	CniII.g5619
ChrII.g4792.CBG20626	CBG20626	WBGene00039574	WBGene00016849	II	A	NoBias	Oogenic	OG006499	CniII.g5624
ChrII.g4805.CBG20640	CBG20640	WBGene00039586	WBGene00001603	II	A	HighMale	Spermatogenic	OG008919	CniII.g5637
ChrII.g4806.CBG20640	CBG20640	WBGene00039586	WBGene00001603	II	A	HighMale	Spermatogenic	OG011591	CniII.g5702
ChrII.g4807.CBG20642	CBG20642	WBGene00039588	WBGene00001626	II	A			OG015453	CniII.g5639
ChrII.g4814.CBG20654	CBG20654	WBGene00039596	WBGene00021597	II	A	LowFem		OG015289	CniII.g5648
ChrII.g4815.CBG20654	CBG20654	WBGene00039596	WBGene00021597	II	A	LowFem		OG003562	CniII.g5649
ChrII.g4816.CBG20656	CBG20656	WBGene00039598	WBGene00021594	II	A			OG010208	CniII.g5650
ChrII.g4817.CBG20656	CBG20656	WBGene00039598	WBGene00021594	II	A			OG002059	CniII.g5651
ChrII.g4818.CBG25663	CBG25663	WBGene00087077	WBGene00007064	II	A	LowMale	Oogenic	OG002838	CniII.g5652
ChrII.g4819.CBG20661	CBG20661	WBGene00039599	WBGene00012984	II	A	LowFem	Gender Neutral	OG006835	CniII.g5653
ChrII.g4819.CBG25663	CBG25663	WBGene00087077	WBGene00007064	II	A	LowMale	Oogenic
ChrII.g4820.CBG20661	CBG20661	WBGene00039599	WBGene00012984	II	A	LowFem	Gender Neutral	OG001113	CniII.g5654
ChrII.g4822.CBG20662	CBG20662	WBGene00039600	WBGene00012982	II	A	LowFem	Oogenic	OG016180	CniII.g5656
ChrII.g4823.CBG20663	CBG20663	WBGene00039601	WBGene00001971	II	A	LowFem	Gender Neutral	OG004807	CniII.g5657
ChrII.g4825.CBG20665	CBG20665	WBGene00039603	WBGene00013212	II	A	LowFem	Gender Neutral	OG012241	CniII.g5659
ChrII.g4827.CBG20667	CBG20667	WBGene00039605	WBGene00006404	II	A	NoBias	Gender Neutral	OG010079	CniII.g5661
ChrII.g4828.CBG20669	CBG20669	WBGene00039607	WBGene00001763	II	A		Spermatogenic	OG002736	CniII.g5662
ChrII.g4829.CBG20670	CBG20670	WBGene00039608	WBGene00001772	II	A	LowMale		OG010626	CniII.g5664
ChrII.g4834.CBG20676	CBG20676	WBGene00039614	WBGene00013096	II	A	LowFem	Gender Neutral	OG005233	CniII.g5670
ChrII.g4841.CBG20685	CBG20685	WBGene00039623	WBGene00013934	II	A	NoBias	Spermatogenic	OG005660	CniII.g5679
ChrII.g4858.CBG20741	CBG20741	WBGene00039668	WBGene00012333	II	A			OG007660	CniII.g5708
ChrII.g4860.CBG20744	CBG20744	WBGene00039671	WBGene00012330	II	A	NoBias	Gender Neutral	OG003952	CniII.g5710
ChrII.g4861.CBG20744	CBG20744	WBGene00039671	WBGene00012330	II	A	NoBias	Gender Neutral
ChrII.g4869.CBG20755	CBG20755	WBGene00039680	WBGene00013013	II	A	HighMale
ChrII.g4870.CBG20755	CBG20755	WBGene00039680	WBGene00013013	II	A	HighMale		OG014277	CniII.g5720
ChrII.g4875.CBG20761	CBG20761	WBGene00039686	WBGene00013000	II	A	LowFem	Oogenic	OG012662	CniII.g5725
ChrII.g4890.CBG20779	CBG20779	WBGene00039701	WBGene00008444	II	A	NoBias	Oogenic	OG005062	CniII.g5740
ChrII.g4895.CBG20784	CBG20784	WBGene00039706	WBGene00001162	II	A	LowFem	Oogenic	OG014078	CniII.g5745
ChrII.g4895.CBG27013	CBG27013	WBGene00088427		II	A
ChrII.g4897.CBG31011	CBG31011	WBGene00271676	WBGene00012995	II	A		Gender Neutral	OG009151	CniII.g5747
ChrII.g4898.CBG20788	CBG20788	WBGene00039710	WBGene00012998	II	A		Gender Neutral	OG010745	CniII.g5748
ChrII.g4898.CBG20790	CBG20790	WBGene00039712	WBGene00012994	II	A	LowFem	Gender Neutral
ChrII.g4898.CBG20791	CBG20791	WBGene00039713	WBGene00012998	II	A		Gender Neutral
ChrII.g4905.CBG20801	CBG20801	WBGene00039719	WBGene00009595	II	A	HighFem	Gender Neutral	OG013518	CniII.g5756
ChrII.g4907.CBG20803	CBG20803	WBGene00039721	WBGene00012989	II	A	LowMale		OG015714	CniII.g5758
ChrII.g4908.CBG20803	CBG20803	WBGene00039721	WBGene00012989	II	A	LowMale		OG009548	CniII.g5760
ChrII.g4908.CBG20804	CBG20804	WBGene00039722	WBGene00012988	II	A	NoBias	Oogenic
ChrII.g4909.CBG20803	CBG20803	WBGene00039721	WBGene00012989	II	A	LowMale		OG010538	CniII.g5761
ChrII.g4930.CBG20830	CBG20830	WBGene00039744	WBGene00008500	II	A			OG007677	CniII.g5784
ChrII.g4931.CBG20831	CBG20831	WBGene00039745	WBGene00015305	II	A	HighMale	Spermatogenic	OG001665	CniII.g5785
ChrII.g4932.CBG20832	CBG20832	WBGene00039746	WBGene00000901	II	A	LowMale	Oogenic	OG004306	CniII.g5786
ChrII.g4935.CBG25677	CBG25677	WBGene00087091		II	A			OG003582	CniII.g5789
ChrII.g4937.CBG20837	CBG20837	WBGene00039750	WBGene00012730	II	A	LowFem	Gender Neutral	OG002689	CniII.g5791
ChrII.g4938.CBG20837	CBG20837	WBGene00039750	WBGene00012730	II	A	LowFem	Gender Neutral
ChrII.g4939.CBG20839	CBG20839	WBGene00039752		II	A	LowFem		OG009216	CniII.g5792
ChrII.g4943.CBG20844	CBG20844	WBGene00039756	WBGene00001805	II	A		Gender Neutral	OG016051	CniII.g5796
ChrII.g4948.CBG20997	CBG20997	WBGene00039888	WBGene00010720	II	A	LowFem	Gender Neutral	OG015963	CniII.g5801
ChrII.g4949.CBG20998	CBG20998	WBGene00039889	WBGene00012230	II	A	NoBias	Gender Neutral	OG009638	CniII.g5802
ChrII.g4950.CBG20998	CBG20998	WBGene00039889	WBGene00012230	II	A	NoBias	Gender Neutral	OG001692	CniII.g5803
ChrII.g4950.CBG20999	CBG20999	WBGene00039890	WBGene00010719	II	A	HighMale	Spermatogenic
ChrII.g4951.CBG20998	CBG20998	WBGene00039889	WBGene00012230	II	A	NoBias	Gender Neutral	OG007802	CniII.g5804
ChrII.g4966.CBG21018	CBG21018	WBGene00039903	WBGene00012466	II	A	NoBias	Gender Neutral	OG013387	CniII.g5818
ChrII.g4967.CBG21019	CBG21019	WBGene00039904	WBGene00012463	II	A		Gender Neutral	OG013680	CniII.g5820
ChrII.g4970.CBG21024	CBG21024	WBGene00039909	WBGene00012460	II	A	LowFem	Gender Neutral
ChrII.g4971.CBG21025	CBG21025	WBGene00039910	WBGene00012459	II	A	LowFem	Gender Neutral
ChrII.g4972.CBG21026	CBG21026	WBGene00039911	WBGene00012458	II	A	LowFem	Gender Neutral	OG008993	CniII.g5824
ChrII.g4975.CBG21028	CBG21028	WBGene00039913	WBGene00012457	II	A		Gender Neutral	OG003993	CniII.g5827
ChrII.g4976.CBG21028	CBG21028	WBGene00039913	WBGene00012457	II	A		Gender Neutral	OG013088	CniII.g5828
ChrII.g4979.CBG20854	CBG20854	WBGene00039766	WBGene00012220	II	A	LowFem	Gender Neutral	OG010915	CniII.g5831
ChrII.g4983.CBG20860	CBG20860	WBGene00039771	WBGene00012222	II	A		Spermatogenic	OG016201	CniII.g5838
ChrII.g4983.CBG20861	CBG20861	WBGene00039772	WBGene00012222	II	A	LowFem	Spermatogenic
ChrII.g4985.CBG20864	CBG20864	WBGene00039775	WBGene00015012	II	A	LowFem	Spermatogenic
ChrII.g4985.CBG20865	CBG20865	WBGene00039776	WBGene00015012	II	A	LowFem	Spermatogenic
ChrII.g4987.CBG20868	CBG20868	WBGene00039779	WBGene00001535	II	A			OG012861	CniII.g5843
ChrII.g4988.CBG20869	CBG20869	WBGene00039780	WBGene00019086	II	A	LowMale	Spermatogenic	OG000103	CniII.g5844
ChrII.g4988.CBG30129	CBG30129	WBGene00270453	WBGene00013208	II	A		Oogenic
ChrII.g4991.CBG20872	CBG20872	WBGene00039783	WBGene00007312	II	A	NoBias	Gender Neutral	OG002145	CniII.g5848
ChrII.g5002.CBG20885	CBG20885	WBGene00039794	WBGene00008443	II	A	LowMale	Oogenic	OG008785	CniII.g5862
ChrII.g5015.CBG20905	CBG20905	WBGene00039809	WBGene00013166	II	A			OG010179	CniII.g5882
ChrII.g5016.CBG20906	CBG20906	WBGene00039810	WBGene00013160	II	A	LowFem	Gender Neutral	OG007575	CniII.g5881
ChrII.g5017.CBG20907	CBG20907	WBGene00039811	WBGene00013160	II	A	LowFem	Gender Neutral
ChrII.g5019.CBG20909	CBG20909	WBGene00039813	WBGene00000208	II	A	NoBias		OG004201	CniII.g5879
ChrII.g5019.CBG20910	CBG20910	WBGene00039814	WBGene00013176	II	A	NoBias	Gender Neutral
ChrII.g5020.CBG20910	CBG20910	WBGene00039814	WBGene00013176	II	A	NoBias	Gender Neutral	OG005729	CniII.g5877
ChrII.g5020.CBG20911	CBG20911	WBGene00039815	WBGene00013167	II	A	LowFem	Gender Neutral
ChrII.g5022.CBG20915	CBG20915	WBGene00039818	WBGene00013257	II	A	NoBias		OG006912	CniII.g5891
ChrII.g5025.CBG30118	CBG30118	WBGene00270442		II	A			OG015658	CniII.g5915
ChrII.g5026.CBG30119	CBG30119	WBGene00270443	WBGene00013258	II	A		Gender Neutral	OG011734	CniII.g5895
ChrII.g5030.CBG20922	CBG20922	WBGene00039825	WBGene00013260	II	A	LowFem	Gender Neutral	OG012895	CniII.g5899
ChrII.g5031.CBG20922	CBG20922	WBGene00039825	WBGene00013260	II	A	LowFem	Gender Neutral	OG001146	CniII.g5900
ChrII.g5031.CBG20923	CBG20923	WBGene00039826	WBGene00013261	II	A	LowFem
ChrII.g5034.CBG25683	CBG25683	WBGene00087097	WBGene00016825	II	A	HighMale	Spermatogenic	OG002404	CniII.g5903
ChrII.g5035.CBG25683	CBG25683	WBGene00087097	WBGene00016825	II	A	HighMale	Spermatogenic	OG008305	CniII.g5904
ChrII.g5037.CBG20929	CBG20929	WBGene00039831	WBGene00013268	II	A	LowFem	Gender Neutral	OG014004	CniII.g5906
ChrII.g5038.CBG20930	CBG20930	WBGene00039832	WBGene00013267	II	A	LowFem	Gender Neutral	OG004470	CniII.g5907
ChrII.g5038.CBG20931	CBG20931	WBGene00039833		II	A
ChrII.g5038.CBG20933	CBG20933	WBGene00039835	WBGene00013255	II	A	LowMale	Gender Neutral
ChrII.g5039.CBG20931	CBG20931	WBGene00039833		II	A
ChrII.g5039.CBG20933	CBG20933	WBGene00039835	WBGene00013255	II	A	LowMale	Gender Neutral
ChrII.g5040.CBG20933	CBG20933	WBGene00039835	WBGene00013255	II	A	LowMale	Gender Neutral	OG008868	CniII.g5909
ChrII.g5041.CBG20933	CBG20933	WBGene00039835	WBGene00013255	II	A	LowMale	Gender Neutral	OG014516	CniII.g5910
ChrII.g5043.CBG20937	CBG20937	WBGene00039839	WBGene00013273	II	A	LowMale	Spermatogenic
ChrII.g5044.CBG20937	CBG20937	WBGene00039839	WBGene00013273	II	A	LowMale	Spermatogenic	OG013779	CniII.g5912
ChrII.g5045.CBG20938	CBG20938	WBGene00039840	WBGene00004310	II	A	LowMale	Spermatogenic	OG008102	CniII.g5913
ChrII.g5046.CBG20938	CBG20938	WBGene00039840	WBGene00004310	II	A	LowMale	Spermatogenic
ChrII.g5046.CBG25685	CBG25685	WBGene00087099		II	A
ChrII.g5048.CBG20944	CBG20944	WBGene00039843	WBGene00016827	II	A
ChrII.g5050.CBG24976	CBG24976	WBGene00042961	WBGene00016832	II	A			OG013565	CniII.g5918
ChrII.g5052.CBG20952	CBG20952	WBGene00039849	WBGene00008839	II	A			OG001216	CniII.g5922
ChrII.g5055.CBG20955	CBG20955	WBGene00039852		II	A			OG009384	CniII.g5933
ChrII.g5056.CBG20956	CBG20956	WBGene00039853	WBGene00008837	II	A			OG001011	CniII.g5934
ChrII.g5057.CBG20957	CBG20957	WBGene00039854	WBGene00008837	II	A			OG013337	CniII.g5935
ChrII.g5064.CBG20966	CBG20966	WBGene00039862	WBGene00013285	II	A			OG009275	CniII.g5947
ChrII.g5065.CBG20967	CBG20967	WBGene00039863	WBGene00012283	II	A			OG010966	CniII.g5948
ChrII.g5066.CBG20968	CBG20968	WBGene00039864	WBGene00012285	II	A			OG004971	CniII.g5949
ChrII.g5068.CBG20970	CBG20970	WBGene00039866	WBGene00044048	II	A			OG004357	CniII.g5951
ChrII.g5070.CBG25686	CBG25686	WBGene00087100		II	A	LowFem		OG010288	CniII.g5954
ChrII.g5071.CBG25687	CBG25687	WBGene00087101		II	A	LowFem		OG007962	CniII.g5955
ChrII.g5072.CBG20975	CBG20975	WBGene00039867	WBGene00013279	II	A	HighMale	Spermatogenic	OG002977	CniII.g5956
ChrII.g5073.CBG20976	CBG20976	WBGene00039868	WBGene00008840	II	A	HighMale		OG005439	CniII.g5957
ChrII.g5078.CBG20993	CBG20993	WBGene00039884	WBGene00008841	II	A	LowMale	Gender Neutral	OG003124	CniII.g5974
ChrII.g5103.CBG19623	CBG19623	WBGene00038807		II	A	NoBias		OG000637	CniII.g5994
ChrII.g5104.CBG19622	CBG19622	WBGene00038806		II	A	LowMale		OG015359	CniII.g5995
ChrII.g5105.CBG19621	CBG19621	WBGene00038805	WBGene00022712	II	A	NoBias	Oogenic	OG009753	CniII.g6006
ChrII.g5110.CBG19617	CBG19617	WBGene00038801	WBGene00005020	II	A	NoBias	Gender Neutral	OG001304	CniII.g6001
ChrII.g5112.CBG19615	CBG19615	WBGene00038799	WBGene00022447	II	A	NoBias	Gender Neutral	OG015935	CniII.g5999
ChrII.g5116.CBG26178	CBG26178	WBGene00087592		II	A
ChrII.g5117.CBG26178	CBG26178	WBGene00087592		II	A
ChrII.g5122.CBG19594	CBG19594	WBGene00038782	WBGene00003709	II	A		Gender Neutral	OG013171	CniII.g6016
ChrII.g5123.CBG19594	CBG19594	WBGene00038782	WBGene00003709	II	A		Gender Neutral
ChrII.g5131.CBG19582	CBG19582	WBGene00038774	WBGene00004208	II	A	NoBias	Oogenic	OG004432	CniII.g6032
ChrII.g5136.CBG19577	CBG19577	WBGene00038769	WBGene00017917	II	A			OG012085	CniII.g6037
ChrII.g5137.CBG19577	CBG19577	WBGene00038769	WBGene00017917	II	A			OG000979	CniII.g6038
ChrII.g5138.CBG19575	CBG19575	WBGene00038767	WBGene00017916	II	A	LowFem	Gender Neutral	OG002076	CniII.g6040
ChrII.g5139.CBG19573	CBG19573	WBGene00038766		II	A	NoBias		OG013086	CniII.g6041
ChrII.g5141.CBG19571	CBG19571	WBGene00038764		II	A	NoBias		OG000370	CniII.g6044
ChrII.g5144.CBG19566	CBG19566	WBGene00038761	WBGene00020231	II	A	HighMale		OG006160	CniII.g6047
ChrII.g5145.CBG19565	CBG19565	WBGene00038760	WBGene00020230	II	A		Spermatogenic	OG006748	CniII.g6048
ChrII.g5146.CBG19565	CBG19565	WBGene00038760	WBGene00020230	II	A		Spermatogenic
ChrII.g5148.CBG30122	CBG30122	WBGene00270446		II	A			OG009376	CniII.g6050
ChrII.g5153.CBG30920	CBG30920	WBGene00271555		II	A
ChrII.g5154.CBG19553	CBG19553	WBGene00038750		II	A	NoBias		OG014390	CniII.g6060
ChrII.g5155.CBG19553	CBG19553	WBGene00038750		II	A	NoBias		OG011049	CniII.g6061
ChrII.g5157.CBG19548	CBG19548	WBGene00038745		II	A
ChrII.g5158.CBG19546	CBG19546	WBGene00038743	WBGene00019498	II	A	LowFem	Gender Neutral	OG005438	CniII.g6064
ChrII.g5160.CBG19543	CBG19543	WBGene00038741	WBGene00001541	II	A	HighMale		OG008555	CniII.g6066
ChrII.g5161.CBG26172	CBG26172	WBGene00087586		II	A	HighMale		OG001944	CniII.g6067
ChrII.g5165.CBG19537	CBG19537	WBGene00038737		II	A	LowFem
ChrII.g5166.CBG19535	CBG19535	WBGene00038735	WBGene00004786	II	A	LowFem	Oogenic	OG015573	CniII.g6073
ChrII.g5169.CBG19647	CBG19647	WBGene00038826	WBGene00000838	II	A	NoBias	Gender Neutral
ChrII.g5170.CBG19646	CBG19646	WBGene00038825	WBGene00015112	II	A		Oogenic
ChrII.g5171.CBG19643	CBG19643	WBGene00038823	WBGene00015012	II	A	NoBias	Spermatogenic	OG002017	CniII.g5705
ChrII.g5171.CBG19646	CBG19646	WBGene00038825	WBGene00015112	II	A		Oogenic
ChrII.g5174.CBG19641	CBG19641	WBGene00038821	WBGene00015012	II	A	NoBias	Spermatogenic	OG012751	CniII.g6090
ChrII.g5175.CBG19638	CBG19638	WBGene00038819		II	A			OG006390	CniII.g6101
ChrII.g5183.CBG31312	CBG31312	WBGene00303251	WBGene00003087	II	A		Gender Neutral	OG001696	CniII.g6105
ChrII.g5184.CBG19520	CBG19520	WBGene00038723		II	A	LowFem		OG007395	CniII.g6106
ChrII.g5189.CBG19514	CBG19514	WBGene00038718	WBGene00012584	II	A		Gender Neutral	OG011557	CniII.g6120
ChrII.g5190.CBG19513	CBG19513	WBGene00038717		II	A	HighFem		OG001131	CniII.g6121
ChrII.g5191.CBG19502	CBG19502	WBGene00038709	WBGene00001223	II	A	LowFem		OG005960	CniII.g6136
ChrII.g5191.CBG19506	CBG19506	WBGene00038710		II	A	LowFem
ChrII.g5194.CBG19498	CBG19498	WBGene00038706		II	A			OG003074	CniII.g3411
ChrII.g5196.CBG26168	CBG26168	WBGene00087582		II	A			OG013312	CniII.g6142
ChrII.g5198.CBG19491	CBG19491	WBGene00038699	WBGene00005546	II	A
ChrII.g5200.CBG26166	CBG26166	WBGene00087580		II	A	HighFem		OG014135	CniII.g6144
ChrII.g5203.CBG19485	CBG19485	WBGene00038694	WBGene00005552	II	A		Spermatogenic	OG004099	CniII.g6150
ChrII.g5205.CBG31503	CBG31503	WBGene00304223		II	A			OG012248	CniII.g6151
ChrII.g5206.CBG31503	CBG31503	WBGene00304223		II	A			OG003623	CniII.g6152
ChrII.g5207.CBG13865	CBG13865	WBGene00034553		II	A	LowFem
ChrII.g5215.CBG04334	CBG04334	WBGene00027035	WBGene00019343	II	A	HighMale	Spermatogenic	OG015344	CniII.g6174
ChrII.g5215.CBG31368	CBG31368	WBGene00303309		II	A
ChrII.g5216.CBG04332	CBG04332	WBGene00027033	WBGene00017179	II	A	MaleSpec	Spermatogenic	OG010924	CniII.g6176
ChrII.g5219.CBG04353	CBG04353	WBGene00027048		II	A	HighMale		OG007388	CniII.g6180
ChrII.g5221.CBG24462	CBG24462	WBGene00042566		II	A			OG014342	CniII.g6181
ChrII.g5235.CBG17780	CBG17780	WBGene00037321	WBGene00016778	II	A	HighMale	Spermatogenic	OG009186	CniII.g6210
ChrII.g5237.CBG17778	CBG17778	WBGene00037319		II	A	LowFem		OG000677	CniII.g6212
ChrII.g5238.CBG17778	CBG17778	WBGene00037319		II	A	LowFem		OG007656	CniII.g6215
ChrII.g5242.CBG25693	CBG25693	WBGene00087107		II	A			OG010169	CniII.g6224
ChrII.g5244.CBG17768	CBG17768	WBGene00037311	WBGene00015841	II	A	LowMale		OG002296	CniII.g6226
ChrII.g5246.CBG17766	CBG17766	WBGene00037309		II	A	HighMale		OG013412	CniII.g6236
ChrII.g5248.CBG17764	CBG17764	WBGene00037307	WBGene00021714	II	A	NoBias	Gender Neutral	OG002950	CniII.g6234
ChrII.g5251.CBG17760	CBG17760	WBGene00037304	WBGene00021721	II	A	LowFem	Gender Neutral	OG007615	CniII.g6231
ChrII.g5252.CBG17760	CBG17760	WBGene00037304	WBGene00021721	II	A	LowFem	Gender Neutral	OG000394	CniII.g6230
ChrII.g5254.CBG17757	CBG17757	WBGene00037301	WBGene00021118	II	A	MaleSpec		OG008228	CniII.g6240
ChrII.g5259.CBG17751	CBG17751	WBGene00037297	WBGene00021143	II	A			OG010609	CniII.g6247
ChrII.g5260.CBG21352	CBG21352	WBGene00040156	WBGene00021118	II	A	MaleSpec
ChrII.g5262.CBG21354	CBG21354	WBGene00040158	WBGene00021146	II	A	NoBias		OG000740	CniII.g6251
ChrII.g5262.CBG21356	CBG21356	WBGene00040160	WBGene00021134	II	A
ChrII.g5263.CBG21354	CBG21354	WBGene00040158	WBGene00021146	II	A	NoBias
ChrII.g5263.CBG21356	CBG21356	WBGene00040160	WBGene00021134	II	A
ChrII.g5265.CBG21359	CBG21359	WBGene00040163	WBGene00021148	II	A	NoBias	Gender Neutral	OG008152	CniII.g6254
ChrII.g5266.CBG21360	CBG21360	WBGene00040164	WBGene00000162	II	A	LowFem	Oogenic	OG015765	CniII.g6255
ChrII.g5267.CBG21361	CBG21361	WBGene00040165	WBGene00021116	II	A			OG011960	CniII.g6256
ChrII.g5269.CBG21363	CBG21363	WBGene00040167	WBGene00014236	II	A	LowMale		OG015926	CniII.g6258
ChrII.g5271.CBG26181	CBG26181	WBGene00087595		II	A	LowMale		OG014560	CniII.g6260
ChrII.g5272.CBG26182	CBG26182	WBGene00087596		II	A	LowMale		OG012087	CniII.g6261
ChrII.g5275.CBG30161	CBG30161	WBGene00270485		II	A
ChrII.g5280.CBG30946	CBG30946	WBGene00271583		II	A			OG006274	CniII.g6273
ChrII.g5290.CBG21384	CBG21384	WBGene00040176		II	A	NoBias
ChrII.g5300.CBG21394	CBG21394	WBGene00040183		II	A	LowFem		OG002717	CniII.g6308
ChrII.g5320.CBG26204	CBG26204	WBGene00087618		II	A			OG011046	CniII.g6334
ChrII.g5327.CBG21420	CBG21420	WBGene00040200	WBGene00006108	II	A
ChrII.g5328.CBG21421	CBG21421	WBGene00040201		II	A	LowFem		OG005535	CniII.g6337
ChrII.g5329.CBG31254	CBG31254	WBGene00303189		II	A
ChrII.g5359.CBG07810	CBG07810	WBGene00029743		II	A			OG014471	CniII.g6372
ChrII.g5361.CBG25701	CBG25701	WBGene00087115		II	A	HighMale		OG003531	CniX.g20739
ChrII.g5363.CBG07819	CBG07819	WBGene00029745		II	A			OG005718	CniII.g6376
ChrII.g5376.CBG07834	CBG07834	WBGene00029752		II	A			OG015687	CniII.g6394
ChrII.g5383.CBG07843	CBG07843	WBGene00029758		II	A	LowMale		OG015124	CniII.g6401
ChrII.g5385.CBG07845	CBG07845	WBGene00029760		II	A			OG000361	CniII.g6404
ChrII.g5386.CBG07845	CBG07845	WBGene00029760		II	A			OG008807	CniII.g6405
ChrII.g5399.CBG07858	CBG07858	WBGene00029770	WBGene00002115	II	A	MaleSpec		OG010176	CniII.g6424
ChrII.g5412.CBG07872	CBG07872	WBGene00029781		II	A
ChrII.g5415.CBG07878	CBG07878	WBGene00029786		II	A
ChrII.g5416.CBG07878	CBG07878	WBGene00029786		II	A
ChrII.g5423.CBG07887	CBG07887	WBGene00029793	WBGene00012908	II	A	NoBias	Gender Neutral	OG010474	CniII.g6457
ChrII.g5428.CBG07892	CBG07892	WBGene00029795		II	A	LowFem		OG001847	CniII.g6461
ChrII.g5433.CBG07900	CBG07900	WBGene00029797		II	A	LowFem		OG004637	CniII.g6469
ChrII.g5434.CBG25727	CBG25727	WBGene00087141		II	A			OG005594	CniII.g6470
ChrII.g5440.CBG07909	CBG07909	WBGene00029804	WBGene00012896	II	A	LowFem	Gender Neutral	OG003270	CniII.g6475
ChrII.g5441.CBG07911	CBG07911	WBGene00029805		II	A			OG008189	CniII.g6485
ChrII.g5443.CBG07915	CBG07915	WBGene00029808	WBGene00012895	II	A	NoBias	Gender Neutral	OG001740	CniII.g6486
ChrII.g5444.CBG07917	CBG07917	WBGene00029809		II	A	NoBias		OG006088	CniII.g6487
ChrII.g5444.CBG07920	CBG07920	WBGene00029811	WBGene00012894	II	A	NoBias	Gender Neutral
ChrII.g5445.CBG07920	CBG07920	WBGene00029811	WBGene00012894	II	A	NoBias	Gender Neutral	OG014719	CniII.g6489
ChrII.g5447.CBG25729	CBG25729	WBGene00087143		II	A			OG005519	CniII.g6493
ChrII.g5452.CBG10338	CBG10338	WBGene00031745	WBGene00004347	II	A			OG012771	CniII.g6514
ChrII.g5453.CBG10338	CBG10338	WBGene00031745	WBGene00004347	II	A			OG001774	CniII.g6513
ChrII.g5454.CBG10331	CBG10331	WBGene00031739		II	A			OG009719	CniII.g6512
ChrII.g5457.CBG10328	CBG10328	WBGene00031736	WBGene00016462	II	A	HighMale	Spermatogenic
ChrII.g5469.CBG10316	CBG10316	WBGene00031725	WBGene00012586	II	A			OG010510	CniII.g6528
ChrII.g5470.CBG10315	CBG10315	WBGene00031724	WBGene00012585	II	A	LowMale	Gender Neutral	OG012280	CniII.g6530
[truncated: 19,765 more rows]

## Sheet: Table S3
Table S3. Ka/Ks value of all 16269 Orthologs
Seq	Ka	Ks	Ka/Ks	af	ju	Orthogroup
ChrI.g1005.CBG03756.t2-CniI.g1142.t1	0.0156699	0.12283	0.127574	ChrI.g1005.CBG03756.t2	CniI.g1142.t1	OG007476
ChrI.g100.CBG19469.t1-CniI.g230.t1	0.00692824	0.287298	0.0241152	ChrI.g100.CBG19469.t1	CniI.g230.t1	OG013253
ChrI.g1012.CBG24498.t1-CniI.g1151.t1	0.00074444	0.140618	0.00529407	ChrI.g1012.CBG24498.t1	CniI.g1151.t1	OG008873
ChrI.g1022.CBG24487.t1-CniI.g1160.t3	0.0428231	0.225394	0.189992	ChrI.g1022.CBG24487.t1	CniI.g1160.t3	OG003357
ChrI.g1024.CBG24487.t1-CniI.g1162.t1	0.0287364	0.121187	0.237125	ChrI.g1024.CBG24487.t1	CniI.g1162.t1	OG005820
ChrI.g102.CBG19471.t1-CniI.g228.t1	0.028656	0.216974	0.132071	ChrI.g102.CBG19471.t1	CniI.g228.t1	OG012084
ChrI.g1042.CBG08216.t1-CniI.g1180.t1	0.0355883	0.18944	0.187861	ChrI.g1042.CBG08216.t1	CniI.g1180.t1	OG015505
ChrI.g1047.CBG08223.t1-CniI.g1185.t2	0.00923523	0.061338	0.150563	ChrI.g1047.CBG08223.t1	CniI.g1185.t2	OG014227
ChrI.g1048.CBG08224.t1-CniI.g1186.t1	0.0124558	0.0785319	0.158608	ChrI.g1048.CBG08224.t1	CniI.g1186.t1	OG008454
ChrI.g1049.CBG08226.t1-CniI.g1187.t1	0.0485629	0.130316	0.372656	ChrI.g1049.CBG08226.t1	CniI.g1187.t1	OG012259
ChrI.g1050.CBG08226.t1-CniI.g1188.t1	0.0132552	0.168611	0.078614	ChrI.g1050.CBG08226.t1	CniI.g1188.t1	OG007906
ChrI.g1051.CBG08227.t1-CniI.g1189.t1	0.0102854	0.116488	0.0882957	ChrI.g1051.CBG08227.t1	CniI.g1189.t1	OG008434
ChrI.g1052.CBG08227.t1-CniI.g1196.t1	0.0596973	0.140438	0.42508	ChrI.g1052.CBG08227.t1	CniI.g1196.t1	OG014126
ChrI.g1054.CBG25319.t1-CniI.g1192.t1	0.079346	0.255044	0.311107	ChrI.g1054.CBG25319.t1	CniI.g1192.t1	OG012526
ChrI.g1056.CBG30956.t1-CniI.g1193.t1	0.0340582	0.103727	0.328345	ChrI.g1056.CBG30956.t1	CniI.g1193.t1	OG004142
ChrI.g1058.CBG08236.t1-CniI.g1195.t1	0.00518145	0.103852	0.0498924	ChrI.g1058.CBG08236.t1	CniI.g1195.t1	OG014679
ChrI.g1060.CBG08238.t1-CniI.g1197.t1	0.0198999	0.113498	0.175332	ChrI.g1060.CBG08238.t1	CniI.g1197.t1	OG000418
ChrI.g1061.CBG08238.t1-CniI.g1198.t1	0.024136	0.100203	0.240871	ChrI.g1061.CBG08238.t1	CniI.g1198.t1	OG014174
ChrI.g1062.CBG08238.t1-CniI.g1199.t1	0.0129771	0.132703	0.09779	ChrI.g1062.CBG08238.t1	CniI.g1199.t1	OG015605
ChrI.g106.CBG19476.t1-CniI.g223.t1	0.000135107	0.135107	0.001	ChrI.g106.CBG19476.t1	CniI.g223.t1	OG015742
ChrI.g1071.CBG08249.t1-CniI.g1207.t1	0.0294107	0.148591	0.197931	ChrI.g1071.CBG08249.t1	CniI.g1207.t1	OG015427
ChrI.g1072.CBG08250.t1-CniI.g1208.t1	0.00469441	0.0980057	0.0478994	ChrI.g1072.CBG08250.t1	CniI.g1208.t1	OG001034
ChrI.g1073.CBG08251.t1-CniI.g1209.t1	0.0181884	0.0824886	0.220496	ChrI.g1073.CBG08251.t1	CniI.g1209.t1	OG004668
ChrI.g1074.CBG08252.t1-CniI.g1210.t2	0.0147305	0.0665401	0.221377	ChrI.g1074.CBG08252.t1	CniI.g1210.t2	OG005384
ChrI.g1077.CBG08254.t1-CniI.g1213.t1	0.00675475	0.116236	0.0581124	ChrI.g1077.CBG08254.t1	CniI.g1213.t1	OG006828
ChrI.g107.CBG19477.t1-CniI.g224.t1	0.0227743	0.358402	0.0635441	ChrI.g107.CBG19477.t1	CniI.g224.t1	OG010835
ChrI.g1081.CBG25325.t1-CniI.g1217.t1	0.214348	0.31747	0.675177	ChrI.g1081.CBG25325.t1	CniI.g1217.t1	OG006564
ChrI.g1083.CBG08262.t1-CniI.g1219.t1	0.00606521	0.167889	0.0361264	ChrI.g1083.CBG08262.t1	CniI.g1219.t1	OG004733
ChrI.g1089.CBG08269.t1-CniI.g1222.t1	0.00886394	0.154875	0.0572327	ChrI.g1089.CBG08269.t1	CniI.g1222.t1	OG000920
ChrI.g1090.CBG08270.t1-CniI.g1223.t1	0.0273985	0.145101	0.188823	ChrI.g1090.CBG08270.t1	CniI.g1223.t1	OG015034
ChrI.g1092.CBG08273.t1-CniI.g1225.t2	0.0619376	0.124118	0.49902	ChrI.g1092.CBG08273.t1	CniI.g1225.t2	OG000829
ChrI.g1096.CBG08279.t1-CniI.g1229.t1	0.00010548	0.10548	0.001	ChrI.g1096.CBG08279.t1	CniI.g1229.t1	OG016142
ChrI.g1097.CBG23724.t1-CniI.g1230.t1	0.00163332	0.174909	0.00933813	ChrI.g1097.CBG23724.t1	CniI.g1230.t1	OG007561
ChrI.g1104.CBG23733.t1-CniI.g1237.t1	0.00232724	0.126035	0.018465	ChrI.g1104.CBG23733.t1	CniI.g1237.t1	OG015704
ChrI.g110.CBG24871.t1-CniI.g221.t1	0.0506292	0.293207	0.172674	ChrI.g110.CBG24871.t1	CniI.g221.t1	OG014168
ChrI.g1113.CBG23743.t1-CniI.g1246.t1	0.0154157	0.0855877	0.180116	ChrI.g1113.CBG23743.t1	CniI.g1246.t1	OG002338
ChrI.g1114.CBG23744.t1-CniI.g1247.t1	0.0186075	0.100056	0.18597	ChrI.g1114.CBG23744.t1	CniI.g1247.t1	OG006275
ChrI.g1116.CBG23747.t1-CniI.g1249.t1	0.00102828	0.089273	0.0115183	ChrI.g1116.CBG23747.t1	CniI.g1249.t1	OG001177
ChrI.g1125.CBG10826.t1-CniI.g1257.t1	0.00973853	0.0726025	0.134135	ChrI.g1125.CBG10826.t1	CniI.g1257.t1	OG009882
ChrI.g1126.CBG10826.t1-CniI.g1256.t1	0.00578554	0.130582	0.0443059	ChrI.g1126.CBG10826.t1	CniI.g1256.t1	OG015633
ChrI.g1139.CBG10812.t1-CniI.g1268.t1	3.59e-05	0.035863	0.001	ChrI.g1139.CBG10812.t1	CniI.g1268.t1	OG003831
ChrI.g113.CBG16933.t1-CniI.g214.t1	0.0329873	0.345666	0.095431	ChrI.g113.CBG16933.t1	CniI.g214.t1	OG000812
ChrI.g1140.CBG10812.t1-CniI.g1269.t1	0.00324671	0.0891788	0.0364068	ChrI.g1140.CBG10812.t1	CniI.g1269.t1	OG015014
ChrI.g1145.CBG10807.t1-CniI.g1274.t1	0.0369253	0.167041	0.221055	ChrI.g1145.CBG10807.t1	CniI.g1274.t1	OG011631
ChrI.g1146.CBG10805.t1-CniI.g1275.t2	0.0162038	0.16959	0.095547	ChrI.g1146.CBG10805.t1	CniI.g1275.t2	OG005503
ChrI.g1147.CBG10805.t1-CniI.g1276.t1	0.00010765	0.10765	0.001	ChrI.g1147.CBG10805.t1	CniI.g1276.t1	OG007251
ChrI.g1149.CBG10801.t1-CniI.g1280.t1	0.00528015	0.169947	0.0310694	ChrI.g1149.CBG10801.t1	CniI.g1280.t1	OG014533
ChrI.g114.CBG16935.t1-CniI.g216.t1	0.0112289	0.24781	0.0453124	ChrI.g114.CBG16935.t1	CniI.g216.t1	OG008842
ChrI.g1150.CBG10800.t1-CniI.g1282.t1	0.0699081	0.395485	0.176766	ChrI.g1150.CBG10800.t1	CniI.g1282.t1	OG015880
ChrI.g1153.CBG10797.t1-CniI.g1286.t2	0.205194	0.668855	0.306784	ChrI.g1153.CBG10797.t1	CniI.g1286.t2	OG004651
ChrI.g1159.CBG10788.t1-CniI.g1296.t1	0.00655757	0.132059	0.0496566	ChrI.g1159.CBG10788.t1	CniI.g1296.t1	OG006969
ChrI.g115.CBG29801.t1-CniI.g218.t1	0.105141	0.755767	0.139118	ChrI.g115.CBG29801.t1	CniI.g218.t1	OG001057
ChrI.g1163.CBG10779.t1-CniI.g1301.t1	0.0163493	0.0933876	0.175069	ChrI.g1163.CBG10779.t1	CniI.g1301.t1	OG008184
ChrI.g1164.CBG10779.t1-CniI.g1302.t1	0.00959903	0.220047	0.0436226	ChrI.g1164.CBG10779.t1	CniI.g1302.t1	OG007100
ChrI.g116.CBG16936.t1-CniI.g220.t1	0.0107841	0.283673	0.0380158	ChrI.g116.CBG16936.t1	CniI.g220.t1	OG000100
ChrI.g1171.CBG10774.t2-CniI.g1308.t1	0.00354946	0.25074	0.0141559	ChrI.g1171.CBG10774.t2	CniI.g1308.t1	OG007750
ChrI.g1175.CBG10770.t1-CniI.g1313.t1	0.0150885	0.122469	0.123202	ChrI.g1175.CBG10770.t1	CniI.g1313.t1	OG012691
ChrI.g117.CBG16939.t1-CniI.g211.t1	0.014539	0.300545	0.0483755	ChrI.g117.CBG16939.t1	CniI.g211.t1	OG015848
ChrI.g1185.CBG20506.t1-CniI.g1323.t1	0.0011801	0.128635	0.00917399	ChrI.g1185.CBG20506.t1	CniI.g1323.t1	OG000620
ChrI.g1187.CBG20503.t1-CniI.g1325.t1	0.00171684	0.145111	0.0118312	ChrI.g1187.CBG20503.t1	CniI.g1325.t1	OG006787
ChrI.g1190.CBG20500.t1-CniI.g1327.t1	0.08634	0.325716	0.265078	ChrI.g1190.CBG20500.t1	CniI.g1327.t1	OG009561
ChrI.g1194.CBG20494.t1-CniI.g1332.t1	0.00636154	0.146653	0.0433781	ChrI.g1194.CBG20494.t1	CniI.g1332.t1	OG006233
ChrI.g1201.CBG20488.t1-CniI.g1340.t1	0.00677253	0.154509	0.0438327	ChrI.g1201.CBG20488.t1	CniI.g1340.t1	OG010728
ChrI.g1204.CBG29926.t1-CniI.g1342.t1	0.00606147	0.148969	0.0406895	ChrI.g1204.CBG29926.t1	CniI.g1342.t1	OG001229
ChrI.g1208.CBG20481.t1-CniI.g1345.t1	0.0202599	0.163058	0.12425	ChrI.g1208.CBG20481.t1	CniI.g1345.t1	OG000396
ChrI.g1219.CBG20468.t1-CniI.g1356.t1	0.018406	0.221638	0.0830453	ChrI.g1219.CBG20468.t1	CniI.g1356.t1	OG007457
ChrI.g121.CBG16945.t1-CniI.g208.t1	0.000657311	0.0483174	0.013604	ChrI.g121.CBG16945.t1	CniI.g208.t1	OG005098
ChrI.g1227.CBG20508.t1-CniI.g1365.t1	0.00734264	0.111874	0.0656334	ChrI.g1227.CBG20508.t1	CniI.g1365.t1	OG012436
ChrI.g122.CBG16947.t1-CniI.g207.t1	0.0410759	0.277428	0.14806	ChrI.g122.CBG16947.t1	CniI.g207.t1	OG015436
ChrI.g1230.CBG21941.t1-CniI.g1368.t1	0.00766336	0.077352	0.0990713	ChrI.g1230.CBG21941.t1	CniI.g1368.t1	OG008350
ChrI.g1236.CBG21932.t1-CniI.g1378.t1	0.0272964	0.213069	0.128111	ChrI.g1236.CBG21932.t1	CniI.g1378.t1	OG008724
ChrI.g1240.CBG21928.t1-CniI.g1381.t1	0.0118697	0.141446	0.0839167	ChrI.g1240.CBG21928.t1	CniI.g1381.t1	OG009569
ChrI.g1250.CBG21917.t1-CniI.g1392.t2	0.0285818	0.154818	0.184615	ChrI.g1250.CBG21917.t1	CniI.g1392.t2	OG000342
ChrI.g1251.CBG21917.t1-CniI.g1393.t1	0.007523	0.0867334	0.0867371	ChrI.g1251.CBG21917.t1	CniI.g1393.t1	OG011831
ChrI.g1255.CBG21912.t1-CniI.g1396.t1	0.0322054	0.119004	0.270626	ChrI.g1255.CBG21912.t1	CniI.g1396.t1	OG014698
ChrI.g1273.CBG12101.t1-CniI.g1414.t1	0.00297788	0.235147	0.0126639	ChrI.g1273.CBG12101.t1	CniI.g1414.t1	OG000514
ChrI.g1279.CBG11915.t1-CniI.g1422.t2	0.00413771	0.1597	0.0259093	ChrI.g1279.CBG11915.t1	CniI.g1422.t2	OG011363
ChrI.g127.CBG16954.t1-CniI.g205.t1	0.00626598	0.192275	0.0325886	ChrI.g127.CBG16954.t1	CniI.g205.t1	OG011634
ChrI.g1280.CBG11916.t1-CniI.g1423.t1	0.00700448	0.227299	0.0308161	ChrI.g1280.CBG11916.t1	CniI.g1423.t1	OG008489
ChrI.g1282.CBG11919.t1-CniI.g1425.t1	0.000186567	0.186567	0.001	ChrI.g1282.CBG11919.t1	CniI.g1425.t1	OG003381
ChrI.g1285.CBG11922.t1-CniI.g1428.t1	0.0116253	0.153326	0.0758211	ChrI.g1285.CBG11922.t1	CniI.g1428.t1	OG002614
ChrI.g1287.CBG11927.t1-CniI.g1430.t1	0.00606031	0.17201	0.0352323	ChrI.g1287.CBG11927.t1	CniI.g1430.t1	OG004616
ChrI.g1288.CBG11927.t1-CniI.g1431.t2	0.00743198	0.174989	0.0424711	ChrI.g1288.CBG11927.t1	CniI.g1431.t2	OG009408
ChrI.g128.CBG16954.t1-CniI.g204.t1	0.0039439	0.173649	0.0227119	ChrI.g128.CBG16954.t1	CniI.g204.t1	OG005086
ChrI.g1292.CBG11935.t1-CniI.g1435.t1	0.0117818	0.205012	0.0574689	ChrI.g1292.CBG11935.t1	CniI.g1435.t1	OG013980
ChrI.g1293.CBG11942.t1-CniI.g1436.t1	0.00757376	0.0912165	0.0830306	ChrI.g1293.CBG11942.t1	CniI.g1436.t1	OG014365
ChrI.g1294.CBG11942.t1-CniI.g1437.t1	0.00394246	0.126241	0.0312297	ChrI.g1294.CBG11942.t1	CniI.g1437.t1	OG006097
ChrI.g1296.CBG11947.t1-CniI.g1438.t1	0.090091	0.286547	0.314402	ChrI.g1296.CBG11947.t1	CniI.g1438.t1	OG008368
ChrI.g1298.CBG11952.t1-CniX.g20855.t1	0.340909	4.06459	0.0838731	ChrI.g1298.CBG11952.t1	CniX.g20855.t1	OG003666
ChrI.g1299.CBG11952.t1-CniI.g1445.t1	0.00938465	0.21536	0.0435766	ChrI.g1299.CBG11952.t1	CniI.g1445.t1	OG013050
ChrI.g1300.CBG11954.t1-CniI.g1446.t1	0.00436751	0.138844	0.0314564	ChrI.g1300.CBG11954.t1	CniI.g1446.t1	OG006742
ChrI.g1301.CBG11955.t1-CniI.g1447.t1	0.0367165	0.131947	0.278267	ChrI.g1301.CBG11955.t1	CniI.g1447.t1	OG010119
ChrI.g1308.CBG11961.t1-CniI.g1454.t1	0.0341976	0.130557	0.261935	ChrI.g1308.CBG11961.t1	CniI.g1454.t1	OG001993
ChrI.g130.CBG16956.t1-CniI.g202.t1	0.0209769	0.251382	0.0834462	ChrI.g130.CBG16956.t1	CniI.g202.t1	OG005862
ChrI.g1314.CBG11966.t1-CniI.g1460.t1	0.0087866	0.152546	0.0575996	ChrI.g1314.CBG11966.t1	CniI.g1460.t1	OG011819
ChrI.g1316.CBG11969.t1-CniI.g1462.t1	0.00631096	0.118944	0.0530583	ChrI.g1316.CBG11969.t1	CniI.g1462.t1	OG001818
ChrI.g1317.CBG11969.t1-CniI.g1463.t1	0.00777725	0.107635	0.0722555	ChrI.g1317.CBG11969.t1	CniI.g1463.t1	OG014019
ChrI.g1318.CBG11970.t1-CniI.g1464.t1	0.00835012	0.0742739	0.112423	ChrI.g1318.CBG11970.t1	CniI.g1464.t1	OG008953
ChrI.g1319.CBG11973.t1-CniI.g1465.t1	0.0419413	0.136433	0.307413	ChrI.g1319.CBG11973.t1	CniI.g1465.t1	OG000961
ChrI.g131.CBG23946.t1-CniI.g201.t2	0.0675293	0.343836	0.1964	ChrI.g131.CBG23946.t1	CniI.g201.t2	OG015447
ChrI.g1321.CBG11976.t2-CniI.g1467.t1	0.000140858	0.140858	0.001	ChrI.g1321.CBG11976.t2	CniI.g1467.t1	OG014556
ChrI.g1325.CBG11980.t1-CniI.g1471.t1	0.0635529	0.155617	0.408394	ChrI.g1325.CBG11980.t1	CniI.g1471.t1	OG013698
ChrI.g1329.CBG11985.t1-CniI.g1476.t1	0.0123277	0.126081	0.0977764	ChrI.g1329.CBG11985.t1	CniI.g1476.t1	OG014392
ChrI.g132.CBG23946.t1-CniI.g200.t1	0.0648061	0.336989	0.192309	ChrI.g132.CBG23946.t1	CniI.g200.t1	OG011377
ChrI.g1335.CBG11991.t1-CniI.g1482.t1	0.00527361	0.145135	0.0363358	ChrI.g1335.CBG11991.t1	CniI.g1482.t1	OG007853
ChrI.g1339.CBG11995.t1-CniI.g1486.t2	0.00162054	0.0692306	0.0234078	ChrI.g1339.CBG11995.t1	CniI.g1486.t2	OG012686
ChrI.g1351.CBG12009.t1-CniI.g1499.t2	0.0075351	0.141977	0.0530725	ChrI.g1351.CBG12009.t1	CniI.g1499.t2	OG000469
ChrI.g1357.CBG12015.t1-CniI.g1506.t1	0.0433375	0.146585	0.295648	ChrI.g1357.CBG12015.t1	CniI.g1506.t1	OG002684
ChrI.g1359.CBG12019.t1-CniI.g1508.t1	0.0120529	0.119278	0.101049	ChrI.g1359.CBG12019.t1	CniI.g1508.t1	OG009449
ChrI.g135.CBG18539.t1-CniI.g197.t1	0.0200053	0.342033	0.0584895	ChrI.g135.CBG18539.t1	CniI.g197.t1	OG007748
ChrI.g1362.CBG12022.t1-CniI.g1511.t1	0.00661086	0.138596	0.0476989	ChrI.g1362.CBG12022.t1	CniI.g1511.t1	OG003232
ChrI.g1368.CBG12029.t1-CniI.g1517.t1	0.00976528	0.0942042	0.103661	ChrI.g1368.CBG12029.t1	CniI.g1517.t1	OG012307
ChrI.g136.CBG18542.t1-CniI.g196.t1	0.0210001	0.25956	0.0809065	ChrI.g136.CBG18542.t1	CniI.g196.t1	OG014536
ChrI.g1375.CBG12037.t1-CniI.g1524.t1	0.00265523	0.053288	0.049828	ChrI.g1375.CBG12037.t1	CniI.g1524.t1	OG005092
ChrI.g1376.CBG12038.t1-CniI.g1525.t1	0.0192803	0.153937	0.125248	ChrI.g1376.CBG12038.t1	CniI.g1525.t1	OG015874
ChrI.g1377.CBG26585.t1-CniI.g1526.t1	0.0201325	0.0767305	0.26238	ChrI.g1377.CBG26585.t1	CniI.g1526.t1	OG016096
ChrI.g1383.CBG12047.t1-CniI.g1533.t2	0.0261167	0.0979632	0.266597	ChrI.g1383.CBG12047.t1	CniI.g1533.t2	OG011399
ChrI.g138.CBG18544.t1-CniI.g195.t1	0.00343406	0.20339	0.0168841	ChrI.g138.CBG18544.t1	CniI.g195.t1	OG012844
ChrI.g139.CBG18546.t1-CniI.g194.t1	0.031503	0.299105	0.105324	ChrI.g139.CBG18546.t1	CniI.g194.t1	OG003307
ChrI.g1402.CBG12066.t1-CniI.g1552.t1	0.00250539	0.136898	0.0183011	ChrI.g1402.CBG12066.t1	CniI.g1552.t1	OG004219
ChrI.g1406.CBG12070.t1-CniI.g1557.t2	0.00849459	0.119841	0.0708819	ChrI.g1406.CBG12070.t1	CniI.g1557.t2	OG007382
ChrI.g1409.CBG12077.t1-CniI.g1561.t1	0.00237992	0.119687	0.0198846	ChrI.g1409.CBG12077.t1	CniI.g1561.t1	OG000805
ChrI.g140.CBG18547.t1-CniI.g193.t1	0.0238027	0.102361	0.232537	ChrI.g140.CBG18547.t1	CniI.g193.t1	OG014959
ChrI.g1413.CBG12085.t1-CniI.g1566.t2	0.00320673	0.164172	0.0195328	ChrI.g1413.CBG12085.t1	CniI.g1566.t2	OG006219
ChrI.g1424.CBG12096.t1-CniI.g1577.t1	0.016184	0.12699	0.127443	ChrI.g1424.CBG12096.t1	CniI.g1577.t1	OG013963
ChrI.g1428.CBG12099.t1-CniI.g1581.t1	0.004744	0.157704	0.0300816	ChrI.g1428.CBG12099.t1	CniI.g1581.t1	OG002817
ChrI.g142.CBG18557.t2-CniI.g191.t1	0.038809	0.328199	0.118248	ChrI.g142.CBG18557.t2	CniI.g191.t1	OG012579
ChrI.g1440.CBG12181.t2-CniI.g1591.t1	0.0245947	0.122969	0.200007	ChrI.g1440.CBG12181.t2	CniI.g1591.t1	OG014728
ChrI.g1445.CBG12185.t1-CniI.g1597.t2	0.0158165	0.124887	0.126646	ChrI.g1445.CBG12185.t1	CniI.g1597.t2	OG010600
ChrI.g1447.CBG12190.t1-CniI.g1599.t1	0.0178897	0.095526	0.187276	ChrI.g1447.CBG12190.t1	CniI.g1599.t1	OG010322
ChrI.g1448.CBG12190.t1-CniI.g1600.t1	0.0120284	0.191525	0.0628037	ChrI.g1448.CBG12190.t1	CniI.g1600.t1	OG011979
ChrI.g1449.CBG12190.t1-CniI.g1601.t1	0.0481872	0.0677581	0.711164	ChrI.g1449.CBG12190.t1	CniI.g1601.t1	OG015642
ChrI.g144.CBG18553.t1-CniI.g189.t1	0.000986227	0.270945	0.00363995	ChrI.g144.CBG18553.t1	CniI.g189.t1	OG011939
ChrI.g1453.CBG23929.t1-CniI.g1605.t1	0.0577765	0.163355	0.353687	ChrI.g1453.CBG23929.t1	CniI.g1605.t1	OG007479
ChrI.g1459.CBG12198.t1-CniI.g1612.t1	0.00454113	0.144387	0.0314511	ChrI.g1459.CBG12198.t1	CniI.g1612.t1	OG016027
ChrI.g145.CBG05160.t1-CniI.g187.t2	0.1059	0.508298	0.208342	ChrI.g145.CBG05160.t1	CniI.g187.t2	OG015562
ChrI.g1465.CBG12209.t1-CniI.g1619.t1	0.0261247	0.177898	0.146852	ChrI.g1465.CBG12209.t1	CniI.g1619.t1	OG002763
ChrI.g1474.CBG12219.t2-CniI.g1628.t1	0.00291078	0.15046	0.0193459	ChrI.g1474.CBG12219.t2	CniI.g1628.t1	OG010557
ChrI.g1475.CBG12220.t1-CniI.g1629.t1	0.012714	0.151324	0.0840182	ChrI.g1475.CBG12220.t1	CniI.g1629.t1	OG015783
ChrI.g147.CBG05158.t1-CniI.g185.t1	0.00275118	0.280757	0.00979916	ChrI.g147.CBG05158.t1	CniI.g185.t1	OG010002
ChrI.g1483.CBG12231.t1-CniI.g1637.t1	0.00505492	0.0937262	0.0539329	ChrI.g1483.CBG12231.t1	CniI.g1637.t1	OG015486
ChrI.g1487.CBG12236.t1-CniI.g1641.t1	0.0011891	0.101843	0.0116758	ChrI.g1487.CBG12236.t1	CniI.g1641.t1	OG009304
ChrI.g1489.CBG21337.t1-CniI.g1643.t1	0.0251942	0.168537	0.149487	ChrI.g1489.CBG21337.t1	CniI.g1643.t1	OG009305
ChrI.g1490.CBG21338.t1-CniI.g1644.t1	0.00480742	0.155903	0.0308359	ChrI.g1490.CBG21338.t1	CniI.g1644.t1	OG004880
ChrI.g1492.CBG21340.t1-CniI.g1646.t1	0.0107271	0.175546	0.0611073	ChrI.g1492.CBG21340.t1	CniI.g1646.t1	OG005308
ChrI.g1495.CBG21340.t1-CniI.g1648.t1	0.0474921	0.273905	0.173389	ChrI.g1495.CBG21340.t1	CniI.g1648.t1	OG009463
ChrI.g1498.CBG21344.t1-CniI.g1651.t1	0.0105533	0.0950969	0.110974	ChrI.g1498.CBG21344.t1	CniI.g1651.t1	OG000364
ChrI.g149.CBG05156.t1-CniI.g184.t1	0.0700064	0.455324	0.153751	ChrI.g149.CBG05156.t1	CniI.g184.t1	OG004184
ChrI.g1502.CBG21347.t1-CniI.g1655.t1	0.0114886	0.107989	0.106387	ChrI.g1502.CBG21347.t1	CniI.g1655.t1	OG011471
ChrI.g1503.CBG21347.t1-CniI.g1657.t1	0.0237978	0.170416	0.139645	ChrI.g1503.CBG21347.t1	CniI.g1657.t1	OG012869
ChrI.g1506.CBG02193.t1-CniI.g1662.t1	0.0270032	0.098874	0.273108	ChrI.g1506.CBG02193.t1	CniI.g1662.t1	OG005396
ChrI.g150.CBG05156.t1-CniI.g183.t1	0.0091509	0.20427	0.044798	ChrI.g150.CBG05156.t1	CniI.g183.t1	OG015324
ChrI.g1511.CBG02196.t1-CniI.g1667.t1	0.00360633	0.126886	0.0284218	ChrI.g1511.CBG02196.t1	CniI.g1667.t1	OG006952
ChrI.g1512.CBG02198.t1-CniI.g1668.t1	0.00416299	0.0952187	0.0437203	ChrI.g1512.CBG02198.t1	CniI.g1668.t1	OG007775
ChrI.g1518.CBG02205.t1-CniI.g1673.t1	0.0307562	0.139984	0.219713	ChrI.g1518.CBG02205.t1	CniI.g1673.t1	OG006706
ChrI.g151.CBG25171.t1-CniI.g182.t1	0.139734	0.427407	0.326934	ChrI.g151.CBG25171.t1	CniI.g182.t1	OG014061
ChrI.g1521.CBG02208.t1-CniI.g1676.t2	4.23e-05	0.0422688	0.001	ChrI.g1521.CBG02208.t1	CniI.g1676.t2	OG007979
ChrI.g1523.CBG02210.t1-CniI.g1678.t2	0.00219454	0.129022	0.0170091	ChrI.g1523.CBG02210.t1	CniI.g1678.t2	OG000556
ChrI.g1525.CBG02212.t1-CniI.g1680.t1	0.0105097	0.175509	0.059881	ChrI.g1525.CBG02212.t1	CniI.g1680.t1	OG000433
ChrI.g152.CBG05152.t1-CniI.g181.t1	0.00546879	0.278497	0.0196368	ChrI.g152.CBG05152.t1	CniI.g181.t1	OG004944
ChrI.g153.CBG05150.t1-CniI.g179.t1	0.0122639	0.262869	0.0466541	ChrI.g153.CBG05150.t1	CniI.g179.t1	OG011459
ChrI.g1553.CBG02242.t1-CniI.g1707.t1	0.00696238	0.161321	0.0431586	ChrI.g1553.CBG02242.t1	CniI.g1707.t1	OG006603
ChrI.g1554.CBG02245.t2-CniI.g1708.t1	0.0868238	0.138743	0.625789	ChrI.g1554.CBG02245.t2	CniI.g1708.t1	OG014241
ChrI.g1555.CBG02245.t1-CniI.g1709.t1	0.0114705	0.207838	0.0551899	ChrI.g1555.CBG02245.t1	CniI.g1709.t1	OG005782
ChrI.g155.CBG05147.t1-CniI.g177.t1	0.0361512	0.294694	0.122674	ChrI.g155.CBG05147.t1	CniI.g177.t1	OG001449
ChrI.g1565.CBG02261.t1-CniI.g1718.t1	0.00201394	0.0961566	0.0209444	ChrI.g1565.CBG02261.t1	CniI.g1718.t1	OG004360
ChrI.g1574.CBG24340.t1-CniI.g1728.t1	0.00380546	0.187497	0.0202962	ChrI.g1574.CBG24340.t1	CniI.g1728.t1	OG009849
ChrI.g1575.CBG24340.t1-CniI.g1729.t2	0.0122396	0.16566	0.0738838	ChrI.g1575.CBG24340.t1	CniI.g1729.t2	OG003672
ChrI.g1576.CBG24340.t1-CniI.g1730.t1	0.0256706	0.202321	0.12688	ChrI.g1576.CBG24340.t1	CniI.g1730.t1	OG007622
ChrI.g1577.CBG24339.t1-CniI.g1731.t1	0.0166071	0.114141	0.145496	ChrI.g1577.CBG24339.t1	CniI.g1731.t1	OG003785
ChrI.g1581.CBG12465.t1-CniI.g1736.t1	0.00661957	0.0812643	0.0814573	ChrI.g1581.CBG12465.t1	CniI.g1736.t1	OG005252
ChrI.g158.CBG05143.t1-CniI.g174.t1	0.00201267	0.334116	0.00602388	ChrI.g158.CBG05143.t1	CniI.g174.t1	OG004837
ChrI.g1590.CBG12455.t2-CniI.g1744.t1	0.0116394	0.13236	0.0879376	ChrI.g1590.CBG12455.t2	CniI.g1744.t1	OG011247
ChrI.g1594.CBG29915.t1-CniI.g1748.t1	9.29e-05	0.0928663	0.001	ChrI.g1594.CBG29915.t1	CniI.g1748.t1	OG000267
ChrI.g159.CBG05142.t1-CniI.g173.t1	0.102903	0.482175	0.213414	ChrI.g159.CBG05142.t1	CniI.g173.t1	OG008143
ChrI.g15.CBG11886.t2-CniI.g365.t1	0.0115056	0.289297	0.0397709	ChrI.g15.CBG11886.t2	CniI.g365.t1	OG010048
ChrI.g1601.CBG12442.t1-CniI.g1755.t1	0.0027326	0.140398	0.0194632	ChrI.g1601.CBG12442.t1	CniI.g1755.t1	OG009412
ChrI.g1604.CBG12435.t1-CniI.g1760.t1	0.0228994	0.176435	0.129789	ChrI.g1604.CBG12435.t1	CniI.g1760.t1	OG011177
ChrI.g160.CBG05139.t3-CniI.g172.t1	0.019643	0.238809	0.0822541	ChrI.g160.CBG05139.t3	CniI.g172.t1	OG007735
ChrI.g1610.CBG12429.t2-CniI.g1766.t1	0.0154389	0.162709	0.0948864	ChrI.g1610.CBG12429.t2	CniI.g1766.t1	OG002570
ChrI.g1615.CBG12422.t1-CniI.g1772.t1	0.00284076	0.216903	0.0130969	ChrI.g1615.CBG12422.t1	CniI.g1772.t1	OG012497
ChrI.g1616.CBG12422.t1-CniI.g1773.t1	0.0284011	0.137667	0.206303	ChrI.g1616.CBG12422.t1	CniI.g1773.t1	OG000228
ChrI.g1617.CBG12422.t1-CniI.g1774.t2	0.0350015	0.225174	0.155442	ChrI.g1617.CBG12422.t1	CniI.g1774.t2	OG006641
ChrI.g1620.CBG12418.t1-CniI.g1778.t1	0.0408905	0.0908848	0.449915	ChrI.g1620.CBG12418.t1	CniI.g1778.t1	OG001474
ChrI.g1621.CBG12417.t1-CniI.g1779.t1	0.0205118	0.11563	0.177392	ChrI.g1621.CBG12417.t1	CniI.g1779.t1	OG013863
ChrI.g1622.CBG12416.t1-CniI.g1780.t1	0.0152473	0.103221	0.147715	ChrI.g1622.CBG12416.t1	CniI.g1780.t1	OG011638
ChrI.g1624.CBG12414.t1-CniI.g1782.t1	0.00376694	0.13583	0.0277327	ChrI.g1624.CBG12414.t1	CniI.g1782.t1	OG012093
ChrI.g1625.CBG12414.t1-CniI.g1783.t2	0.00383888	0.113674	0.033771	ChrI.g1625.CBG12414.t1	CniI.g1783.t2	OG003315
ChrI.g1627.CBG12414.t1-CniI.g1785.t1	0.000127105	0.127105	0.001	ChrI.g1627.CBG12414.t1	CniI.g1785.t1	OG004822
ChrI.g1628.CBG12411.t1-CniI.g1786.t1	0.0731675	0.148395	0.49306	ChrI.g1628.CBG12411.t1	CniI.g1786.t1	OG001907
ChrI.g162.CBG05129.t1-CniI.g170.t1	0.00974203	0.204157	0.0477184	ChrI.g162.CBG05129.t1	CniI.g170.t1	OG003212
ChrI.g1630.CBG12408.t1-CniI.g1789.t1	0.00219245	0.0849158	0.0258191	ChrI.g1630.CBG12408.t1	CniI.g1789.t1	OG001912
ChrI.g1633.CBG12405.t1-CniI.g1793.t1	0.000123794	0.123794	0.001	ChrI.g1633.CBG12405.t1	CniI.g1793.t1	OG001021
ChrI.g1637.CBG12402.t1-CniI.g1797.t1	0.0292913	0.129913	0.225468	ChrI.g1637.CBG12402.t1	CniI.g1797.t1	OG002074
ChrI.g1643.CBG12394.t2-CniI.g1805.t2	0.0236059	0.186919	0.126289	ChrI.g1643.CBG12394.t2	CniI.g1805.t2	OG000912
ChrI.g1645.CBG12392.t1-CniI.g1807.t1	0.0162837	0.174027	0.0935702	ChrI.g1645.CBG12392.t1	CniI.g1807.t1	OG005300
ChrI.g164.CBG05125.t1-CniI.g168.t1	0.0069376	0.208769	0.0332309	ChrI.g164.CBG05125.t1	CniI.g168.t1	OG008948
ChrI.g1650.CBG12386.t1-CniI.g1812.t1	0.0269766	0.184951	0.145859	ChrI.g1650.CBG12386.t1	CniI.g1812.t1	OG006821
ChrI.g165.CBG05122.t1-CniI.g166.t1	0.00853583	0.226357	0.0377097	ChrI.g165.CBG05122.t1	CniI.g166.t1	OG010207
ChrI.g1667.CBG12367.t1-CniI.g1829.t1	0.00747268	0.130711	0.0571697	ChrI.g1667.CBG12367.t1	CniI.g1829.t1	OG002540
ChrI.g166.CBG05121.t1-CniI.g165.t2	0.00668608	0.240741	0.0277729	ChrI.g166.CBG05121.t1	CniI.g165.t2	OG002122
ChrI.g1671.CBG12363.t2-CniI.g1833.t1	0.00300555	0.120712	0.0248984	ChrI.g1671.CBG12363.t2	CniI.g1833.t1	OG009392
ChrI.g1674.CBG12360.t1-CniI.g1836.t1	0.0441977	0.112852	0.391642	ChrI.g1674.CBG12360.t1	CniI.g1836.t1	OG005399
ChrI.g1675.CBG12359.t2-CniI.g1837.t1	0.0141055	0.147094	0.0958943	ChrI.g1675.CBG12359.t2	CniI.g1837.t1	OG008709
ChrI.g1676.CBG12358.t1-CniI.g1838.t1	0.0166543	0.135932	0.122519	ChrI.g1676.CBG12358.t1	CniI.g1838.t1	OG006815
ChrI.g1677.CBG12357.t1-CniI.g1839.t3	0.0272653	0.0781557	0.348859	ChrI.g1677.CBG12357.t1	CniI.g1839.t3	OG001138
ChrI.g167.CBG05120.t1-CniI.g164.t1	0.00507676	0.32595	0.0155753	ChrI.g167.CBG05120.t1	CniI.g164.t1	OG009303
ChrI.g1680.CBG25271.t1-CniI.g1842.t1	0.0998957	0.194586	0.513377	ChrI.g1680.CBG25271.t1	CniI.g1842.t1	OG000386
ChrI.g1687.CBG12347.t1-CniI.g1850.t3	0.00608821	0.224362	0.0271356	ChrI.g1687.CBG12347.t1	CniI.g1850.t3	OG003487
ChrI.g168.CBG05119.t1-CniI.g163.t1	0.00778851	0.263788	0.0295257	ChrI.g168.CBG05119.t1	CniI.g163.t1	OG002496
ChrI.g1691.CBG12343.t1-CniI.g1854.t1	0.00368161	0.106624	0.0345288	ChrI.g1691.CBG12343.t1	CniI.g1854.t1	OG006590
ChrI.g1695.CBG12339.t1-CniI.g1858.t1	0.0114323	0.140275	0.0814991	ChrI.g1695.CBG12339.t1	CniI.g1858.t1	OG004786
ChrI.g16.CBG11885.t1-CniI.g364.t1	0.00820779	0.277657	0.0295609	ChrI.g16.CBG11885.t1	CniI.g364.t1	OG000756
ChrI.g1701.CBG12333.t1-CniI.g1864.t1	0.0150753	0.22966	0.0656416	ChrI.g1701.CBG12333.t1	CniI.g1864.t1	OG014934
ChrI.g1705.CBG12329.t1-CniI.g1870.t1	0.001024	0.110426	0.00927321	ChrI.g1705.CBG12329.t1	CniI.g1870.t1	OG013566
ChrI.g1708.CBG12325.t1-CniI.g1873.t1	0.0120196	0.110369	0.108903	ChrI.g1708.CBG12325.t1	CniI.g1873.t1	OG014969
ChrI.g1711.CBG12322.t1-CniI.g1876.t1	0.00252171	0.101315	0.0248897	ChrI.g1711.CBG12322.t1	CniI.g1876.t1	OG004765
ChrI.g1712.CBG12321.t1-CniI.g1877.t1	0.0141057	0.139809	0.100893	ChrI.g1712.CBG12321.t1	CniI.g1877.t1	OG008011
ChrI.g1713.CBG12320.t2-CniI.g1878.t2	0.00736687	0.131362	0.0560807	ChrI.g1713.CBG12320.t2	CniI.g1878.t2	OG008627
ChrI.g1718.CBG12313.t1-CniI.g1882.t1	0.00484592	0.170663	0.0283947	ChrI.g1718.CBG12313.t1	CniI.g1882.t1	OG012449
ChrI.g1724.CBG12308.t1-CniI.g1887.t1	0.00757359	0.08841	0.0856644	ChrI.g1724.CBG12308.t1	CniI.g1887.t1	OG003317
ChrI.g1725.CBG12308.t1-CniI.g1888.t1	0.0104845	0.168812	0.0621073	ChrI.g1725.CBG12308.t1	CniI.g1888.t1	OG008492
ChrI.g1727.CBG12474.t1-CniI.g1890.t2	0.010428	0.176218	0.0591766	ChrI.g1727.CBG12474.t1	CniI.g1890.t2	OG013872
ChrI.g1734.CBG12481.t1-CniI.g1899.t1	0.00412864	0.124629	0.0331274	ChrI.g1734.CBG12481.t1	CniI.g1899.t1	OG009486
ChrI.g1735.CBG12481.t2-CniI.g1900.t2	0.00323625	0.143205	0.0225988	ChrI.g1735.CBG12481.t2	CniI.g1900.t2	OG009779
ChrI.g1737.CBG12484.t1-CniI.g1902.t1	0.0262652	0.127196	0.206495	ChrI.g1737.CBG12484.t1	CniI.g1902.t1	OG000921
ChrI.g1742.CBG12487.t1-CniI.g1907.t1	0.00899178	0.18523	0.0485439	ChrI.g1742.CBG12487.t1	CniI.g1907.t1	OG011117
ChrI.g1743.CBG12488.t1-CniI.g1908.t1	0.0617386	0.21546	0.286543	ChrI.g1743.CBG12488.t1	CniI.g1908.t1	OG014880
ChrI.g1749.CBG12494.t1-CniI.g1917.t1	0.0147702	0.159001	0.0928941	ChrI.g1749.CBG12494.t1	CniI.g1917.t1	OG013759
ChrI.g1751.CBG12496.t1-CniI.g1915.t1	0.010493	0.166548	0.0630028	ChrI.g1751.CBG12496.t1	CniI.g1915.t1	OG010904
ChrI.g1754.CBG12499.t1-CniI.g1912.t1	0.00544783	0.0346379	0.157279	ChrI.g1754.CBG12499.t1	CniI.g1912.t1	OG014899
ChrI.g1762.CBG12507.t1-CniI.g1928.t1	0.0181619	0.0853371	0.212825	ChrI.g1762.CBG12507.t1	CniI.g1928.t1	OG003859
ChrI.g1769.CBG12513.t1-CniI.g1935.t1	0.0270107	0.177442	0.152223	ChrI.g1769.CBG12513.t1	CniI.g1935.t1	OG009367
ChrI.g1770.CBG25344.t1-CniI.g1936.t3	0.0022408	0.150997	0.01484	ChrI.g1770.CBG25344.t1	CniI.g1936.t3	OG010535
ChrI.g1773.CBG12518.t3-CniI.g1938.t1	0.0156621	0.231151	0.0677569	ChrI.g1773.CBG12518.t3	CniI.g1938.t1	OG012615
ChrI.g177.CBG05109.t1-CniI.g155.t1	0.0186897	0.150296	0.124352	ChrI.g177.CBG05109.t1	CniI.g155.t1	OG012898
ChrI.g1783.CBG12528.t1-CniI.g1949.t2	0.0134439	0.192514	0.0698336	ChrI.g1783.CBG12528.t1	CniI.g1949.t2	OG008657
ChrI.g1790.CBG12535.t1-CniI.g1956.t1	0.0184604	0.129912	0.142099	ChrI.g1790.CBG12535.t1	CniI.g1956.t1	OG010949
ChrI.g1803.CBG12545.t2-CniI.g1971.t1	0.00737142	0.169123	0.0435862	ChrI.g1803.CBG12545.t2	CniI.g1971.t1	OG006206
ChrI.g1817.CBG12562.t1-CniI.g1988.t1	0.00134001	0.0819393	0.0163536	ChrI.g1817.CBG12562.t1	CniI.g1988.t1	OG000555
ChrI.g183.CBG05100.t1-CniI.g151.t1	0.0100066	0.166799	0.0599917	ChrI.g183.CBG05100.t1	CniI.g151.t1	OG014462
ChrI.g1841.CBG25356.t2-CniI.g2016.t2	0.0127393	0.182194	0.0699218	ChrI.g1841.CBG25356.t2	CniI.g2016.t2	OG003787
ChrI.g184.CBG05099.t1-CniI.g150.t1	0.0236853	0.259193	0.0913809	ChrI.g184.CBG05099.t1	CniI.g150.t1	OG011343
ChrI.g1858.CBG12610.t1-CniI.g2033.t1	0.00125817	0.150787	0.00834404	ChrI.g1858.CBG12610.t1	CniI.g2033.t1	OG010944
ChrI.g185.CBG05098.t1-CniI.g149.t1	0.0146278	0.155185	0.0942609	ChrI.g185.CBG05098.t1	CniI.g149.t1	OG013673
ChrI.g1863.CBG12620.t1-CniI.g2038.t1	0.000125026	0.125026	0.001	ChrI.g1863.CBG12620.t1	CniI.g2038.t1	OG001749
ChrI.g1868.CBG12625.t1-CniI.g2043.t1	0.0158883	0.1332	0.119282	ChrI.g1868.CBG12625.t1	CniI.g2043.t1	OG011804
ChrI.g1871.CBG12629.t1-CniI.g2046.t1	0.011102	0.14659	0.0757355	ChrI.g1871.CBG12629.t1	CniI.g2046.t1	OG004342
ChrI.g1872.CBG12630.t1-CniI.g2047.t2	0.0196815	0.149893	0.131304	ChrI.g1872.CBG12630.t1	CniI.g2047.t2	OG013859
ChrI.g1873.CBG12630.t1-CniI.g2048.t1	0.0001424	0.1424	0.001	ChrI.g1873.CBG12630.t1	CniI.g2048.t1	OG000665
ChrI.g1874.CBG12632.t1-CniI.g2049.t1	0.0280269	0.173879	0.161186	ChrI.g1874.CBG12632.t1	CniI.g2049.t1	OG010458
ChrI.g1875.CBG12633.t1-CniI.g2050.t1	0.00348905	0.164382	0.0212253	ChrI.g1875.CBG12633.t1	CniI.g2050.t1	OG001966
ChrI.g187.CBG05096.t1-CniI.g148.t1	0.0383524	0.18892	0.203008	ChrI.g187.CBG05096.t1	CniI.g148.t1	OG006330
ChrI.g1880.CBG12638.t1-CniI.g2055.t1	0.0149315	0.196942	0.0758167	ChrI.g1880.CBG12638.t1	CniI.g2055.t1	OG009513
ChrI.g1881.CBG12638.t1-CniI.g2056.t1	0.00232276	0.180514	0.0128675	ChrI.g1881.CBG12638.t1	CniI.g2056.t1	OG012334
ChrI.g1882.CBG12638.t1-CniI.g2057.t1	0.00915551	0.159637	0.057352	ChrI.g1882.CBG12638.t1	CniI.g2057.t1	OG004204
ChrI.g1883.CBG12641.t1-CniI.g2058.t1	0.0193002	0.195242	0.0988529	ChrI.g1883.CBG12641.t1	CniI.g2058.t1	OG006485
ChrI.g1884.CBG12642.t1-CniI.g2059.t1	0.0130595	0.161393	0.0809174	ChrI.g1884.CBG12642.t1	CniI.g2059.t1	OG000314
ChrI.g188.CBG05095.t1-CniI.g147.t1	0.029401	0.24823	0.118442	ChrI.g188.CBG05095.t1	CniI.g147.t1	OG010962
ChrI.g1891.CBG12651.t2-CniI.g2066.t1	0.0753946	0.197225	0.382277	ChrI.g1891.CBG12651.t2	CniI.g2066.t1	OG012315
ChrI.g1892.CBG12651.t1-CniI.g2067.t1	0.0210323	0.152581	0.137843	ChrI.g1892.CBG12651.t1	CniI.g2067.t1	OG007659
ChrI.g18.CBG11883.t1-CniI.g362.t1	0.00753582	0.310597	0.0242624	ChrI.g18.CBG11883.t1	CniI.g362.t1	OG011510
ChrI.g1902.CBG12665.t1-CniI.g2076.t1	0.0470149	0.253232	0.18566	ChrI.g1902.CBG12665.t1	CniI.g2076.t1	OG002535
ChrI.g1906.CBG12669.t1-CniI.g2080.t1	0.0213514	0.170411	0.125294	ChrI.g1906.CBG12669.t1	CniI.g2080.t1	OG003636
ChrI.g1908.CBG29118.t1-CniI.g2082.t1	0.0116269	0.112581	0.103276	ChrI.g1908.CBG29118.t1	CniI.g2082.t1	OG007986
ChrI.g1909.CBG12671.t1-CniI.g2084.t1	0.0761997	0.204712	0.372228	ChrI.g1909.CBG12671.t1	CniI.g2084.t1	OG007000
ChrI.g190.CBG05090.t1-CniI.g146.t1	0.0133943	0.305007	0.0439146	ChrI.g190.CBG05090.t1	CniI.g146.t1	OG004603
ChrI.g1911.CBG25358.t1-CniI.g2086.t1	0.0160718	0.202563	0.0793425	ChrI.g1911.CBG25358.t1	CniI.g2086.t1	OG012973
ChrI.g1913.CBG12675.t1-CniI.g1918.t1	0.0378065	0.155585	0.242996	ChrI.g1913.CBG12675.t1	CniI.g1918.t1	OG007278
ChrI.g1914.CBG12676.t1-CniI.g1919.t1	0.0305606	0.132536	0.230583	ChrI.g1914.CBG12676.t1	CniI.g1919.t1	OG013322
ChrI.g191.CBG05090.t1-CniI.g144.t1	0.00266825	0.288684	0.00924281	ChrI.g191.CBG05090.t1	CniI.g144.t1	OG014009
ChrI.g1920.CBG12682.t1-CniI.g2090.t1	0.00594472	0.149307	0.0398155	ChrI.g1920.CBG12682.t1	CniI.g2090.t1	OG000399
ChrI.g1931.CBG12694.t1-CniI.g2100.t2	0.0381502	0.256395	0.148794	ChrI.g1931.CBG12694.t1	CniI.g2100.t2	OG000058
ChrI.g1932.CBG12696.t1-CniI.g2101.t1	0.00546643	0.22272	0.024544	ChrI.g1932.CBG12696.t1	CniI.g2101.t1	OG009448
ChrI.g1933.CBG12696.t1-CniI.g2102.t2	0.000688772	0.242527	0.00283998	ChrI.g1933.CBG12696.t1	CniI.g2102.t2	OG001028
ChrI.g1941.CBG12712.t1-CniI.g2111.t1	0.00610504	0.277466	0.0220029	ChrI.g1941.CBG12712.t1	CniI.g2111.t1	OG004104
ChrI.g1943.CBG12714.t1-CniI.g2113.t1	0.00342817	0.221591	0.0154707	ChrI.g1943.CBG12714.t1	CniI.g2113.t1	OG004091
ChrI.g1945.CBG12716.t1-CniI.g2115.t1	0.00856174	0.166461	0.051434	ChrI.g1945.CBG12716.t1	CniI.g2115.t1	OG003284
ChrI.g1947.CBG12718.t1-CniI.g2117.t1	0.015809	0.163369	0.0967687	ChrI.g1947.CBG12718.t1	CniI.g2117.t1	OG005184
ChrI.g1957.CBG12728.t1-CniI.g2127.t1	0.00728015	0.302854	0.0240385	ChrI.g1957.CBG12728.t1	CniI.g2127.t1	OG016062
ChrI.g1960.CBG12732.t1-CniI.g2132.t1	0.0060644	0.288718	0.0210046	ChrI.g1960.CBG12732.t1	CniI.g2132.t1	OG015477
ChrI.g1961.CBG12732.t1-CniI.g2133.t1	0.00534237	0.169032	0.0316057	ChrI.g1961.CBG12732.t1	CniI.g2133.t1	OG006877
ChrI.g1964.CBG12737.t1-CniI.g2137.t1	0.0177706	0.100462	0.176888	ChrI.g1964.CBG12737.t1	CniI.g2137.t1	OG015086
ChrI.g1967.CBG12740.t1-CniI.g2141.t2	0.00940492	0.13797	0.0681665	ChrI.g1967.CBG12740.t1	CniI.g2141.t2	OG001133
ChrI.g1968.CBG12740.t1-CniI.g2142.t1	0.0824007	0.279215	0.295116	ChrI.g1968.CBG12740.t1	CniI.g2142.t1	OG005849
ChrI.g196.CBG22005.t1-CniI.g138.t1	0.0113783	0.268949	0.0423065	ChrI.g196.CBG22005.t1	CniI.g138.t1	OG003686
ChrI.g1976.CBG12754.t1-CniI.g2153.t1	0.0116063	0.101677	0.114148	ChrI.g1976.CBG12754.t1	CniI.g2153.t1	OG008916
ChrI.g1979.CBG12757.t1-CniI.g2156.t1	0.03782	0.225665	0.167593	ChrI.g1979.CBG12757.t1	CniI.g2156.t1	OG003565
ChrI.g197.CBG22009.t2-CniI.g137.t2	0.0715465	0.289066	0.24751	ChrI.g197.CBG22009.t2	CniI.g137.t2	OG014942
ChrI.g1980.CBG12757.t1-CniI.g2157.t1	0.00544045	0.165979	0.0327778	ChrI.g1980.CBG12757.t1	CniI.g2157.t1	OG008766
ChrI.g1981.CBG12757.t1-CniI.g2158.t2	0.00460855	0.232999	0.0197792	ChrI.g1981.CBG12757.t1	CniI.g2158.t2	OG002701
ChrI.g1982.CBG25370.t1-CniI.g2159.t1	0.0668808	0.111024	0.602399	ChrI.g1982.CBG25370.t1	CniI.g2159.t1	OG002913
ChrI.g1984.CBG12763.t2-CniI.g2161.t1	0.0142313	0.0794035	0.179228	ChrI.g1984.CBG12763.t2	CniI.g2161.t1	OG007532
ChrI.g1986.CBG12763.t1-CniI.g2162.t1	0.00548524	0.193155	0.0283982	ChrI.g1986.CBG12763.t1	CniI.g2162.t1	OG007085
ChrI.g1987.CBG12763.t1-CniI.g2163.t1	0.00464662	0.0926491	0.0501529	ChrI.g1987.CBG12763.t1	CniI.g2163.t1	OG008121
ChrI.g198.CBG22009.t1-CniI.g136.t1	0.0127519	0.239884	0.0531586	ChrI.g198.CBG22009.t1	CniI.g136.t1	OG012821
ChrI.g1995.CBG12772.t2-CniI.g2169.t1	0.0463195	0.216657	0.213792	ChrI.g1995.CBG12772.t2	CniI.g2169.t1	OG014505
ChrI.g1998.CBG12778.t1-CniI.g2172.t1	0.00512702	0.0661878	0.0774618	ChrI.g1998.CBG12778.t1	CniI.g2172.t1	OG001385
ChrI.g199.CBG22015.t1-CniI.g135.t1	0.0452968	0.314882	0.143853	ChrI.g199.CBG22015.t1	CniI.g135.t1	OG002649
ChrI.g19.CBG11882.t1-CniI.g361.t1	0.00337058	0.301521	0.0111786	ChrI.g19.CBG11882.t1	CniI.g361.t1	OG014791
ChrI.g2001.CBG12785.t1-CniI.g2175.t1	0.00395944	0.221914	0.0178422	ChrI.g2001.CBG12785.t1	CniI.g2175.t1	OG012469
ChrI.g2003.CBG12785.t1-CniI.g2177.t1	0.00805822	0.198184	0.0406602	ChrI.g2003.CBG12785.t1	CniI.g2177.t1	OG014886
ChrI.g2005.CBG12786.t1-CniI.g2178.t1	0.00663159	0.151317	0.0438257	ChrI.g2005.CBG12786.t1	CniI.g2178.t1	OG010985
ChrI.g200.CBG22015.t2-CniI.g134.t1	0.106	0.302597	0.350301	ChrI.g200.CBG22015.t2	CniI.g134.t1	OG005843
ChrI.g2010.CBG12791.t1-CniI.g2182.t1	0.0834952	0.255765	0.326452	ChrI.g2010.CBG12791.t1	CniI.g2182.t1	OG011470
ChrI.g2013.CBG12795.t1-CniI.g2186.t1	0.00831401	0.189465	0.0438815	ChrI.g2013.CBG12795.t1	CniI.g2186.t1	OG009259
ChrI.g2014.CBG12797.t1-CniI.g2187.t1	0.0916493	0.295171	0.310495	ChrI.g2014.CBG12797.t1	CniI.g2187.t1	OG014112
ChrI.g2019.CBG12801.t1-CniI.g2192.t1	0.0186906	0.337786	0.0553326	ChrI.g2019.CBG12801.t1	CniI.g2192.t1	OG003342
ChrI.g201.CBG22015.t1-CniI.g133.t2	0.0341758	0.245316	0.139314	ChrI.g201.CBG22015.t1	CniI.g133.t2	OG011533
ChrI.g2020.CBG12802.t1-CniI.g2193.t1	0.00953766	0.244469	0.0390137	ChrI.g2020.CBG12802.t1	CniI.g2193.t1	OG015684
ChrI.g2025.CBG12808.t1-CniI.g2196.t1	0.0276564	0.226917	0.121878	ChrI.g2025.CBG12808.t1	CniI.g2196.t1	OG001242
ChrI.g2026.CBG12810.t1-CniI.g2198.t2	0.00460915	0.135254	0.0340777	ChrI.g2026.CBG12810.t1	CniI.g2198.t2	OG001743
ChrI.g2035.CBG12820.t1-CniI.g2205.t1	7.5e-05	0.0749824	0.001	ChrI.g2035.CBG12820.t1	CniI.g2205.t1	OG010914
ChrI.g2037.CBG12822.t1-CniI.g2210.t1	0.0207863	0.315014	0.0659852	ChrI.g2037.CBG12822.t1	CniI.g2210.t1	OG015109
ChrI.g2038.CBG12825.t1-CniI.g2211.t1	0.0893299	0.272111	0.328285	ChrI.g2038.CBG12825.t1	CniI.g2211.t1	OG005899
ChrI.g2040.CBG12825.t1-CniI.g2212.t1	0.0335363	0.112824	0.297244	ChrI.g2040.CBG12825.t1	CniI.g2212.t1	OG001389
ChrI.g2041.CBG12825.t1-CniI.g2213.t2	0.00201259	0.0843817	0.023851	ChrI.g2041.CBG12825.t1	CniI.g2213.t2	OG014343
ChrI.g2044.CBG12832.t1-CniI.g2216.t1	0.0254431	0.246894	0.103053	ChrI.g2044.CBG12832.t1	CniI.g2216.t1	OG015988
ChrI.g2045.CBG12836.t1-CniI.g2217.t1	0.00735328	0.302709	0.0242916	ChrI.g2045.CBG12836.t1	CniI.g2217.t1	OG003369
ChrI.g2050.CBG12847.t1-CniI.g2224.t1	0.0218178	0.305493	0.0714185	ChrI.g2050.CBG12847.t1	CniI.g2224.t1	OG002194
ChrI.g2052.CBG12847.t1-CniI.g2226.t1	0.0253206	0.25818	0.0980735	ChrI.g2052.CBG12847.t1	CniI.g2226.t1	OG000987
ChrI.g2054.CBG12850.t1-CniI.g2236.t2	0.00309979	0.264345	0.0117263	ChrI.g2054.CBG12850.t1	CniI.g2236.t2	OG008335
ChrI.g2058.CBG12856.t1-CniI.g2230.t1	0.0581662	0.177503	0.327691	ChrI.g2058.CBG12856.t1	CniI.g2230.t1	OG002226
ChrI.g205.CBG22019.t1-CniI.g130.t1	0.00825159	0.207754	0.039718	ChrI.g205.CBG22019.t1	CniI.g130.t1	OG002220
ChrI.g2066.CBG12864.t1-CniI.g2255.t1	0.0142068	0.247293	0.0574494	ChrI.g2066.CBG12864.t1	CniI.g2255.t1	OG004546
ChrI.g2068.CBG12866.t1-CniI.g2257.t1	0.0117814	0.306166	0.0384805	ChrI.g2068.CBG12866.t1	CniI.g2257.t1	OG013873
ChrI.g2069.CBG12866.t1-CniI.g2258.t1	0.000210612	0.210612	0.001	ChrI.g2069.CBG12866.t1	CniI.g2258.t1	OG005151
ChrI.g2071.CBG12871.t1-CniI.g2260.t1	0.0117247	0.328582	0.0356826	ChrI.g2071.CBG12871.t1	CniI.g2260.t1	OG004754
ChrI.g2072.CBG12872.t1-CniI.g2261.t1	0.0296429	0.266876	0.111074	ChrI.g2072.CBG12872.t1	CniI.g2261.t1	OG000768
ChrI.g2074.CBG12873.t1-CniI.g2263.t1	0.0196802	0.310507	0.0633808	ChrI.g2074.CBG12873.t1	CniI.g2263.t1	OG015872
ChrI.g2083.CBG29875.t1-CniI.g2277.t1	0.159972	0.289097	0.553351	ChrI.g2083.CBG29875.t1	CniI.g2277.t1	OG008621
ChrI.g2091.CBG12889.t1-CniI.g2284.t2	0.0062415	0.227823	0.0273963	ChrI.g2091.CBG12889.t1	CniI.g2284.t2	OG010679
ChrI.g2092.CBG12890.t1-CniI.g2285.t2	0.0263883	0.0952862	0.276937	ChrI.g2092.CBG12890.t1	CniI.g2285.t2	OG013188
ChrI.g2093.CBG29876.t1-CniI.g2286.t1	0.00519902	0.260553	0.0199538	ChrI.g2093.CBG29876.t1	CniI.g2286.t1	OG013926
ChrI.g2097.CBG12895.t1-CniI.g2289.t2	0.0507488	0.309805	0.163809	ChrI.g2097.CBG12895.t1	CniI.g2289.t2	OG013423
ChrI.g2099.CBG29927.t1-CniI.g2291.t1	0.0715017	0.325919	0.219385	ChrI.g2099.CBG29927.t1	CniI.g2291.t1	OG006118
ChrI.g209.CBG22023.t1-CniI.g127.t1	0.035811	0.256228	0.139762	ChrI.g209.CBG22023.t1	CniI.g127.t1	OG003465
ChrI.g2100.CBG12898.t1-CniI.g2292.t1	0.0819287	0.349709	0.234277	ChrI.g2100.CBG12898.t1	CniI.g2292.t1	OG013625
ChrI.g2104.CBG20293.t1-CniI.g2300.t1	0.00339744	0.24214	0.0140309	ChrI.g2104.CBG20293.t1	CniI.g2300.t1	OG003924
ChrI.g2108.CBG20290.t1-CniI.g2306.t1	0.0386605	0.348828	0.11083	ChrI.g2108.CBG20290.t1	CniI.g2306.t1	OG009374
ChrI.g2110.CBG20288.t1-CniI.g2308.t1	0.00281137	0.251041	0.0111989	ChrI.g2110.CBG20288.t1	CniI.g2308.t1	OG007577
ChrI.g2111.CBG20286.t1-CniI.g2309.t1	0.00975218	0.141687	0.0688291	ChrI.g2111.CBG20286.t1	CniI.g2309.t1	OG009064
ChrI.g2113.CBG20282.t1-CniI.g2313.t1	0.0308205	0.236156	0.130509	ChrI.g2113.CBG20282.t1	CniI.g2313.t1	OG007721
ChrI.g211.CBG22026.t1-CniI.g125.t2	0.00866104	0.134562	0.0643645	ChrI.g211.CBG22026.t1	CniI.g125.t2	OG008447
ChrI.g2128.CBG20260.t1-CniI.g2325.t1	0.0189521	0.32097	0.0590461	ChrI.g2128.CBG20260.t1	CniI.g2325.t1	OG007029
ChrI.g2130.CBG25392.t1-CniI.g2327.t1	0.383364	0.423272	0.905714	ChrI.g2130.CBG25392.t1	CniI.g2327.t1	OG001962
ChrI.g2131.CBG25392.t1-CniI.g2329.t1	0.19593	0.92047	0.212858	ChrI.g2131.CBG25392.t1	CniI.g2329.t1	OG009013
ChrI.g2132.CBG25392.t1-CniI.g2330.t1	0.477379	0.401743	1.18827	ChrI.g2132.CBG25392.t1	CniI.g2330.t1	OG003324
ChrI.g2133.CBG20252.t1-CniI.g2331.t1	0.0209244	0.2199	0.0951541	ChrI.g2133.CBG20252.t1	CniI.g2331.t1	OG008778
ChrI.g2140.CBG20246.t1-CniI.g2342.t1	0.0151997	0.23887	0.0636315	ChrI.g2140.CBG20246.t1	CniI.g2342.t1	OG013401
ChrI.g2142.CBG20244.t1-CniI.g2340.t1	0.0191378	0.202927	0.094309	ChrI.g2142.CBG20244.t1	CniI.g2340.t1	OG011069
ChrI.g2143.CBG20243.t1-CniI.g2339.t1	0.000571234	0.162566	0.00351386	ChrI.g2143.CBG20243.t1	CniI.g2339.t1	OG002658
ChrI.g2145.CBG20241.t1-CniI.g2348.t2	0.0103409	0.298386	0.0346562	ChrI.g2145.CBG20241.t1	CniI.g2348.t2	OG002488
ChrI.g2146.CBG20240.t1-CniI.g2349.t1	0.0488637	0.304344	0.160554	ChrI.g2146.CBG20240.t1	CniI.g2349.t1	OG001517
ChrI.g2147.CBG25396.t2-CniI.g2350.t1	0.164664	0.219528	0.750081	ChrI.g2147.CBG25396.t2	CniI.g2350.t1	OG006711
ChrI.g2151.CBG08515.t1-CniI.g2354.t1	0.0147681	0.259851	0.0568331	ChrI.g2151.CBG08515.t1	CniI.g2354.t1	OG002015
ChrI.g2152.CBG08511.t1-CniI.g2356.t1	0.0266719	0.308005	0.0865958	ChrI.g2152.CBG08511.t1	CniI.g2356.t1	OG012063
ChrI.g2153.CBG08511.t1-CniI.g2357.t1	0.00018101	0.18101	0.001	ChrI.g2153.CBG08511.t1	CniI.g2357.t1	OG009651
ChrI.g2157.CBG08506.t1-CniI.g2365.t1	0.000401905	0.214862	0.00187053	ChrI.g2157.CBG08506.t1	CniI.g2365.t1	OG000870
ChrI.g2158.CBG08506.t1-CniI.g2366.t1	0.0163989	0.212856	0.0770422	ChrI.g2158.CBG08506.t1	CniI.g2366.t1	OG003297
ChrI.g2164.CBG08494.t1-CniI.g2372.t1	0.00616756	0.185172	0.0333072	ChrI.g2164.CBG08494.t1	CniI.g2372.t1	OG008896
ChrI.g2165.CBG08494.t1-CniI.g2373.t1	0.00714159	0.315631	0.0226264	ChrI.g2165.CBG08494.t1	CniI.g2373.t1	OG015639
ChrI.g2168.CBG08493.t1-CniI.g2396.t1	0.0091115	0.228526	0.0398707	ChrI.g2168.CBG08493.t1	CniI.g2396.t1	OG003377
ChrI.g2169.CBG08488.t1-CniI.g2397.t1	0.0138853	0.259381	0.0535322	ChrI.g2169.CBG08488.t1	CniI.g2397.t1	OG007268
ChrI.g216.CBG22032.t1-CniI.g120.t1	0.0256361	0.2804	0.0914268	ChrI.g216.CBG22032.t1	CniI.g120.t1	OG014394
ChrI.g2171.CBG08488.t1-CniI.g2399.t1	6.46e-05	0.0645723	0.001	ChrI.g2171.CBG08488.t1	CniI.g2399.t1	OG003130
ChrI.g2173.CBG08488.t1-CniI.g2400.t1	0.0070812	0.205498	0.0344586	ChrI.g2173.CBG08488.t1	CniI.g2400.t1	OG004721
ChrI.g2174.CBG08488.t1-CniI.g2401.t1	0.00900262	0.241999	0.0372011	ChrI.g2174.CBG08488.t1	CniI.g2401.t1	OG013492
ChrI.g2175.CBG08487.t1-CniI.g2402.t1	0.004199	0.200118	0.0209826	ChrI.g2175.CBG08487.t1	CniI.g2402.t1	OG011451
ChrI.g2177.CBG08484.t1-CniI.g2404.t1	0.00563259	0.256551	0.021955	ChrI.g2177.CBG08484.t1	CniI.g2404.t1	OG005297
ChrI.g217.CBG22032.t1-CniI.g118.t1	0.378985	0.842405	0.449885	ChrI.g217.CBG22032.t1	CniI.g118.t1	OG006629
ChrI.g2188.CBG08472.t1-CniI.g2425.t1	0.0624595	0.259007	0.24115	ChrI.g2188.CBG08472.t1	CniI.g2425.t1	OG001714
ChrI.g2190.CBG08468.t1-CniI.g2429.t1	0.0684489	0.34854	0.196388	ChrI.g2190.CBG08468.t1	CniI.g2429.t1	OG012848
ChrI.g2201.CBG08458.t1-CniI.g2440.t1	0.0362102	0.365346	0.0991122	ChrI.g2201.CBG08458.t1	CniI.g2440.t1	OG016009
ChrI.g2202.CBG08456.t1-CniI.g2442.t1	0.0134046	0.19886	0.0674073	ChrI.g2202.CBG08456.t1	CniI.g2442.t1	OG015884
ChrI.g2207.CBG08451.t1-CniI.g2449.t1	0.0152088	0.239303	0.0635545	ChrI.g2207.CBG08451.t1	CniI.g2449.t1	OG008300
ChrI.g2208.CBG08450.t1-CniI.g2450.t1	0.00897916	0.209812	0.0427963	ChrI.g2208.CBG08450.t1	CniI.g2450.t1	OG012757
ChrI.g220.CBG22037.t1-CniI.g115.t1	0.0214112	0.273198	0.0783725	ChrI.g220.CBG22037.t1	CniI.g115.t1	OG002391
ChrI.g2212.CBG08446.t1-CniI.g2453.t1	0.119148	0.311183	0.382888	ChrI.g2212.CBG08446.t1	CniI.g2453.t1	OG002517
ChrI.g2213.CBG08443.t1-CniI.g2455.t1	0.0533059	0.198193	0.26896	ChrI.g2213.CBG08443.t1	CniI.g2455.t1	OG003896
ChrI.g2214.CBG08441.t1-CniI.g2457.t1	0.0827053	0.212598	0.389021	ChrI.g2214.CBG08441.t1	CniI.g2457.t1	OG012238
ChrI.g2215.CBG08441.t1-CniI.g2458.t1	0.0599672	0.307623	0.194937	ChrI.g2215.CBG08441.t1	CniI.g2458.t1	OG008866
ChrI.g2216.CBG08436.t1-CniI.g2459.t2	0.00690516	0.282241	0.0244655	ChrI.g2216.CBG08436.t1	CniI.g2459.t2	OG011846
ChrI.g221.CBG22037.t1-CniI.g2550.t1	0.797189	1.75731	0.453641	ChrI.g221.CBG22037.t1	CniI.g2550.t1	OG003473
ChrI.g2220.CBG08433.t1-CniI.g2462.t1	0.0103429	0.176231	0.0586893	ChrI.g2220.CBG08433.t1	CniI.g2462.t1	OG013836
ChrI.g2225.CBG31500.t2-CniI.g2480.t1	0.2056	0.361656	0.568495	ChrI.g2225.CBG31500.t2	CniI.g2480.t1	OG007501
ChrI.g2226.CBG13598.t1-CniI.g2490.t1	0.133816	0.475444	0.281454	ChrI.g2226.CBG13598.t1	CniI.g2490.t1	OG009019
ChrI.g2227.CBG13598.t1-CniI.g2489.t1	0.0218939	0.218156	0.100359	ChrI.g2227.CBG13598.t1	CniI.g2489.t1	OG012119
ChrI.g222.CBG22037.t1-CniI.g114.t2	0.0906106	0.347644	0.260642	ChrI.g222.CBG22037.t1	CniI.g114.t2	OG007143
ChrI.g2240.CBG13617.t1-CniI.g2506.t1	0.00218052	0.350358	0.0062237	ChrI.g2240.CBG13617.t1	CniI.g2506.t1	OG009028
ChrI.g2242.CBG25409.t1-CniI.g2507.t1	0.00466659	0.228719	0.0204032	ChrI.g2242.CBG25409.t1	CniI.g2507.t1	OG016028
ChrI.g2245.CBG13621.t1-CniI.g2510.t1	0.00712983	0.263	0.0271096	ChrI.g2245.CBG13621.t1	CniI.g2510.t1	OG014727
ChrI.g2247.CBG13624.t2-CniI.g2514.t1	0.221222	1.27002	0.174188	ChrI.g2247.CBG13624.t2	CniI.g2514.t1	OG007375
ChrI.g2248.CBG13624.t1-CniI.g2515.t1	0.0352489	0.280743	0.125556	ChrI.g2248.CBG13624.t1	CniI.g2515.t1	OG009865
ChrI.g2252.CBG13627.t1-CniI.g2517.t1	0.00986733	0.23898	0.0412894	ChrI.g2252.CBG13627.t1	CniI.g2517.t1	OG003798
ChrI.g2259.CBG13634.t1-CniI.g2528.t1	0.00315163	0.104201	0.0302456	ChrI.g2259.CBG13634.t1	CniI.g2528.t1	OG011182
ChrI.g225.CBG22043.t1-CniI.g111.t1				ChrI.g225.CBG22043.t1	CniI.g111.t1	OG006471
ChrI.g2260.CBG13634.t1-CniI.g2527.t1	0.00126235	0.222002	0.00568619	ChrI.g2260.CBG13634.t1	CniI.g2527.t1	OG005565
ChrI.g2261.CBG13636.t1-CniI.g2526.t1	0.0123313	0.256874	0.0480051	ChrI.g2261.CBG13636.t1	CniI.g2526.t1	OG011711
ChrI.g2262.CBG13639.t1-CniI.g2525.t1	0.00783315	0.244004	0.0321025	ChrI.g2262.CBG13639.t1	CniI.g2525.t1	OG005706
ChrI.g2263.CBG13640.t1-CniI.g2523.t1	0.0258794	0.371163	0.0697251	ChrI.g2263.CBG13640.t1	CniI.g2523.t1	OG007232
ChrI.g2265.CBG13644.t1-CniI.g2521.t1	0.0191046	0.27269	0.0700601	ChrI.g2265.CBG13644.t1	CniI.g2521.t1	OG001777
ChrI.g2268.CBG13648.t1-CniI.g2534.t1	0.217344	0.261593	0.83085	ChrI.g2268.CBG13648.t1	CniI.g2534.t1	OG014291
ChrI.g2269.CBG13649.t1-CniI.g2536.t1	0.00569605	0.339782	0.0167638	ChrI.g2269.CBG13649.t1	CniI.g2536.t1	OG005635
ChrI.g226.CBG22043.t1-CniI.g110.t1	5.03e-05	0.0502573	0.001	ChrI.g226.CBG22043.t1	CniI.g110.t1	OG012890
ChrI.g2275.CBG18699.t1-CniI.g2544.t3	0.0250651	0.349208	0.071777	ChrI.g2275.CBG18699.t1	CniI.g2544.t3	OG008138
ChrI.g2276.CBG18698.t1-CniI.g2541.t1	0.0068471	0.166223	0.0411922	ChrI.g2276.CBG18698.t1	CniI.g2541.t1	OG015304
ChrI.g2286.CBG18688.t1-CniI.g2569.t1	0.00404437	0.215917	0.0187312	ChrI.g2286.CBG18688.t1	CniI.g2569.t1	OG012187
ChrI.g2287.CBG18687.t1-CniI.g2570.t1	0.0183221	0.261994	0.069933	ChrI.g2287.CBG18687.t1	CniI.g2570.t1	OG011143
ChrI.g228.CBG22046.t1-CniI.g106.t1	0.00538572	0.108505	0.0496355	ChrI.g228.CBG22046.t1	CniI.g106.t1	OG006816
ChrI.g2293.CBG18678.t1-CniI.g2591.t1	0.102547	0.260226	0.39407	ChrI.g2293.CBG18678.t1	CniI.g2591.t1	OG011750
ChrI.g2304.CBG23841.t1-CniI.g2615.t1	0.0373942	0.342153	0.109291	ChrI.g2304.CBG23841.t1	CniI.g2615.t1	OG007960
ChrI.g2305.CBG23839.t2-CniI.g2616.t1	0.0211472	0.22217	0.0951849	ChrI.g2305.CBG23839.t2	CniI.g2616.t1	OG002998
ChrI.g2307.CBG23839.t1-CniI.g2619.t1	0.0254451	0.31884	0.079805	ChrI.g2307.CBG23839.t1	CniI.g2619.t1	OG008287
ChrI.g230.CBG22048.t1-CniI.g104.t1	0.0157507	0.2632	0.0598433	ChrI.g230.CBG22048.t1	CniI.g104.t1	OG008525
ChrI.g2310.CBG24559.t2-CniI.g2632.t3	0.12251	0.442931	0.276589	ChrI.g2310.CBG24559.t2	CniI.g2632.t3	OG014598
ChrI.g2312.CBG20335.t1-CniI.g2633.t1	0.018559	0.261852	0.0708761	ChrI.g2312.CBG20335.t1	CniI.g2633.t1	OG004220
ChrI.g2313.CBG20336.t1-CniI.g2634.t1	0.0108533	0.22108	0.0490922	ChrI.g2313.CBG20336.t1	CniI.g2634.t1	OG010542
ChrI.g2317.CBG20341.t1-CniI.g2641.t1	0.073035	0.329811	0.221445	ChrI.g2317.CBG20341.t1	CniI.g2641.t1	OG009675
ChrI.g2319.CBG23920.t1-CniI.g2636.t1	0.00649407	0.206326	0.0314749	ChrI.g2319.CBG23920.t1	CniI.g2636.t1	OG008590
ChrI.g231.CBG22049.t1-CniI.g103.t1	0.178078	0.368455	0.483309	ChrI.g231.CBG22049.t1	CniI.g103.t1	OG010004
ChrI.g2322.CBG20346.t2-CniI.g2654.t1	0.00910076	0.187908	0.0484319	ChrI.g2322.CBG20346.t2	CniI.g2654.t1	OG001245
ChrI.g2323.CBG20347.t1-CniI.g2655.t1	0.0101459	0.303438	0.0334363	ChrI.g2323.CBG20347.t1	CniI.g2655.t1	OG005755
ChrI.g2327.CBG20352.t1-CniI.g2658.t1	0.0140321	0.276313	0.0507832	ChrI.g2327.CBG20352.t1	CniI.g2658.t1	OG001270
ChrI.g2328.CBG20354.t1-CniI.g2661.t1	0.0372805	0.273386	0.136366	ChrI.g2328.CBG20354.t1	CniI.g2661.t1	OG004907
ChrI.g2330.CBG20357.t1-CniI.g2662.t1	0.0120751	0.17511	0.0689572	ChrI.g2330.CBG20357.t1	CniI.g2662.t1	OG004791
ChrI.g2331.CBG26623.t1-CniI.g2663.t1	0.187922	0.754208	0.249164	ChrI.g2331.CBG26623.t1	CniI.g2663.t1	OG006736
ChrI.g2333.CBG20362.t1-CniI.g2664.t1	0.172202	0.380261	0.452853	ChrI.g2333.CBG20362.t1	CniI.g2664.t1	OG007527
ChrI.g2334.CBG20362.t1-CniI.g2670.t2	0.00646304	0.2373	0.0272357	ChrI.g2334.CBG20362.t1	CniI.g2670.t2	OG011728
ChrI.g2335.CBG20366.t1-CniI.g2669.t1	0.0155354	0.254557	0.0610293	ChrI.g2335.CBG20366.t1	CniI.g2669.t1	OG004447
ChrI.g2338.CBG20369.t1-CniI.g2666.t1	0.00014715	0.14715	0.001	ChrI.g2338.CBG20369.t1	CniI.g2666.t1	OG010020
ChrI.g2339.CBG20372.t1-CniI.g2665.t3	0.00908569	0.241984	0.0375466	ChrI.g2339.CBG20372.t1	CniI.g2665.t3	OG006864
ChrI.g233.CBG22052.t1-CniI.g95.t1	0.0513153	0.29221	0.175611	ChrI.g233.CBG22052.t1	CniI.g95.t1	OG011739
ChrI.g2341.CBG26625.t1-CniI.g2672.t2	0.0480224	0.309486	0.155168	ChrI.g2341.CBG26625.t1	CniI.g2672.t2	OG012795
ChrI.g2344.CBG20382.t1-CniI.g2677.t2	0.150898	0.392123	0.384822	ChrI.g2344.CBG20382.t1	CniI.g2677.t2	OG010761
ChrI.g2347.CBG20386.t1-CniI.g2679.t1	0.0185653	0.335499	0.0553365	ChrI.g2347.CBG20386.t1	CniI.g2679.t1	OG008720
ChrI.g2348.CBG26629.t1-CniI.g2680.t2	0.0647325	0.221237	0.292594	ChrI.g2348.CBG26629.t1	CniI.g2680.t2	OG013643
ChrI.g2349.CBG20389.t1-CniI.g2681.t3	0.0341857	0.39881	0.0857194	ChrI.g2349.CBG20389.t1	CniI.g2681.t3	OG004862
ChrI.g234.CBG22054.t1-CniI.g94.t1	0.00465947	0.247517	0.0188249	ChrI.g234.CBG22054.t1	CniI.g94.t1	OG001379
ChrI.g2350.CBG20390.t1-CniI.g2682.t2	0.000346593	0.346593	0.001	ChrI.g2350.CBG20390.t1	CniI.g2682.t2	OG008154
ChrI.g2352.CBG20390.t1-CniI.g2684.t1	0.00666996	0.259139	0.025739	ChrI.g2352.CBG20390.t1	CniI.g2684.t1	OG001127
ChrI.g2353.CBG20393.t1-CniI.g2685.t1	0.0195021	0.281362	0.0693132	ChrI.g2353.CBG20393.t1	CniI.g2685.t1	OG016108
ChrI.g2355.CBG20395.t1-CniI.g2687.t1	0.0062331	0.228167	0.0273182	ChrI.g2355.CBG20395.t1	CniI.g2687.t1	OG005479
ChrI.g2356.CBG20396.t1-CniI.g2688.t1	0.00859662	0.28942	0.0297029	ChrI.g2356.CBG20396.t1	CniI.g2688.t1	OG004237
ChrI.g235.CBG22058.t1-CniI.g93.t1	0.00877528	0.243282	0.0360704	ChrI.g235.CBG22058.t1	CniI.g93.t1	OG011619
ChrI.g2360.CBG20434.t1-CniI.g2694.t2	0.0167368	0.258263	0.0648054	ChrI.g2360.CBG20434.t1	CniI.g2694.t2	OG007593
ChrI.g2363.CBG20406.t1-CniI.g2700.t1	0.0252238	0.255076	0.0988874	ChrI.g2363.CBG20406.t1	CniI.g2700.t1	OG003546
ChrI.g2364.CBG29914.t1-CniI.g2699.t1	0.014997	0.315188	0.0475812	ChrI.g2364.CBG29914.t1	CniI.g2699.t1	OG010099
ChrI.g2367.CBG20410.t1-CniI.g2696.t1	0.008309	0.304977	0.0272447	ChrI.g2367.CBG20410.t1	CniI.g2696.t1	OG002032
ChrI.g236.CBG22059.t1-CniI.g92.t1	0.0149456	0.333029	0.0448776	ChrI.g236.CBG22059.t1	CniI.g92.t1	OG005735
ChrI.g2370.CBG20415.t1-CniI.g2711.t1	0.11481	0.306381	0.374731	ChrI.g2370.CBG20415.t1	CniI.g2711.t1	OG014056
ChrI.g2372.CBG20417.t1-CniI.g2716.t1	0.00163371	0.278565	0.00586472	ChrI.g2372.CBG20417.t1	CniI.g2716.t1	OG013320
ChrI.g2378.CBG20426.t1-CniI.g2730.t1	0.0114831	0.289439	0.0396738	ChrI.g2378.CBG20426.t1	CniI.g2730.t1	OG008845
ChrI.g2389.CBG23786.t1-CniI.g2747.t1	0.0349631	0.335203	0.104304	ChrI.g2389.CBG23786.t1	CniI.g2747.t1	OG007454
ChrI.g238.CBG22061.t1-CniI.g90.t1	0.0106855	0.323848	0.0329956	ChrI.g238.CBG22061.t1	CniI.g90.t1	OG004112
ChrI.g2392.CBG23783.t1-CniI.g2752.t1	0.0191751	0.456336	0.0420196	ChrI.g2392.CBG23783.t1	CniI.g2752.t1	OG002335
ChrI.g2399.CBG18869.t1-CniI.g2754.t1	0.0264601	0.371362	0.0712515	ChrI.g2399.CBG18869.t1	CniI.g2754.t1	OG008504
ChrI.g23.CBG11881.t1-CniI.g357.t1	0.00422792	0.339765	0.0124437	ChrI.g23.CBG11881.t1	CniI.g357.t1	OG002984
ChrI.g2402.CBG18864.t1-CniI.g2773.t1	0.00565145	0.367298	0.0153866	ChrI.g2402.CBG18864.t1	CniI.g2773.t1	OG014020
ChrI.g2403.CBG18863.t1-CniI.g2774.t1	0.0112698	0.255455	0.0441166	ChrI.g2403.CBG18863.t1	CniI.g2774.t1	OG000347
ChrI.g2410.CBG26610.t1-CniI.g2793.t1	0.0526451	0.532391	0.0988844	ChrI.g2410.CBG26610.t1	CniI.g2793.t1	OG007488
ChrI.g241.CBG22064.t1-CniI.g86.t1	0.0160216	0.328742	0.0487361	ChrI.g241.CBG22064.t1	CniI.g86.t1	OG012299
ChrI.g2425.CBG18830.t1-CniI.g2811.t1	0.0346205	0.333792	0.103719	ChrI.g2425.CBG18830.t1	CniI.g2811.t1	OG010107
ChrI.g2428.CBG18825.t1-CniI.g2814.t1	0.0206584	0.20256	0.101987	ChrI.g2428.CBG18825.t1	CniI.g2814.t1	OG011263
ChrI.g2429.CBG26596.t1-CniI.g2818.t1	0.0382667	0.40536	0.0944017	ChrI.g2429.CBG26596.t1	CniI.g2818.t1	OG007783
ChrI.g2430.CBG18823.t1-CniI.g2819.t1	0.0111579	0.234194	0.0476437	ChrI.g2430.CBG18823.t1	CniI.g2819.t1	OG013132
ChrI.g2432.CBG18819.t1-CniI.g2821.t1	0.0113085	0.340586	0.0332031	ChrI.g2432.CBG18819.t1	CniI.g2821.t1	OG015070
ChrI.g2435.CBG26595.t1-CniI.g2824.t1	0.0177354	0.485613	0.0365217	ChrI.g2435.CBG26595.t1	CniI.g2824.t1	OG001860
ChrI.g2438.CBG18813.t1-CniI.g2827.t1	0.00697347	0.374871	0.0186023	ChrI.g2438.CBG18813.t1	CniI.g2827.t1	OG001486
ChrI.g2439.CBG18811.t1-CniI.g2835.t1	0.00813846	0.108903	0.0747312	ChrI.g2439.CBG18811.t1	CniI.g2835.t1	OG012070
ChrI.g243.CBG22069.t1-CniI.g84.t1	0.0064162	0.190462	0.0336876	ChrI.g243.CBG22069.t1	CniI.g84.t1	OG012528
ChrI.g2440.CBG18810.t1-CniI.g2836.t1	0.0734464	0.215541	0.340753	ChrI.g2440.CBG18810.t1	CniI.g2836.t1	OG001301
ChrI.g2441.CBG18809.t1-CniI.g2837.t1	0.0433496	0.209785	0.206639	ChrI.g2441.CBG18809.t1	CniI.g2837.t1	OG016080
ChrI.g2442.CBG18807.t1-CniI.g2838.t1	0.0124867	0.259256	0.0481634	ChrI.g2442.CBG18807.t1	CniI.g2838.t1	OG009222
ChrI.g2443.CBG18806.t1-CniI.g2840.t1	0.0475396	0.375289	0.126675	ChrI.g2443.CBG18806.t1	CniI.g2840.t1	OG014877
ChrI.g2445.CBG18804.t2-CniI.g2843.t1	0.0464524	0.349595	0.132875	ChrI.g2445.CBG18804.t2	CniI.g2843.t1	OG011821
ChrI.g2446.CBG18802.t1-CniI.g2841.t1	0.00783128	0.312897	0.0250283	ChrI.g2446.CBG18802.t1	CniI.g2841.t1	OG004395
ChrI.g2448.CBG18798.t1-CniI.g2845.t2	0.0216564	0.303062	0.0714588	ChrI.g2448.CBG18798.t1	CniI.g2845.t2	OG008478
ChrI.g2454.CBG26593.t1-CniI.g2863.t2	0.101157	0.41395	0.24437	ChrI.g2454.CBG26593.t1	CniI.g2863.t2	OG004532
ChrI.g2456.CBG18786.t1-CniI.g2870.t1	0.00803714	0.203619	0.0394714	ChrI.g2456.CBG18786.t1	CniI.g2870.t1	OG005841
ChrI.g2457.CBG18782.t1-CniI.g2866.t1	0.021123	0.326762	0.0646432	ChrI.g2457.CBG18782.t1	CniI.g2866.t1	OG004310
ChrI.g2458.CBG18783.t1-CniI.g2867.t1	0.000213496	0.213496	0.001	ChrI.g2458.CBG18783.t1	CniI.g2867.t1	OG004912
ChrI.g245.CBG22071.t1-CniI.g82.t1	0.0305906	0.286269	0.10686	ChrI.g245.CBG22071.t1	CniI.g82.t1	OG002264
ChrI.g2460.CBG24178.t1-CniI.g2875.t1	0.0898967	0.311308	0.288771	ChrI.g2460.CBG24178.t1	CniI.g2875.t1	OG005807
ChrI.g2462.CBG24173.t1-CniI.g2886.t1	0.153691	0.457333	0.33606	ChrI.g2462.CBG24173.t1	CniI.g2886.t1	OG004487
ChrI.g2463.CBG24173.t1-CniI.g2890.t1	0.158129	0.707782	0.223414	ChrI.g2463.CBG24173.t1	CniI.g2890.t1	OG012218
ChrI.g2468.CBG24705.t1-CniV.g16147.t1	0.144528	0.416918	0.346658	ChrI.g2468.CBG24705.t1	CniV.g16147.t1	OG013131
ChrI.g246.CBG22074.t1-CniI.g81.t1	0.00325653	0.277859	0.01172	ChrI.g246.CBG22074.t1	CniI.g81.t1	OG006725
ChrI.g2477.CBG15867.t1-CniI.g2925.t2	0.226564	0.482247	0.469809	ChrI.g2477.CBG15867.t1	CniI.g2925.t2	OG000069
ChrI.g2479.CBG15860.t1-CniI.g2935.t1	0.0137033	0.249998	0.0548138	ChrI.g2479.CBG15860.t1	CniI.g2935.t1	OG014524
ChrI.g2483.CBG15853.t1-CniI.g2942.t1	0.0894347	0.358297	0.249611	ChrI.g2483.CBG15853.t1	CniI.g2942.t1	OG003519
ChrI.g2484.CBG15852.t1-CniI.g2943.t1	0.073175	0.398856	0.183463	ChrI.g2484.CBG15852.t1	CniI.g2943.t1	OG002588
ChrI.g2489.CBG25414.t1-CniI.g2950.t1	0.131014	0.531832	0.246345	ChrI.g2489.CBG25414.t1	CniI.g2950.t1	OG005390
ChrI.g248.CBG22075.t1-CniI.g80.t1	0.0228802	0.222729	0.102727	ChrI.g248.CBG22075.t1	CniI.g80.t1	OG012400
ChrI.g2490.CBG15846.t1-CniI.g2953.t1	0.00798583	0.313256	0.0254929	ChrI.g2490.CBG15846.t1	CniI.g2953.t1	OG000757
ChrI.g2500.CBG15834.t1-CniI.g2961.t1	0.0414173	0.285334	0.145154	ChrI.g2500.CBG15834.t1	CniI.g2961.t1	OG000410
ChrI.g2501.CBG15833.t1-CniI.g2963.t1	0.0201488	0.253167	0.0795871	ChrI.g2501.CBG15833.t1	CniI.g2963.t1	OG005190
ChrI.g2502.CBG15832.t1-CniI.g2969.t1	0.0486538	0.249709	0.194842	ChrI.g2502.CBG15832.t1	CniI.g2969.t1	OG006018
ChrI.g2504.CBG15829.t1-CniX.g20957.t1	0.191011	0.399541	0.478076	ChrI.g2504.CBG15829.t1	CniX.g20957.t1	OG002762
ChrI.g2507.CBG15828.t1-CniI.g2976.t1	0.24378	0.395498	0.616387	ChrI.g2507.CBG15828.t1	CniI.g2976.t1	OG015506
ChrI.g250.CBG29959.t2-CniI.g77.t1	0.147228	0.374136	0.393514	ChrI.g250.CBG29959.t2	CniI.g77.t1	OG014924
ChrI.g2511.CBG26726.t1-CniI.g2982.t1	0.0599595	0.367961	0.162951	ChrI.g2511.CBG26726.t1	CniI.g2982.t1	OG016078
ChrI.g2513.CBG15824.t1-CniI.g3357.t2	0.102037	0.573257	0.177995	ChrI.g2513.CBG15824.t1	CniI.g3357.t2	OG014517
ChrI.g2518.CBG15819.t1-CniI.g2999.t1	0.0109398	0.170318	0.0642314	ChrI.g2518.CBG15819.t1	CniI.g2999.t1	OG012697
ChrI.g2519.CBG15813.t1-CniI.g3003.t1	0.0275032	0.231643	0.118731	ChrI.g2519.CBG15813.t1	CniI.g3003.t1	OG003911
ChrI.g251.CBG22078.t1-CniI.g76.t1	0.00011242	0.11242	0.001	ChrI.g251.CBG22078.t1	CniI.g76.t1	OG010287
ChrI.g2520.CBG15813.t1-CniI.g3004.t3	0.00638298	0.287699	0.0221863	ChrI.g2520.CBG15813.t1	CniI.g3004.t3	OG003394
ChrI.g2521.CBG15813.t1-CniI.g3005.t2	0.00921416	0.301614	0.0305496	ChrI.g2521.CBG15813.t1	CniI.g3005.t2	OG002387
ChrI.g2526.CBG15806.t1-CniI.g3013.t1	0.00988397	0.208226	0.0474675	ChrI.g2526.CBG15806.t1	CniI.g3013.t1	OG015469
ChrI.g2527.CBG15805.t1-CniI.g3014.t1	0.0374641	0.264125	0.141842	ChrI.g2527.CBG15805.t1	CniI.g3014.t1	OG001125
ChrI.g2528.CBG15804.t3-CniI.g3015.t2	0.00350187	0.282564	0.0123932	ChrI.g2528.CBG15804.t3	CniI.g3015.t2	OG012679
ChrI.g2529.CBG15803.t2-CniI.g3017.t1	0.0106522	0.423532	0.025151	ChrI.g2529.CBG15803.t2	CniI.g3017.t1	OG015868
ChrI.g252.CBG22083.t1-CniI.g75.t1	0.000200713	0.200713	0.001	ChrI.g252.CBG22083.t1	CniI.g75.t1	OG008718
ChrI.g2530.CBG15800.t1-CniI.g3018.t1	0.0180933	0.358943	0.0504073	ChrI.g2530.CBG15800.t1	CniI.g3018.t1	OG014351
ChrI.g2532.CBG15356.t1-CniI.g3020.t1	0.103423	0.539769	0.191605	ChrI.g2532.CBG15356.t1	CniI.g3020.t1	OG004186
ChrI.g253.CBG22082.t1-CniI.g74.t1	0.00139069	0.304442	0.00456801	ChrI.g253.CBG22082.t1	CniI.g74.t1	OG006753
ChrI.g2542.CBG15368.t1-CniI.g3030.t1	0.0397518	0.31837	0.12486	ChrI.g2542.CBG15368.t1	CniI.g3030.t1	OG004953
ChrI.g2543.CBG15371.t1-CniI.g3031.t2	0.008839	0.337182	0.0262144	ChrI.g2543.CBG15371.t1	CniI.g3031.t2	OG002495
ChrI.g2545.CBG15380.t1-CniI.g3033.t1	0.0576047	0.409656	0.140617	ChrI.g2545.CBG15380.t1	CniI.g3033.t1	OG004870
ChrI.g2546.CBG15381.t1-CniI.g3034.t1	0.00509376	0.212382	0.0239839	ChrI.g2546.CBG15381.t1	CniI.g3034.t1	OG004265
ChrI.g2547.CBG15382.t1-CniI.g3035.t1	0.00905212	0.345065	0.0262331	ChrI.g2547.CBG15382.t1	CniI.g3035.t1	OG009954
ChrI.g2548.CBG15383.t1-CniI.g3036.t1	0.104532	0.30485	0.342896	ChrI.g2548.CBG15383.t1	CniI.g3036.t1	OG000061
ChrI.g2549.CBG15383.t1-CniI.g3037.t1	0.00951462	0.28123	0.0338321	ChrI.g2549.CBG15383.t1	CniI.g3037.t1	OG013728
ChrI.g2552.CBG23667.t1-CniI.g3044.t1	0.0421818	0.315268	0.133796	ChrI.g2552.CBG23667.t1	CniI.g3044.t1	OG013235
ChrI.g2556.CBG04380.t1-CniI.g3045.t2	0.0464546	0.346139	0.134208	ChrI.g2556.CBG04380.t1	CniI.g3045.t2	OG004712
ChrI.g2559.CBG04377.t1-CniI.g3048.t1	0.0580405	0.276337	0.210035	ChrI.g2559.CBG04377.t1	CniI.g3048.t1	OG008201
ChrI.g2562.CBG04372.t1-CniI.g3051.t1	0.0213014	0.233207	0.0913414	ChrI.g2562.CBG04372.t1	CniI.g3051.t1	OG001039
ChrI.g2564.CBG29921.t1-CniI.g3054.t1	0.301367	0.451432	0.667579	ChrI.g2564.CBG29921.t1	CniI.g3054.t1	OG001345
ChrI.g2565.CBG04368.t1-CniI.g3056.t1	0.0220822	0.314938	0.0701162	ChrI.g2565.CBG04368.t1	CniI.g3056.t1	OG001735
ChrI.g2569.CBG04363.t1-CniI.g3061.t1	0.0311006	0.234737	0.132492	ChrI.g2569.CBG04363.t1	CniI.g3061.t1	OG010942
ChrI.g256.CBG22086.t1-CniI.g71.t1	0.190876	1.3239	0.144177	ChrI.g256.CBG22086.t1	CniI.g71.t1	OG009998
ChrI.g2570.CBG04363.t1-CniI.g3062.t2	0.0538007	0.288572	0.186438	ChrI.g2570.CBG04363.t1	CniI.g3062.t2	OG000064
ChrI.g2571.CBG04362.t1-CniI.g3063.t1	0.0553285	0.465042	0.118975	ChrI.g2571.CBG04362.t1	CniI.g3063.t1	OG011290
ChrI.g2572.CBG04361.t1-CniI.g3064.t1	0.00879676	0.297446	0.0295743	ChrI.g2572.CBG04361.t1	CniI.g3064.t1	OG007773
ChrI.g2573.CBG26574.t1-CniI.g3065.t1	0.0898579	0.349963	0.256764	ChrI.g2573.CBG26574.t1	CniI.g3065.t1	OG012851
ChrI.g2574.CBG04359.t1-CniI.g3066.t2	0.0135116	0.345816	0.0390718	ChrI.g2574.CBG04359.t1	CniI.g3066.t2	OG008603
ChrI.g2575.CBG04358.t1-CniI.g3093.t3	0.00696984	0.143676	0.0485107	ChrI.g2575.CBG04358.t1	CniI.g3093.t3	OG013684
ChrI.g2576.CBG07921.t1-CniI.g3092.t1	0.00283686	0.301746	0.00940147	ChrI.g2576.CBG07921.t1	CniI.g3092.t1	OG013080
ChrI.g2578.CBG07924.t1-CniI.g3090.t1	7.36e-05	0.073636	0.001	ChrI.g2578.CBG07924.t1	CniI.g3090.t1	OG009580
ChrI.g257.CBG22087.t2-CniI.g70.t1	0.000200952	0.200952	0.001	ChrI.g257.CBG22087.t2	CniI.g70.t1	OG010563
ChrI.g2580.CBG07928.t1-CniI.g3088.t1	0.00569377	0.247586	0.0229972	ChrI.g2580.CBG07928.t1	CniI.g3088.t1	OG008099
ChrI.g2583.CBG07931.t1-CniI.g3084.t1	0.105977	0.414343	0.255771	ChrI.g2583.CBG07931.t1	CniI.g3084.t1	OG009956
ChrI.g2584.CBG07932.t1-CniI.g3081.t1	0.0134544	0.349412	0.0385058	ChrI.g2584.CBG07932.t1	CniI.g3081.t1	OG000230
ChrI.g2586.CBG07935.t1-CniI.g3080.t1	0.0438072	0.361074	0.121325	ChrI.g2586.CBG07935.t1	CniI.g3080.t1	OG006264
ChrI.g2588.CBG07935.t1-CniI.g3078.t1	0.000105673	0.105673	0.001	ChrI.g2588.CBG07935.t1	CniI.g3078.t1	OG013919
ChrI.g258.CBG22089.t1-CniI.g69.t1	0.00229242	0.178646	0.0128322	ChrI.g258.CBG22089.t1	CniI.g69.t1	OG014550
ChrI.g2591.CBG07940.t1-CniI.g3075.t1	0.00448578	0.210521	0.021308	ChrI.g2591.CBG07940.t1	CniI.g3075.t1	OG004693
ChrI.g2596.CBG07944.t1-CniI.g3071.t1	0.296058	2.41205	0.122741	ChrI.g2596.CBG07944.t1	CniI.g3071.t1	OG003302
ChrI.g2597.CBG07944.t2-CniI.g3069.t1	0.0545693	0.278129	0.196201	ChrI.g2597.CBG07944.t2	CniI.g3069.t1	OG011353
ChrI.g259.CBG22089.t1-CniI.g68.t2	0.0567138	0.283077	0.200348	ChrI.g259.CBG22089.t1	CniI.g68.t2	OG001176
ChrI.g25.CBG11879.t1-CniI.g356.t1	0.0628812	0.334914	0.187753	ChrI.g25.CBG11879.t1	CniI.g356.t1	OG011096
ChrI.g2602.CBG07950.t1-CniI.g3107.t1	0.0283393	0.212117	0.133602	ChrI.g2602.CBG07950.t1	CniI.g3107.t1	OG004081
ChrI.g2603.CBG07952.t1-CniI.g3106.t1	0.141535	0.28484	0.496892	ChrI.g2603.CBG07952.t1	CniI.g3106.t1	OG007301
ChrI.g2604.CBG07953.t1-CniI.g3104.t1	0.0376195	0.241114	0.156024	ChrI.g2604.CBG07953.t1	CniI.g3104.t1	OG014725
ChrI.g2605.CBG07954.t1-CniI.g3103.t1	0.0396252	0.176122	0.224988	ChrI.g2605.CBG07954.t1	CniI.g3103.t1	OG011938
ChrI.g2607.CBG07957.t1-CniI.g3101.t1	0.00693442	0.227441	0.0304888	ChrI.g2607.CBG07957.t1	CniI.g3101.t1	OG001956
ChrI.g260.CBG22089.t1-CniI.g67.t1	0.0478826	0.249244	0.192111	ChrI.g260.CBG22089.t1	CniI.g67.t1	OG002791
ChrI.g2614.CBG07964.t1-CniI.g3094.t2	0.0102685	0.296559	0.0346255	ChrI.g2614.CBG07964.t1	CniI.g3094.t2	OG001824
ChrI.g2615.CBG07968.t1-CniI.g3110.t1	0.00846874	0.259608	0.0326213	ChrI.g2615.CBG07968.t1	CniI.g3110.t1	OG013986
ChrI.g2616.CBG07969.t1-CniI.g3114.t1	0.00889171	0.216074	0.0411512	ChrI.g2616.CBG07969.t1	CniI.g3114.t1	OG001300
ChrI.g2618.CBG07971.t1-CniI.g3116.t1	0.00297292	0.196116	0.015159	ChrI.g2618.CBG07971.t1	CniI.g3116.t1	OG007900
ChrI.g2619.CBG07972.t1-CniI.g3117.t2	0.00129848	0.087565	0.0148287	ChrI.g2619.CBG07972.t1	CniI.g3117.t2	OG006729
ChrI.g261.CBG22089.t1-CniI.g66.t1	0.0173931	0.247067	0.0703981	ChrI.g261.CBG22089.t1	CniI.g66.t1	OG013133
ChrI.g2622.CBG07977.t1-CniI.g3120.t1	0.0751782	0.282459	0.266156	ChrI.g2622.CBG07977.t1	CniI.g3120.t1	OG002195
ChrI.g2623.CBG26563.t1-CniI.g3121.t1	0.0762139	0.397481	0.191743	ChrI.g2623.CBG26563.t1	CniI.g3121.t1	OG010086
ChrI.g2625.CBG07980.t1-CniI.g3124.t1	0.00791405	0.224736	0.0352149	ChrI.g2625.CBG07980.t1	CniI.g3124.t1	OG010897
ChrI.g2626.CBG07981.t1-CniI.g3125.t1	0.0130924	0.198575	0.0659316	ChrI.g2626.CBG07981.t1	CniI.g3125.t1	OG002048
ChrI.g2627.CBG07982.t1-CniI.g3132.t1	0.0441381	0.275703	0.160093	ChrI.g2627.CBG07982.t1	CniI.g3132.t1	OG005477
ChrI.g262.CBG22093.t1-CniI.g64.t2	0.00651575	0.206433	0.0315636	ChrI.g262.CBG22093.t1	CniI.g64.t2	OG016044
ChrI.g2630.CBG26566.t1-CniI.g3135.t1	0.0977353	0.350438	0.278895	ChrI.g2630.CBG26566.t1	CniI.g3135.t1	OG008044
ChrI.g2636.CBG07992.t1-CniI.g3148.t1	0.00437795	0.239202	0.0183023	ChrI.g2636.CBG07992.t1	CniI.g3148.t1	OG000646
ChrI.g2639.CBG07999.t1-CniI.g3178.t1	0.391359	1.1073	0.353435	ChrI.g2639.CBG07999.t1	CniI.g3178.t1	OG002127
ChrI.g263.CBG22093.t1-CniIV.g12545.t1	0.0546987	0.230625	0.237176	ChrI.g263.CBG22093.t1	CniIV.g12545.t1	OG004497
ChrI.g2645.CBG08006.t1-CniI.g3190.t1	0.00156746	0.257005	0.00609897	ChrI.g2645.CBG08006.t1	CniI.g3190.t1	OG000217
ChrI.g2646.CBG08008.t1-CniI.g3191.t1	0.027236	0.284153	0.0958498	ChrI.g2646.CBG08008.t1	CniI.g3191.t1	OG009613
ChrI.g2647.CBG08009.t1-CniI.g3192.t1	0.0213926	0.361545	0.05917	ChrI.g2647.CBG08009.t1	CniI.g3192.t1	OG002592
ChrI.g2649.CBG08011.t1-CniI.g3194.t1	0.00840044	0.251827	0.033358	ChrI.g2649.CBG08011.t1	CniI.g3194.t1	OG014639
ChrI.g264.CBG22096.t1-CniI.g62.t2	0.0309467	0.298037	0.103835	ChrI.g264.CBG22096.t1	CniI.g62.t2	OG003914
ChrI.g2650.CBG08011.t1-CniI.g3195.t1	0.0110139	0.168013	0.0655537	ChrI.g2650.CBG08011.t1	CniI.g3195.t1	OG010946
ChrI.g2652.CBG08014.t1-CniI.g3197.t1	0.0118467	0.225276	0.0525875	ChrI.g2652.CBG08014.t1	CniI.g3197.t1	OG015121
ChrI.g2653.CBG08015.t1-CniI.g3198.t1	0.0354152	0.26212	0.135111	ChrI.g2653.CBG08015.t1	CniI.g3198.t1	OG000014
ChrI.g2654.CBG30937.t2-CniI.g3199.t2	0.0406686	0.254303	0.159922	ChrI.g2654.CBG30937.t2	CniI.g3199.t2	OG013808
ChrI.g2661.CBG29961.t1-CniI.g3205.t1	2.55e-05	0.0255488	0.001	ChrI.g2661.CBG29961.t1	CniI.g3205.t1	OG004122
ChrI.g2662.CBG08024.t1-CniI.g3206.t1	0.00978263	0.290071	0.033725	ChrI.g2662.CBG08024.t1	CniI.g3206.t1	OG014636
ChrI.g2663.CBG08025.t1-CniI.g3207.t1	0.0232582	0.315886	0.0736287	ChrI.g2663.CBG08025.t1	CniI.g3207.t1	OG003457
ChrI.g2668.CBG08033.t1-CniI.g3222.t1	0.00340009	0.258833	0.0131362	ChrI.g2668.CBG08033.t1	CniI.g3222.t1	OG004154
ChrI.g266.CBG22097.t1-CniI.g61.t1	0.063024	0.465864	0.135284	ChrI.g266.CBG22097.t1	CniI.g61.t1	OG002676
ChrI.g2673.CBG08038.t1-CniI.g3227.t1	0.052055	0.272963	0.190703	ChrI.g2673.CBG08038.t1	CniI.g3227.t1	OG010997
ChrI.g2676.CBG08042.t1-CniI.g3241.t1	0.026478	0.383504	0.0690422	ChrI.g2676.CBG08042.t1	CniI.g3241.t1	OG010420
ChrI.g2678.CBG08045.t1-CniI.g3239.t1	0.0213272	0.340635	0.0626103	ChrI.g2678.CBG08045.t1	CniI.g3239.t1	OG005919
ChrI.g2679.CBG26569.t1-CniI.g3238.t1	0.119508	0.324637	0.368127	ChrI.g2679.CBG26569.t1	CniI.g3238.t1	OG005453
ChrI.g2680.CBG19701.t1-CniI.g3236.t1	0.0300254	0.338866	0.0886057	ChrI.g2680.CBG19701.t1	CniI.g3236.t1	OG004047
ChrI.g2683.CBG19704.t1-CniI.g3233.t1	0.0336362	0.260312	0.129215	ChrI.g2683.CBG19704.t1	CniI.g3233.t1	OG011604
ChrI.g2684.CBG19705.t1-CniI.g3232.t1	0.0332713	0.291621	0.114091	ChrI.g2684.CBG19705.t1	CniI.g3232.t1	OG007736
ChrI.g2685.CBG19706.t1-CniI.g3231.t1	0.0155843	0.299619	0.0520136	ChrI.g2685.CBG19706.t1	CniI.g3231.t1	OG014960
ChrI.g2686.CBG19707.t1-CniI.g3243.t1	0.0180874	0.279552	0.0647012	ChrI.g2686.CBG19707.t1	CniI.g3243.t1	OG014793
ChrI.g2688.CBG19709.t1-CniI.g3244.t1	0.00896388	0.159577	0.0561728	ChrI.g2688.CBG19709.t1	CniI.g3244.t1	OG012926
ChrI.g268.CBG22097.t1-CniI.g60.t1	0.0289096	0.191966	0.150597	ChrI.g268.CBG22097.t1	CniI.g60.t1	OG007996
ChrI.g2693.CBG19714.t1-CniI.g3249.t1	0.0248057	0.265626	0.0933859	ChrI.g2693.CBG19714.t1	CniI.g3249.t1	OG012539
ChrI.g2694.CBG19716.t1-CniI.g3251.t1	0.0386686	0.306988	0.125961	ChrI.g2694.CBG19716.t1	CniI.g3251.t1	OG001257
ChrI.g2695.CBG19719.t2-CniI.g3252.t1	0.0140197	0.304221	0.0460839	ChrI.g2695.CBG19719.t2	CniI.g3252.t1	OG006158
ChrI.g2696.CBG19719.t1-CniI.g3253.t1	0.0218546	0.293307	0.0745108	ChrI.g2696.CBG19719.t1	CniI.g3253.t1	OG005833
ChrI.g2699.CBG19722.t1-CniI.g3259.t2	0.0264087	0.359607	0.0734377	ChrI.g2699.CBG19722.t1	CniI.g3259.t2	OG012604
ChrI.g269.CBG22097.t1-CniI.g59.t1	0.00403767	0.335339	0.0120406	ChrI.g269.CBG22097.t1	CniI.g59.t1	OG011376
ChrI.g26.CBG24641.t1-CniI.g355.t1	0.0110803	0.212558	0.0521282	ChrI.g26.CBG24641.t1	CniI.g355.t1	OG005196
ChrI.g2700.CBG19723.t1-CniI.g3258.t1	0.017667	0.349968	0.0504817	ChrI.g2700.CBG19723.t1	CniI.g3258.t1	OG016039
ChrI.g2701.CBG19724.t1-CniI.g3257.t1	0.0175695	0.335186	0.0524174	ChrI.g2701.CBG19724.t1	CniI.g3257.t1	OG008700
ChrI.g2707.CBG19730.t1-CniI.g3265.t1	7.44e-05	0.0744276	0.001	ChrI.g2707.CBG19730.t1	CniI.g3265.t1	OG001419
ChrI.g270.CBG25182.t1-CniI.g58.t1	0.000309688	0.309688	0.001	ChrI.g270.CBG25182.t1	CniI.g58.t1	OG010158
ChrI.g2710.CBG19733.t1-CniI.g3268.t1	0.00459677	0.328367	0.0139989	ChrI.g2710.CBG19733.t1	CniI.g3268.t1	OG005079
ChrI.g2712.CBG19735.t1-CniI.g3270.t1	0.0235073	0.299211	0.0785643	ChrI.g2712.CBG19735.t1	CniI.g3270.t1	OG005944
ChrI.g2714.CBG19737.t1-CniI.g3272.t2	0.0218088	0.374547	0.058227	ChrI.g2714.CBG19737.t1	CniI.g3272.t2	OG002354
ChrI.g2715.CBG25437.t1-CniI.g3273.t1	0.0328649	0.274035	0.11993	ChrI.g2715.CBG25437.t1	CniI.g3273.t1	OG006159
ChrI.g2719.CBG19743.t1-CniI.g3282.t1	0.0059467	0.192591	0.0308773	ChrI.g2719.CBG19743.t1	CniI.g3282.t1	OG003385
ChrI.g2723.CBG19747.t1-CniI.g3288.t1	0.0264606	0.274734	0.0963135	ChrI.g2723.CBG19747.t1	CniI.g3288.t1	OG015277
ChrI.g2727.CBG19751.t1-CniI.g3292.t1	0.0203942	0.255779	0.0797336	ChrI.g2727.CBG19751.t1	CniI.g3292.t1	OG012274
ChrI.g2731.CBG19756.t1-CniI.g3298.t1	0.00640687	0.273526	0.0234233	ChrI.g2731.CBG19756.t1	CniI.g3298.t1	OG005159
ChrI.g2732.CBG19757.t1-CniI.g3299.t1	0.0177729	0.247858	0.0717062	ChrI.g2732.CBG19757.t1	CniI.g3299.t1	OG014388
ChrI.g2733.CBG19758.t1-CniI.g3300.t1	0.00715454	0.28989	0.0246802	ChrI.g2733.CBG19758.t1	CniI.g3300.t1	OG006183
ChrI.g2734.CBG19759.t1-CniI.g3301.t1	0.00692154	0.255747	0.027064	ChrI.g2734.CBG19759.t1	CniI.g3301.t1	OG014181
ChrI.g2735.CBG19759.t1-CniI.g3302.t1	0.00321098	0.173351	0.018523	ChrI.g2735.CBG19759.t1	CniI.g3302.t1	OG011847
ChrI.g2736.CBG19759.t2-CniI.g3303.t1	0.0244048	0.263594	0.092585	ChrI.g2736.CBG19759.t2	CniI.g3303.t1	OG005222
ChrI.g2737.CBG19763.t1-CniI.g3306.t1	0.0524486	0.301124	0.174176	ChrI.g2737.CBG19763.t1	CniI.g3306.t1	OG000368
ChrI.g273.CBG22103.t1-CniI.g56.t2	0.0223847	0.330648	0.0676995	ChrI.g273.CBG22103.t1	CniI.g56.t2	OG007308
ChrI.g2741.CBG19767.t1-CniI.g3310.t1	0.00144887	0.267999	0.00540626	ChrI.g2741.CBG19767.t1	CniI.g3310.t1	OG007205
ChrI.g2743.CBG19769.t1-CniI.g3312.t1	0.0228557	0.282742	0.0808359	ChrI.g2743.CBG19769.t1	CniI.g3312.t1	OG009575
ChrI.g2748.CBG19775.t1-CniI.g3317.t1	0.000193684	0.193684	0.001	ChrI.g2748.CBG19775.t1	CniI.g3317.t1	OG007439
ChrI.g2754.CBG19779.t1-CniI.g3321.t1	0.00278545	0.291112	0.00956831	ChrI.g2754.CBG19779.t1	CniI.g3321.t1	OG004653
ChrI.g2755.CBG19780.t1-CniI.g3322.t1	0.000188306	0.188306	0.001	ChrI.g2755.CBG19780.t1	CniI.g3322.t1	OG007945
ChrI.g2758.CBG29969.t1-CniI.g3359.t1	0.0239909	0.163057	0.147132	ChrI.g2758.CBG29969.t1	CniI.g3359.t1	OG002186
ChrI.g2762.CBG19789.t1-CniI.g3352.t1	0.0148732	0.230421	0.0645479	ChrI.g2762.CBG19789.t1	CniI.g3352.t1	OG009529
ChrI.g2763.CBG19790.t1-CniI.g3351.t2	0.156112	0.518837	0.300888	ChrI.g2763.CBG19790.t1	CniI.g3351.t2	OG014349
ChrI.g2767.CBG19797.t1-CniI.g3345.t1	0.0295776	0.253071	0.116875	ChrI.g2767.CBG19797.t1	CniI.g3345.t1	OG015922
ChrI.g2775.CBG19806.t1-CniI.g3337.t1	0.00445507	0.243556	0.0182918	ChrI.g2775.CBG19806.t1	CniI.g3337.t1	OG002258
ChrI.g2777.CBG19808.t1-CniI.g3335.t2	9.61e-05	0.0960916	0.001	ChrI.g2777.CBG19808.t1	CniI.g3335.t2	OG000153
ChrI.g2779.CBG25428.t1-CniI.g3333.t1	0.0838871	0.352264	0.238137	ChrI.g2779.CBG25428.t1	CniI.g3333.t1	OG000312
ChrI.g277.CBG22109.t1-CniI.g53.t2	0.026704	0.426656	0.062589	ChrI.g277.CBG22109.t1	CniI.g53.t2	OG002795
ChrI.g2781.CBG19814.t1-CniI.g3331.t3	0.00566095	0.110028	0.0514502	ChrI.g2781.CBG19814.t1	CniI.g3331.t3	OG010767
ChrI.g2782.CBG19814.t1-CniI.g3330.t1	0.0173478	0.0728869	0.23801	ChrI.g2782.CBG19814.t1	CniI.g3330.t1	OG004323
ChrI.g2783.CBG19814.t1-CniI.g3329.t1	0.0358361	0.0754004	0.475277	ChrI.g2783.CBG19814.t1	CniI.g3329.t1	OG014467
ChrI.g2784.CBG19814.t1-CniI.g3328.t1	0.0550507	0.126715	0.434446	ChrI.g2784.CBG19814.t1	CniI.g3328.t1	OG008344
ChrI.g2788.CBG08757.t2-CniI.g3360.t1	0.00364284	0.166542	0.0218733	ChrI.g2788.CBG08757.t2	CniI.g3360.t1	OG006045
ChrI.g2794.CBG08751.t1-CniI.g3366.t1	0.00329737	0.178055	0.0185189	ChrI.g2794.CBG08751.t1	CniI.g3366.t1	OG001882
ChrI.g2795.CBG08751.t1-CniI.g3367.t1	0.00978042	0.109125	0.0896261	ChrI.g2795.CBG08751.t1	CniI.g3367.t1	OG001748
ChrI.g279.CBG22113.t1-CniI.g50.t1	0.0147336	0.170004	0.0866662	ChrI.g279.CBG22113.t1	CniI.g50.t1	OG009947
ChrI.g2801.CBG08744.t1-CniI.g3373.t1	0.00165182	0.180902	0.00913099	ChrI.g2801.CBG08744.t1	CniI.g3373.t1	OG013555
ChrI.g2812.CBG08730.t1-CniI.g3384.t1	0.0253022	0.107173	0.236088	ChrI.g2812.CBG08730.t1	CniI.g3384.t1	OG008356
ChrI.g2813.CBG08730.t1-CniI.g3385.t1	0.0756131	0.170043	0.44467	ChrI.g2813.CBG08730.t1	CniI.g3385.t1	OG012134
ChrI.g2818.CBG08723.t1-CniI.g3390.t1	0.00241664	0.131085	0.0184356	ChrI.g2818.CBG08723.t1	CniI.g3390.t1	OG010720
ChrI.g2819.CBG08723.t1-CniI.g3391.t1	0.0103444	0.0725579	0.142568	ChrI.g2819.CBG08723.t1	CniI.g3391.t1	OG001452
ChrI.g2820.CBG08722.t1-CniI.g3392.t1	0.00792638	0.111884	0.0708447	ChrI.g2820.CBG08722.t1	CniI.g3392.t1	OG002630
ChrI.g2825.CBG08717.t1-CniI.g3397.t1	0.000906899	0.0460875	0.0196778	ChrI.g2825.CBG08717.t1	CniI.g3397.t1	OG011274
ChrI.g2826.CBG08715.t1-CniI.g3398.t1	0.00568805	0.176382	0.0322485	ChrI.g2826.CBG08715.t1	CniI.g3398.t1	OG010633
ChrI.g2827.CBG08715.t1-CniI.g3399.t1	0.0158844	0.161262	0.0985001	ChrI.g2827.CBG08715.t1	CniI.g3399.t1	OG001183
ChrI.g2828.CBG08715.t1-CniI.g3400.t1	0.00401772	0.162011	0.0247991	ChrI.g2828.CBG08715.t1	CniI.g3400.t1	OG012633
ChrI.g2829.CBG08713.t1-CniI.g3401.t1	0.00315894	0.144495	0.0218619	ChrI.g2829.CBG08713.t1	CniI.g3401.t1	OG004747
ChrI.g282.CBG22116.t1-CniI.g47.t2	0.0148259	0.182149	0.0813944	ChrI.g282.CBG22116.t1	CniI.g47.t2	OG007339
ChrI.g2835.CBG08707.t2-CniI.g3407.t1	0.00707684	0.0965477	0.073299	ChrI.g2835.CBG08707.t2	CniI.g3407.t1	OG003019
ChrI.g2836.CBG08706.t1-CniIV.g13881.t2	0.0334011	0.146887	0.227393	ChrI.g2836.CBG08706.t1	CniIV.g13881.t2	OG012176
ChrI.g288.CBG22126.t1-CniI.g23.t1	0.0372181	0.402613	0.0924414	ChrI.g288.CBG22126.t1	CniI.g23.t1	OG009532
ChrI.g290.CBG22130.t1-CniI.g25.t1	0.0101832	0.278547	0.0365584	ChrI.g290.CBG22130.t1	CniI.g25.t1	OG003411
ChrI.g291.CBG22130.t1-CniI.g26.t1	0.0160223	0.239512	0.0668959	ChrI.g291.CBG22130.t1	CniI.g26.t1	OG005279
ChrI.g293.CBG22132.t1-CniI.g32.t1	0.0188081	0.272093	0.0691239	ChrI.g293.CBG22132.t1	CniI.g32.t1	OG005742
ChrI.g297.CBG22136.t1-CniI.g35.t1	0.0330705	0.130488	0.253436	ChrI.g297.CBG22136.t1	CniI.g35.t1	OG009637
ChrI.g29.CBG11871.t1-CniI.g352.t1	0.00304275	0.187891	0.0161942	ChrI.g29.CBG11871.t1	CniI.g352.t1	OG015393
ChrI.g300.CBG22139.t1-CniI.g38.t1	0.0624966	0.399763	0.156334	ChrI.g300.CBG22139.t1	CniI.g38.t1	OG006518
ChrI.g303.CBG22141.t2-CniI.g376.t1	0.0819004	0.237742	0.344492	ChrI.g303.CBG22141.t2	CniI.g376.t1	OG015268
ChrI.g309.CBG22147.t1-CniI.g384.t1	0.0121142	0.157851	0.0767443	ChrI.g309.CBG22147.t1	CniI.g384.t1	OG014651
ChrI.g30.CBG11868.t1-CniI.g351.t2	0.0136398	0.26662	0.0511579	ChrI.g30.CBG11868.t1	CniI.g351.t2	OG007041
ChrI.g310.CBG22148.t1-CniI.g385.t1	0.0173154	0.131103	0.132075	ChrI.g310.CBG22148.t1	CniI.g385.t1	OG004844
ChrI.g313.CBG22152.t1-CniI.g390.t1	0.0145868	0.238314	0.0612081	ChrI.g313.CBG22152.t1	CniI.g390.t1	OG013333
ChrI.g320.CBG22162.t1-CniI.g397.t1	0.0175489	0.254724	0.0688937	ChrI.g320.CBG22162.t1	CniI.g397.t1	OG012139
ChrI.g324.CBG22166.t1-CniI.g401.t2	0.0041385	0.219303	0.0188711	ChrI.g324.CBG22166.t1	CniI.g401.t2	OG000717
ChrI.g325.CBG22166.t1-CniI.g402.t1	0.00310782	0.224943	0.013816	ChrI.g325.CBG22166.t1	CniI.g402.t1	OG005188
ChrI.g328.CBG22166.t1-CniI.g404.t1	0.00360269	0.219337	0.0164253	ChrI.g328.CBG22166.t1	CniI.g404.t1	OG015536
ChrI.g329.CBG22169.t1-CniI.g405.t1	0.0297225	0.214256	0.138724	ChrI.g329.CBG22169.t1	CniI.g405.t1	OG004566
ChrI.g341.CBG22183.t1-CniI.g416.t1	0.0193988	0.222118	0.0873356	ChrI.g341.CBG22183.t1	CniI.g416.t1	OG002029
ChrI.g343.CBG22191.t1-CniI.g418.t1	0.007294	0.284975	0.0255952	ChrI.g343.CBG22191.t1	CniI.g418.t1	OG015165
ChrI.g345.CBG22194.t1-CniI.g420.t1	0.0115652	0.134285	0.0861245	ChrI.g345.CBG22194.t1	CniI.g420.t1	OG011888
ChrI.g347.CBG22197.t1-CniI.g422.t1	0.0794743	0.247276	0.321399	ChrI.g347.CBG22197.t1	CniI.g422.t1	OG012374
ChrI.g354.CBG22209.t1-CniI.g428.t1	8.95e-05	0.0895224	0.001	ChrI.g354.CBG22209.t1	CniI.g428.t1	OG014418
ChrI.g361.CBG22217.t1-CniI.g438.t1	0.0132631	0.20602	0.0643778	ChrI.g361.CBG22217.t1	CniI.g438.t1	OG008580
ChrI.g362.CBG22218.t1-CniI.g439.t1	0.00200045	0.272506	0.00734095	ChrI.g362.CBG22218.t1	CniI.g439.t1	OG002562
ChrI.g363.CBG22219.t1-CniI.g440.t1	0.00849854	0.140331	0.0605605	ChrI.g363.CBG22219.t1	CniI.g440.t1	OG012688
ChrI.g36.CBG11853.t1-CniI.g343.t1	0.00982871	0.323898	0.0303451	ChrI.g36.CBG11853.t1	CniI.g343.t1	OG000911
ChrI.g370.CBG22229.t1-CniI.g450.t1	0.0180985	0.200089	0.0904521	ChrI.g370.CBG22229.t1	CniI.g450.t1	OG014289
ChrI.g371.CBG22231.t1-CniI.g452.t1	0.0135956	0.123699	0.109909	ChrI.g371.CBG22231.t1	CniI.g452.t1	OG012787
ChrI.g372.CBG22231.t1-CniI.g453.t1	0.00442214	0.288114	0.0153486	ChrI.g372.CBG22231.t1	CniI.g453.t1	OG010756
ChrI.g373.CBG22233.t1-CniI.g454.t1	0.00980602	0.115691	0.0847606	ChrI.g373.CBG22233.t1	CniI.g454.t1	OG014362
ChrI.g377.CBG22237.t1-CniI.g458.t1	0.00607373	0.239137	0.0253986	ChrI.g377.CBG22237.t1	CniI.g458.t1	OG009694
ChrI.g37.CBG11853.t1-CniI.g342.t1	0.582236	2.51429	0.231571	ChrI.g37.CBG11853.t1	CniI.g342.t1	OG005449
ChrI.g381.CBG22243.t1-CniI.g462.t1	0.0100564	0.244426	0.041143	ChrI.g381.CBG22243.t1	CniI.g462.t1	OG013563
ChrI.g382.CBG22245.t1-CniI.g463.t1	0.0976205	0.229123	0.426062	ChrI.g382.CBG22245.t1	CniI.g463.t1	OG014989
ChrI.g383.CBG22248.t1-CniI.g465.t1	0.0586298	0.391578	0.149727	ChrI.g383.CBG22248.t1	CniI.g465.t1	OG003233
ChrI.g384.CBG22249.t1-CniI.g464.t1	0.00938433	0.117785	0.0796733	ChrI.g384.CBG22249.t1	CniI.g464.t1	OG009265
ChrI.g38.CBG11853.t1-CniI.g341.t2	0.00772955	0.285641	0.0270604	ChrI.g38.CBG11853.t1	CniI.g341.t2	OG014834
ChrI.g396.CBG22267.t1-CniI.g477.t1	0.0185523	0.238692	0.077725	ChrI.g396.CBG22267.t1	CniI.g477.t1	OG011127
ChrI.g39.CBG11852.t1-CniI.g340.t1	0.00175494	0.29129	0.00602474	ChrI.g39.CBG11852.t1	CniI.g340.t1	OG003393
ChrI.g404.CBG22275.t1-CniI.g485.t1	0.00289262	0.211289	0.0136903	ChrI.g404.CBG22275.t1	CniI.g485.t1	OG008413
ChrI.g407.CBG31235.t1-CniI.g488.t1	0.00877488	0.214512	0.0409063	ChrI.g407.CBG31235.t1	CniI.g488.t1	OG002617
ChrI.g40.CBG11851.t1-CniI.g339.t1	0.063812	0.333907	0.191107	ChrI.g40.CBG11851.t1	CniI.g339.t1	OG014697
ChrI.g413.CBG22283.t1-CniI.g493.t1	0.00743798	0.166041	0.0447961	ChrI.g413.CBG22283.t1	CniI.g493.t1	OG014105
ChrI.g414.CBG22284.t1-CniI.g494.t1	0.0045501	0.211547	0.0215087	ChrI.g414.CBG22284.t1	CniI.g494.t1	OG006847
ChrI.g415.CBG22285.t1-CniI.g495.t1	0.000759749	0.1846	0.00411564	ChrI.g415.CBG22285.t1	CniI.g495.t1	OG012653
ChrI.g41.CBG11849.t1-CniI.g338.t2	0.0317522	0.324169	0.0979498	ChrI.g41.CBG11849.t1	CniI.g338.t2	OG008384
ChrI.g429.CBG15102.t1-CniI.g528.t2	0.000158342	0.158342	0.001	ChrI.g429.CBG15102.t1	CniI.g528.t2	OG007914
ChrI.g42.CBG11848.t1-CniI.g337.t1	0.011756	0.191486	0.0613931	ChrI.g42.CBG11848.t1	CniI.g337.t1	OG003722
ChrI.g431.CBG15100.t1-CniI.g530.t1	0.0014041	0.225094	0.00623787	ChrI.g431.CBG15100.t1	CniI.g530.t1	OG001751
ChrI.g432.CBG15099.t1-CniI.g531.t1	0.109719	0.27106	0.404778	ChrI.g432.CBG15099.t1	CniI.g531.t1	OG003825
ChrI.g438.CBG15093.t1-CniI.g537.t1	0.142105	0.532571	0.266829	ChrI.g438.CBG15093.t1	CniI.g537.t1	OG007889
ChrI.g439.CBG14865.t1-CniI.g539.t3	0.0238341	0.228693	0.104219	ChrI.g439.CBG14865.t1	CniI.g539.t3	OG001708
ChrI.g443.CBG25196.t1-CniI.g549.t1	0.000137589	0.137589	0.001	ChrI.g443.CBG25196.t1	CniI.g549.t1	OG006971
ChrI.g445.CBG14872.t1-CniI.g551.t1	0.0214083	0.216933	0.0986859	ChrI.g445.CBG14872.t1	CniI.g551.t1	OG015089
ChrI.g453.CBG14884.t1-CniI.g559.t1	0.00559278	0.0337658	0.165634	ChrI.g453.CBG14884.t1	CniI.g559.t1	OG005904
ChrI.g454.CBG14884.t1-CniI.g560.t1	0.0497985	0.26735	0.186267	ChrI.g454.CBG14884.t1	CniI.g560.t1	OG012320
ChrI.g455.CBG14886.t1-CniI.g561.t3	0.0203879	0.213002	0.0957171	ChrI.g455.CBG14886.t1	CniI.g561.t3	OG008614
ChrI.g456.CBG14886.t1-CniI.g562.t1	0.0219399	0.0663662	0.330588	ChrI.g456.CBG14886.t1	CniI.g562.t1	OG015068
ChrI.g457.CBG14886.t1-CniI.g563.t1	0.00112766	0.0973146	0.0115878	ChrI.g457.CBG14886.t1	CniI.g563.t1	OG005054
ChrI.g458.CBG14891.t2-CniI.g564.t1	0.134252	0.536895	0.250052	ChrI.g458.CBG14891.t2	CniI.g564.t1	OG012964
ChrI.g45.CBG11842.t1-CniI.g335.t1	0.273806	0.777442	0.352188	ChrI.g45.CBG11842.t1	CniI.g335.t1	OG007335
ChrI.g462.CBG14896.t1-CniI.g572.t1	0.0016052	0.216134	0.00742689	ChrI.g462.CBG14896.t1	CniI.g572.t1	OG002043
ChrI.g465.CBG14900.t1-CniI.g577.t1	0.00461019	0.22774	0.0202432	ChrI.g465.CBG14900.t1	CniI.g577.t1	OG015903
ChrI.g46.CBG11841.t1-CniI.g334.t1	0.00652697	0.349062	0.0186986	ChrI.g46.CBG11841.t1	CniI.g334.t1	OG016185
ChrI.g473.CBG14907.t1-CniI.g588.t1	0.00818724	0.176377	0.0464191	ChrI.g473.CBG14907.t1	CniI.g588.t1	OG006165
ChrI.g476.CBG14911.t1-CniI.g591.t1	0.00334033	0.254413	0.0131296	ChrI.g476.CBG14911.t1	CniI.g591.t1	OG014947
ChrI.g477.CBG14912.t1-CniI.g592.t1	0.00972854	0.171577	0.0567008	ChrI.g477.CBG14912.t1	CniI.g592.t1	OG003447
ChrI.g483.CBG14918.t1-CniI.g598.t1	0.0316158	0.103753	0.304721	ChrI.g483.CBG14918.t1	CniI.g598.t1	OG008584
ChrI.g484.CBG14919.t1-CniI.g599.t3	0.00685587	0.195136	0.0351338	ChrI.g484.CBG14919.t1	CniI.g599.t3	OG007526
ChrI.g490.CBG30964.t1-CniI.g605.t1	0.0166161	0.161887	0.10264	ChrI.g490.CBG30964.t1	CniI.g605.t1	OG011871
ChrI.g494.CBG14931.t2-CniI.g608.t1	0.00732372	0.207994	0.0352113	ChrI.g494.CBG14931.t2	CniI.g608.t1	OG004608
ChrI.g495.CBG14931.t1-CniI.g609.t1	0.0177914	0.263643	0.0674829	ChrI.g495.CBG14931.t1	CniI.g609.t1	OG010136
ChrI.g513.CBG14951.t1-CniI.g628.t2	0.0195712	0.13787	0.141955	ChrI.g513.CBG14951.t1	CniI.g628.t2	OG007190
ChrI.g515.CBG14953.t2-CniI.g633.t1	0.000155809	0.155809	0.001	ChrI.g515.CBG14953.t2	CniI.g633.t1	OG000091
ChrI.g518.CBG14957.t1-CniI.g636.t1	0.0125941	0.129721	0.0970862	ChrI.g518.CBG14957.t1	CniI.g636.t1	OG004210
ChrI.g519.CBG14957.t1-CniI.g637.t1	0.0583957	0.117142	0.498505	ChrI.g519.CBG14957.t1	CniI.g637.t1	OG001451
ChrI.g536.CBG14980.t1-CniI.g669.t1	0.00825381	0.154264	0.0535044	ChrI.g536.CBG14980.t1	CniI.g669.t1	OG012433
ChrI.g537.CBG14980.t1-CniI.g670.t1	0.00111605	0.112597	0.00991185	ChrI.g537.CBG14980.t1	CniI.g670.t1	OG001259
ChrI.g538.CBG14980.t1-CniI.g671.t3	0.092549	0.271644	0.3407	ChrI.g538.CBG14980.t1	CniI.g671.t3	OG009523
ChrI.g540.CBG14983.t1-CniI.g673.t1	8.18e-05	0.0818115	0.001	ChrI.g540.CBG14983.t1	CniI.g673.t1	OG014195
ChrI.g541.CBG14984.t1-CniI.g674.t1	0.022987	0.157789	0.145682	ChrI.g541.CBG14984.t1	CniI.g674.t1	OG001979
ChrI.g542.CBG14987.t1-CniI.g675.t1	0.0527006	0.307823	0.171205	ChrI.g542.CBG14987.t1	CniI.g675.t1	OG002615
ChrI.g546.CBG04127.t1-CniI.g680.t1	0.0339355	0.181702	0.186764	ChrI.g546.CBG04127.t1	CniI.g680.t1	OG005725
ChrI.g547.CBG04126.t1-CniI.g681.t1	0.104953	0.1323	0.793294	ChrI.g547.CBG04126.t1	CniI.g681.t1	OG010150
ChrI.g555.CBG04117.t1-CniI.g689.t1	0.00549033	0.209391	0.0262204	ChrI.g555.CBG04117.t1	CniI.g689.t1	OG003404
ChrI.g556.CBG04116.t1-CniI.g690.t1	0.00477605	0.204544	0.0233497	ChrI.g556.CBG04116.t1	CniI.g690.t1	OG009340
ChrI.g561.CBG04112.t1-CniI.g695.t1	0.000138191	0.138191	0.001	ChrI.g561.CBG04112.t1	CniI.g695.t1	OG004750
ChrI.g564.CBG04106.t1-CniI.g698.t2	0.00382143	0.17035	0.0224328	ChrI.g564.CBG04106.t1	CniI.g698.t2	OG014522
ChrI.g568.CBG04103.t1-CniI.g702.t1	0.00891194	0.170022	0.0524164	ChrI.g568.CBG04103.t1	CniI.g702.t1	OG003403
ChrI.g575.CBG04236.t1-CniI.g709.t1	0.00744502	0.13349	0.0557722	ChrI.g575.CBG04236.t1	CniI.g709.t1	OG011442
ChrI.g576.CBG04234.t2-CniI.g710.t3	0.0146361	0.173915	0.0841565	ChrI.g576.CBG04234.t2	CniI.g710.t3	OG002937
ChrI.g58.CBG00308.t1-CniI.g304.t1	0.0140284	0.227466	0.0616725	ChrI.g58.CBG00308.t1	CniI.g304.t1	OG015978
ChrI.g593.CBG04214.t1-CniI.g729.t1	0.0445917	0.151995	0.293377	ChrI.g593.CBG04214.t1	CniI.g729.t1	OG010693
ChrI.g595.CBG04211.t1-CniI.g732.t1	0.0170202	0.195806	0.086924	ChrI.g595.CBG04211.t1	CniI.g732.t1	OG004063
ChrI.g59.CBG00305.t1-CniI.g303.t1	0.0141516	0.218452	0.0647816	ChrI.g59.CBG00305.t1	CniI.g303.t1	OG006512
ChrI.g603.CBG04200.t1-CniI.g740.t1	0.0124974	0.196128	0.0637204	ChrI.g603.CBG04200.t1	CniI.g740.t1	OG004739
ChrI.g609.CBG04194.t1-CniI.g745.t1	9.47e-05	0.0947461	0.001	ChrI.g609.CBG04194.t1	CniI.g745.t1	OG012330
ChrI.g60.CBG00305.t1-CniI.g302.t1	0.00460492	0.221238	0.0208143	ChrI.g60.CBG00305.t1	CniI.g302.t1	OG000849
ChrI.g610.CBG04193.t1-CniI.g746.t1	0.053357	0.10282	0.518937	ChrI.g610.CBG04193.t1	CniI.g746.t1	OG008299
ChrI.g617.CBG04185.t1-CniI.g753.t1	0.0342476	0.186211	0.183919	ChrI.g617.CBG04185.t1	CniI.g753.t1	OG000450
ChrI.g618.CBG04185.t1-CniI.g754.t1	0.00366778	0.144401	0.0254	ChrI.g618.CBG04185.t1	CniI.g754.t1	OG009904
ChrI.g619.CBG04185.t1-CniI.g755.t1	0.00759723	0.193106	0.0393423	ChrI.g619.CBG04185.t1	CniI.g755.t1	OG016074
ChrI.g61.CBG00305.t1-CniI.g301.t1	0.081032	0.291901	0.277601	ChrI.g61.CBG00305.t1	CniI.g301.t1	OG015724
ChrI.g626.CBG04177.t1-CniI.g763.t1	0.00896174	0.190805	0.046968	ChrI.g626.CBG04177.t1	CniI.g763.t1	OG003022
ChrI.g636.CBG04169.t1-CniI.g773.t2	0.0163049	0.0735688	0.221628	ChrI.g636.CBG04169.t1	CniI.g773.t2	OG011542
ChrI.g637.CBG04167.t1-CniI.g774.t1	0.0119668	0.160641	0.0744939	ChrI.g637.CBG04167.t1	CniI.g774.t1	OG007560
ChrI.g638.CBG04169.t1-CniI.g775.t1	0.00471102	0.129649	0.0363368	ChrI.g638.CBG04169.t1	CniI.g775.t1	OG011589
ChrI.g644.CBG04160.t1-CniI.g781.t1	0.0131421	0.171156	0.0767848	ChrI.g644.CBG04160.t1	CniI.g781.t1	OG012420
ChrI.g645.CBG04160.t1-CniI.g782.t1	0.00498775	0.170592	0.0292379	ChrI.g645.CBG04160.t1	CniI.g782.t1	OG013664
ChrI.g647.CBG04160.t1-CniI.g783.t2	0.00384426	0.144709	0.0265655	ChrI.g647.CBG04160.t1	CniI.g783.t2	OG014125
ChrI.g649.CBG25259.t1-CniI.g786.t2	0.184833	0.391626	0.471963	ChrI.g649.CBG25259.t1	CniI.g786.t2	OG010584
ChrI.g650.CBG25259.t1-CniI.g788.t1	0.0520413	0.0937017	0.555393	ChrI.g650.CBG25259.t1	CniI.g788.t1	OG013039
ChrI.g653.CBG04146.t1-CniI.g791.t2	0.0557761	0.0903048	0.617643	ChrI.g653.CBG04146.t1	CniI.g791.t2	OG013638
ChrI.g654.CBG04146.t1-CniI.g792.t1	0.0713516	0.138742	0.514274	ChrI.g654.CBG04146.t1	CniI.g792.t1	OG010414
ChrI.g655.CBG04146.t1-CniI.g793.t2	0.00272995	0.159572	0.017108	ChrI.g655.CBG04146.t1	CniI.g793.t2	OG003696
ChrI.g662.CBG29775.t1-CniI.g799.t1	0.00985289	0.107141	0.0919619	ChrI.g662.CBG29775.t1	CniI.g799.t1	OG001281
ChrI.g666.CBG04096.t1-CniI.g803.t1	0.0193518	0.173709	0.111403	ChrI.g666.CBG04096.t1	CniI.g803.t1	OG006335
ChrI.g667.CBG04095.t1-CniI.g804.t1	0.00328651	0.222937	0.0147419	ChrI.g667.CBG04095.t1	CniI.g804.t1	OG014338
ChrI.g668.CBG04089.t1-CniI.g805.t1	0.0331292	0.210799	0.15716	ChrI.g668.CBG04089.t1	CniI.g805.t1	OG002663
ChrI.g669.CBG04089.t1-CniI.g806.t1	0.00570889	0.0984895	0.0579644	ChrI.g669.CBG04089.t1	CniI.g806.t1	OG013221
ChrI.g670.CBG04089.t1-CniI.g807.t1	0.00763993	0.120628	0.0633349	ChrI.g670.CBG04089.t1	CniI.g807.t1	OG013460
ChrI.g674.CBG04085.t1-CniI.g811.t3	0.00473816	0.179726	0.0263633	ChrI.g674.CBG04085.t1	CniI.g811.t3	OG006954
ChrI.g675.CBG04083.t1-CniI.g813.t1	0.023977	0.175124	0.136915	ChrI.g675.CBG04083.t1	CniI.g813.t1	OG005081
ChrI.g676.CBG31365.t1-CniI.g814.t1	0.0327536	0.183169	0.178816	ChrI.g676.CBG31365.t1	CniI.g814.t1	OG001535
ChrI.g677.CBG04082.t1-CniI.g815.t1	0.0320661	0.124237	0.258105	ChrI.g677.CBG04082.t1	CniI.g815.t1	OG009415
ChrI.g67.CBG00297.t2-CniI.g290.t1	0.152812	0.520389	0.293649	ChrI.g67.CBG00297.t2	CniI.g290.t1	OG003122
ChrI.g687.CBG04073.t1-CniI.g827.t1	0.0127432	0.118585	0.107461	ChrI.g687.CBG04073.t1	CniI.g827.t1	OG014260
ChrI.g68.CBG00293.t2-CniI.g294.t1	0.0230713	0.198663	0.116133	ChrI.g68.CBG00293.t2	CniI.g294.t1	OG004195
ChrI.g693.CBG04064.t1-CniI.g833.t1	0.0145981	0.154804	0.0943005	ChrI.g693.CBG04064.t1	CniI.g833.t1	OG001510
ChrI.g69.CBG00292.t1-CniI.g292.t1	0.0239129	0.288859	0.082784	ChrI.g69.CBG00292.t1	CniI.g292.t1	OG002898
ChrI.g703.CBG04054.t1-CniI.g843.t1	0.0116385	0.205351	0.056676	ChrI.g703.CBG04054.t1	CniI.g843.t1	OG004647
ChrI.g704.CBG04052.t1-CniI.g844.t1	0.014614	0.102283	0.142877	ChrI.g704.CBG04052.t1	CniI.g844.t1	OG010925
ChrI.g711.CBG04043.t1-CniI.g851.t1	0.0145687	0.122882	0.118558	ChrI.g711.CBG04043.t1	CniI.g851.t1	OG004013
ChrI.g712.CBG04043.t1-CniI.g852.t1	0.0033429	0.0830691	0.0402424	ChrI.g712.CBG04043.t1	CniI.g852.t1	OG001251
ChrI.g713.CBG04043.t2-CniI.g853.t1	0.0290914	0.174039	0.167154	ChrI.g713.CBG04043.t2	CniI.g853.t1	OG000359
ChrI.g725.CBG04028.t1-CniI.g865.t1	0.0362479	0.171381	0.211505	ChrI.g725.CBG04028.t1	CniI.g865.t1	OG001042
ChrI.g732.CBG31364.t1-CniI.g873.t1	0.0270017	0.143503	0.188162	ChrI.g732.CBG31364.t1	CniI.g873.t1	OG012175
ChrI.g733.CBG04019.t1-CniI.g874.t1	0.00584806	0.106534	0.0548938	ChrI.g733.CBG04019.t1	CniI.g874.t1	OG007645
ChrI.g739.CBG04013.t1-CniI.g879.t3	0.0018938	0.226563	0.00835885	ChrI.g739.CBG04013.t1	CniI.g879.t3	OG015057
ChrI.g742.CBG04010.t1-CniI.g883.t1	0.0270738	0.196754	0.137602	ChrI.g742.CBG04010.t1	CniI.g883.t1	OG014714
ChrI.g744.CBG04006.t1-CniI.g885.t1	0.0425373	0.209009	0.203519	ChrI.g744.CBG04006.t1	CniI.g885.t1	OG015698
ChrI.g74.CBG00286.t2-CniI.g280.t1	0.2397	0.698823	0.343006	ChrI.g74.CBG00286.t2	CniI.g280.t1	OG007548
ChrI.g750.CBG03999.t1-CniI.g891.t1	0.0694461	0.208536	0.333017	ChrI.g750.CBG03999.t1	CniI.g891.t1	OG014113
ChrI.g756.CBG03992.t1-CniI.g896.t1	0.0195803	0.18299	0.107002	ChrI.g756.CBG03992.t1	CniI.g896.t1	OG010663
ChrI.g75.CBG00285.t1-CniI.g279.t1	0.0115234	0.218495	0.0527401	ChrI.g75.CBG00285.t1	CniI.g279.t1	OG004935
ChrI.g771.CBG03975.t1-CniI.g911.t2	0.021061	0.267119	0.0788452	ChrI.g771.CBG03975.t1	CniI.g911.t2	OG004161
ChrI.g77.CBG00320.t1-CniI.g277.t1	0.0272031	0.242484	0.112185	ChrI.g77.CBG00320.t1	CniI.g277.t1	OG001875
ChrI.g787.CBG03957.t1-CniI.g923.t1	0.0372022	0.180481	0.206128	ChrI.g787.CBG03957.t1	CniI.g923.t1	OG000725
ChrI.g78.CBG00321.t1-CniII.g5606.t1	0.00845402	0.257726	0.0328024	ChrI.g78.CBG00321.t1	CniII.g5606.t1	OG014293
ChrI.g790.CBG03954.t1-CniI.g926.t1	0.00594893	0.153693	0.0387067	ChrI.g790.CBG03954.t1	CniI.g926.t1	OG015099
ChrI.g791.CBG03952.t1-CniI.g927.t1	0.0100814	0.202035	0.0498992	ChrI.g791.CBG03952.t1	CniI.g927.t1	OG000439
ChrI.g792.CBG03951.t1-CniI.g928.t1	0.00704051	0.153301	0.045926	ChrI.g792.CBG03951.t1	CniI.g928.t1	OG001392
ChrI.g799.CBG03940.t1-CniI.g935.t1	0.00124619	0.13141	0.00948325	ChrI.g799.CBG03940.t1	CniI.g935.t1	OG009972
ChrI.g79.CBG00322.t1-CniI.g276.t1	0.122745	0.398567	0.307966	ChrI.g79.CBG00322.t1	CniI.g276.t1	OG015310
ChrI.g800.CBG03940.t1-CniI.g936.t1	0.00580352	0.10443	0.0555735	ChrI.g800.CBG03940.t1	CniI.g936.t1	OG009382
ChrI.g803.CBG03935.t1-CniI.g939.t1	0.00491464	0.0930796	0.0528004	ChrI.g803.CBG03935.t1	CniI.g939.t1	OG000055
ChrI.g804.CBG03934.t1-CniI.g940.t1	0.0103239	0.113361	0.0910711	ChrI.g804.CBG03934.t1	CniI.g940.t1	OG015352
ChrI.g806.CBG03932.t1-CniI.g942.t1	0.0175141	0.0958237	0.182774	ChrI.g806.CBG03932.t1	CniI.g942.t1	OG011317
ChrI.g819.CBG03917.t1-CniI.g958.t1	0.00748414	0.154564	0.0484209	ChrI.g819.CBG03917.t1	CniI.g958.t1	OG013809
ChrI.g81.CBG19439.t1-CniI.g270.t1	0.0687308	0.186589	0.368354	ChrI.g81.CBG19439.t1	CniI.g270.t1	OG000041
ChrI.g820.CBG03917.t1-CniI.g959.t1	0.0784782	0.202091	0.388331	ChrI.g820.CBG03917.t1	CniI.g959.t1	OG011525
ChrI.g824.CBG03911.t1-CniI.g963.t1	0.00293174	0.161699	0.0181309	ChrI.g824.CBG03911.t1	CniI.g963.t1	OG013897
ChrI.g825.CBG03910.t1-CniI.g964.t1	0.0152921	0.175017	0.087375	ChrI.g825.CBG03910.t1	CniI.g964.t1	OG013127
ChrI.g82.CBG19439.t1-CniI.g269.t1	0.0178045	0.226825	0.0784945	ChrI.g82.CBG19439.t1	CniI.g269.t1	OG010986
ChrI.g83.CBG19441.t1-CniI.g268.t1	0.0191834	0.243266	0.0788577	ChrI.g83.CBG19441.t1	CniI.g268.t1	OG003505
ChrI.g842.CBG03895.t1-CniI.g981.t1	0.0226931	0.139059	0.16319	ChrI.g842.CBG03895.t1	CniI.g981.t1	OG011509
ChrI.g845.CBG03890.t1-CniI.g984.t1	0.00378095	0.0934249	0.0404704	ChrI.g845.CBG03890.t1	CniI.g984.t1	OG008769
ChrI.g856.CBG03880.t1-CniI.g994.t1	0.0261556	0.105748	0.247339	ChrI.g856.CBG03880.t1	CniI.g994.t1	OG011338
ChrI.g861.CBG03875.t1-CniI.g999.t1	0.108474	0.131242	0.826516	ChrI.g861.CBG03875.t1	CniI.g999.t1	OG012148
ChrI.g866.CBG03869.t1-CniI.g1004.t1	0.0630468	0.156332	0.403287	ChrI.g866.CBG03869.t1	CniI.g1004.t1	OG008750
ChrI.g869.CBG03866.t1-CniI.g1007.t1	0.0230515	0.223237	0.10326	ChrI.g869.CBG03866.t1	CniI.g1007.t1	OG007787
ChrI.g873.CBG03860.t1-CniI.g1012.t1	0.00760344	0.20049	0.0379243	ChrI.g873.CBG03860.t1	CniI.g1012.t1	OG001694
ChrI.g879.CBG03851.t2-CniI.g1018.t1	0.0185462	0.164175	0.112966	ChrI.g879.CBG03851.t2	CniI.g1018.t1	OG003763
ChrI.g887.CBG03842.t1-CniI.g1025.t1	0.00541999	0.0462215	0.117261	ChrI.g887.CBG03842.t1	CniI.g1025.t1	OG000635
ChrI.g88.CBG19448.t1-CniI.g254.t1	0.0279803	0.271244	0.103155	ChrI.g88.CBG19448.t1	CniI.g254.t1	OG010809
ChrI.g892.CBG03835.t1-CniI.g1030.t1	0.0135454	0.167718	0.0807631	ChrI.g892.CBG03835.t1	CniI.g1030.t1	OG014437
ChrI.g894.CBG03837.t1-CniI.g1032.t1	0.00509299	0.0933797	0.0545406	ChrI.g894.CBG03837.t1	CniI.g1032.t1	OG013504
ChrI.g898.CBG03828.t1-CniI.g1037.t1	0.00926416	0.136784	0.0677284	ChrI.g898.CBG03828.t1	CniI.g1037.t1	OG001559
ChrI.g900.CBG03826.t1-CniI.g1039.t1	0.103375	0.139815	0.739371	ChrI.g900.CBG03826.t1	CniI.g1039.t1	OG003834
ChrI.g929.CBG03795.t1-CniI.g1069.t1	0.00686127	0.107661	0.0637304	ChrI.g929.CBG03795.t1	CniI.g1069.t1	OG013554
ChrI.g92.CBG19453.t1-CniI.g248.t1	0.0252713	0.271838	0.0929647	ChrI.g92.CBG19453.t1	CniI.g248.t1	OG002440
ChrI.g930.CBG03794.t1-CniI.g1070.t1	0.0113746	0.0873122	0.130275	ChrI.g930.CBG03794.t1	CniI.g1070.t1	OG015534
ChrI.g932.CBG03790.t1-CniI.g1072.t1	0.0048578	0.179234	0.0271031	ChrI.g932.CBG03790.t1	CniI.g1072.t1	OG002591
ChrI.g933.CBG03789.t2-CniI.g1073.t1	0.0102693	0.137187	0.0748562	ChrI.g933.CBG03789.t2	CniI.g1073.t1	OG009811
ChrI.g934.CBG03787.t1-CniI.g1075.t1	0.0157227	0.0676153	0.232532	ChrI.g934.CBG03787.t1	CniI.g1075.t1	OG007969
ChrI.g935.CBG03785.t1-CniI.g1076.t1	5.21e-05	0.0520522	0.001	ChrI.g935.CBG03785.t1	CniI.g1076.t1	OG006039
ChrI.g938.CBG03778.t1-CniI.g1079.t1	0.00199117	0.13867	0.014359	ChrI.g938.CBG03778.t1	CniI.g1079.t1	OG006338
ChrI.g939.CBG03778.t1-CniI.g1080.t1	0.0137991	0.0854815	0.161428	ChrI.g939.CBG03778.t1	CniI.g1080.t1	OG011443
ChrI.g946.CBG03770.t1-CniI.g1088.t1	0.0198675	0.115622	0.171832	ChrI.g946.CBG03770.t1	CniI.g1088.t1	OG011932
ChrI.g974.CBG03721.t1-CniI.g1113.t1	0.0306657	0.140901	0.217639	ChrI.g974.CBG03721.t1	CniI.g1113.t1	OG004887
ChrI.g97.CBG19464.t1-CniI.g235.t1	0.00860389	0.363178	0.0236906	ChrI.g97.CBG19464.t1	CniI.g235.t1	OG011393
ChrI.g98.CBG19465.t2-CniI.g234.t1	0.0138226	0.22324	0.0619183	ChrI.g98.CBG19465.t2	CniI.g234.t1	OG011641
ChrI.g9.CBG29794.t1-CniI.g15.t1	0.23716	1.44595	0.164017	ChrI.g9.CBG29794.t1	CniI.g15.t1	OG012500
ChrII.g2839.CBG01064.t1-CniII.g3419.t1	0.0203973	0.187873	0.10857	ChrII.g2839.CBG01064.t1	CniII.g3419.t1	OG007877
ChrII.g2850.CBG01052.t1-CniII.g3429.t1	0.000118246	0.118246	0.001	ChrII.g2850.CBG01052.t1	CniII.g3429.t1	OG008105
ChrII.g2863.CBG01037.t2-CniII.g3444.t1	0.00558186	0.219662	0.0254112	ChrII.g2863.CBG01037.t2	CniII.g3444.t1	OG009404
ChrII.g2867.CBG01033.t1-CniII.g3448.t1	0.00606703	0.21168	0.0286612	ChrII.g2867.CBG01033.t1	CniII.g3448.t1	OG002657
ChrII.g2872.CBG01029.t1-CniII.g3453.t1	0.0116265	0.273567	0.0424997	ChrII.g2872.CBG01029.t1	CniII.g3453.t1	OG001073
ChrII.g2886.CBG01015.t1-CniII.g3466.t1	0.00521044	0.116616	0.0446803	ChrII.g2886.CBG01015.t1	CniII.g3466.t1	OG012418
ChrII.g2893.CBG01006.t1-CniII.g3473.t3	0.00845284	0.175055	0.0482867	ChrII.g2893.CBG01006.t1	CniII.g3473.t3	OG016148
ChrII.g2894.CBG01006.t1-CniII.g3474.t1	0.0314917	0.170582	0.184613	ChrII.g2894.CBG01006.t1	CniII.g3474.t1	OG006353
ChrII.g2896.CBG01003.t1-CniII.g3476.t1	0.00229402	0.134306	0.0170805	ChrII.g2896.CBG01003.t1	CniII.g3476.t1	OG013349
ChrII.g2897.CBG01003.t1-CniII.g3477.t1	0.0558079	0.192009	0.290652	ChrII.g2897.CBG01003.t1	CniII.g3477.t1	OG012904
ChrII.g2899.CBG25447.t1-CniII.g3479.t1	0.123434	0.212176	0.581751	ChrII.g2899.CBG25447.t1	CniII.g3479.t1	OG008173
ChrII.g2900.CBG00999.t2-CniII.g3483.t1	0.139278	0.273626	0.509011	ChrII.g2900.CBG00999.t2	CniII.g3483.t1	OG003402
ChrII.g2910.CBG00991.t1-CniII.g3494.t1	0.0174543	0.191738	0.0910316	ChrII.g2910.CBG00991.t1	CniII.g3494.t1	OG012640
ChrII.g2917.CBG00983.t1-CniII.g3501.t1	0.0299749	0.229553	0.130579	ChrII.g2917.CBG00983.t1	CniII.g3501.t1	OG010528
ChrII.g2921.CBG00979.t1-CniII.g3505.t1	0.00974297	0.250249	0.0389331	ChrII.g2921.CBG00979.t1	CniII.g3505.t1	OG001916
ChrII.g2926.CBG00973.t1-CniII.g3511.t1	0.00247113	0.170722	0.0144746	ChrII.g2926.CBG00973.t1	CniII.g3511.t1	OG005286
ChrII.g2927.CBG00973.t1-CniII.g3512.t1	0.0195867	0.229196	0.0854582	ChrII.g2927.CBG00973.t1	CniII.g3512.t1	OG015594
ChrII.g2933.CBG00967.t1-CniII.g3518.t1	0.0790703	0.306236	0.258201	ChrII.g2933.CBG00967.t1	CniII.g3518.t1	OG002729
ChrII.g2934.CBG00965.t1-CniII.g3519.t1	0.00138045	0.16898	0.00816932	ChrII.g2934.CBG00965.t1	CniII.g3519.t1	OG004742
ChrII.g2938.CBG24087.t1-CniII.g3536.t2	0.00316843	0.259033	0.0122318	ChrII.g2938.CBG24087.t1	CniII.g3536.t2	OG015939
ChrII.g2946.CBG00954.t1-CniII.g3543.t2	0.0248176	0.325625	0.0762153	ChrII.g2946.CBG00954.t1	CniII.g3543.t2	OG002785
ChrII.g2948.CBG00952.t1-CniII.g3544.t1	0.00558504	0.257471	0.0216919	ChrII.g2948.CBG00952.t1	CniII.g3544.t1	OG013950
[truncated: 15,301 more rows]

## Sheet: Table S4
Table S4. Lists of Orthologs whose KaKs>1
[truncated: 19 more rows]

[truncated: 5 more sheets: Table S5, Table S6, Table S7, Table S8, Table S9]
